# Supplementary material for: Deciphering the role of receptor-like kinases in the adaptation of Orinus species to the habitat of the Qinghai-Xizang (Tibet) Plateau
Source: Front Plant Sci. 2026 Apr 29;17:1810781. doi: 10.3389/fpls.2026.1810781 (PMC13168086; doi:10.3389/fpls.2026.1810781)
Supplement: Supplementary Table 1 — Detailed information of 647 predicted ORLKs. [file DataSheet2.zip]

Archive with 4 entries (4 files):
- Supplementary Table S1 Subfamily classification of RLKs.xlsx
- Supplementary Table S2 physicochemical property analysis of RLKs.xlsx
- Supplementary Table S3 Subcellular localization prediction results of RLKs.xlsx
- Supplementary Table S4 Differentially expressed RLK genes and their FPKM values.xlsx
