# Supplementary material for: Deciphering the role of receptor-like kinases in the adaptation of Orinus species to the habitat of the Qinghai-Xizang (Tibet) Plateau
Source: Front Plant Sci. 2026 Apr 29;17:1810781. doi: 10.3389/fpls.2026.1810781 (PMC13168086; doi:10.3389/fpls.2026.1810781)
Supplement: Supplementary Table 1 — Detailed information of 647 predicted ORLKs. [file DataSheet2.zip › Supplementary Table S1 Subfamily classification of RLKs.xlsx]

## Sheet: Sheet1
Table S1 Subfamily classification of RLKs
gene_id	subfamily
OkoT011087.1	LRR-V
OkoT003513.1	LRR-V
OkoT011066.1	LRR-V
OkoT016751.1	LRR-V
OkoT020732.1	LRR-V
OkoT002126.1	LRR-V
OkoT012328.1	LRR-V
OkoT020085.1	LRR-V
OkoT025673.1	LRR-V
OkoT018764.1	LRR-V
OkoT026784.1	LRR-V
OkoT023578.1	LRR-V
OkoT032001.1	LRR-V
OkoT015422.1	LRR-V
OkoT021935.1	LRR-V
OkoT010859.1	LRR-V
OkoT023856.1	LRR-V
OkoT031741.1	LRR-V
OkoT003589.1	LRR-V
OkoT011001.1	LRR-V
OkoT016858.1	LRR-V
OkoT020631.1	LRR-V
OkoT034344.1	LRR-VI
OkoT042717.1	LRR-VI
OkoT035027.1	LRR-VI
OkoT039959.1	LRR-VI
OkoT035580.1	LRR-VI
OkoT039386.1	LRR-VI
OkoT019303.1	LRR-VI
OkoT026276.1	LRR-VI
OkoT007422.1	LRR-VI
OkoT004028.1	LRR-VI
OkoT004036.1	LRR-VI
OkoT040354.1	LRR-VI
OkoT009336.1	LRR-VI
OkoT005830.1	LRR-VI
OkoT044904.1	LRR-VI
OkoT016622.1	LRR-VI
OkoT020864.1	LRR-VI
OkoT025031.1	LRR-VI
OkoT017492.1	LRR-VI
OkoT027654.1	LRR-XIV
OkoT027940.1	LRR-XIV
OkoT017563.1	LRR-XIV
OkoT025154.1	LRR-XIV
OkoT030507.1	LRR-XIV
OkoT047071.1	URK-I
OkoT034383.1	URK-I
OkoT042747.1	URK-I
OkoT033098.1	URK-I
OkoT041382.1	URK-I
OkoT034465.1	RLCK-V
OkoT023490.1	RLCK-V
OkoT009280.1	RLCK-V
OkoT005702.1	RLCK-V
OkoT009136.1	RLCK-V
OkoT038941.1	RLCK-V
OkoT036003.1	RLCK-V
OkoT004915.1	RLCK-V
OkoT011696.1	RLCK-V
OkoT020226.1	RLCK-V
OkoT033096.1	RLCK-V
OkoT041380.1	RLCK-V
OkoT013025.1	RLCK-V
OkoT001394.1	RLCK-V
OkoT019667.1	RLCK-V
OkoT025913.1	RLCK-V
OkoT035163.1	RLCK-V
OkoT002551.1	PERK
OkoT014843.1	PERK
OkoT009627.1	PERK
OkoT038441.1	PERK
OkoT007685.1	PERK
OkoT004314.1	PERK
OkoT014851.1	PERK
OkoT005732.1	PERK
OkoT009163.1	PERK
OkoT019660.1	PERK
OkoT025148.1	PERK
OkoT027962.1	PERK
OkoT006256.1	PERK
OkoT034802.1	PERK
OkoT003953.1	PERK
OkoT007326.1	PERK
OkoT008503.1	RKF3
OkoT039732.1	RKF3
OkoT016873.1	RLCK-VI
OkoT016840.1	RLCK-XV
OkoT033265.1	LRR-II
OkoT041484.1	LRR-II
OkoT001293.1	LRR-II
OkoT013114.1	LRR-II
OkoT029929.1	LRR-II
OkoT038133.1	LRR-II
OkoT038128.1	LRR-II
OkoT003304.1	LRR-II
OkoT004601.1	LRR-II
OkoT007964.1	LRR-II
OkoT036163.1	LRR-II
OkoT000592.1	LRR-II
OkoT013837.1	LRR-II
OkoT014608.1	LRR-II
OkoT022586.1	LRR-II
OkoT028899.1	LRR-II
OkoT037102.1	LRR-II
OkoT027542.1	LRR-II
OkoT011387.1	LRR-II
OkoT003196.1	LRR-II
OkoT045525.1	LRR-II
OkoT045975.1	LRR-II
OkoT045982.1	LRR-II
OkoT045977.1	LRR-II
OkoT045986.1	LRR-II
OkoT045985.1	LRR-II
OkoT045980.1	LRR-II
OkoT014241.1	L-LEC
OkoT042217.1	L-LEC
OkoT036424.1	L-LEC
OkoT038572.1	L-LEC
OkoT001636.1	L-LEC
OkoT028611.1	L-LEC
OkoT036813.1	L-LEC
OkoT000675.1	L-LEC
OkoT013766.1	L-LEC
OkoT028612.1	L-LEC
OkoT015386.1	L-LEC
OkoT007072.1	L-LEC
OkoT023828.1	L-LEC
OkoT044120.1	L-LEC
OkoT021604.1	L-LEC
OkoT047658.1	L-LEC
OkoT043602.1	L-LEC
OkoT043608.1	L-LEC
OkoT025335.1	LRR-III
OkoT024253.1	LRR-III
OkoT010306.1	LRR-III
OkoT025052.1	LRR-III
OkoT031762.1	LRR-III
OkoT032125.1	LRR-III
OkoT023809.1	LRR-III
OkoT034447.1	LRR-III
OkoT003092.1	LRR-III
OkoT034489.1	LRR-III
OkoT040429.1	LRR-III
OkoT031360.1	LRR-III
OkoT017664.1	LRR-III
OkoT019334.1	LRR-III
OkoT006154.1	LRR-III
OkoT040219.1	LRR-III
OkoT014095.1	LRR-III
OkoT013548.1	LRR-III
OkoT008185.1	LRR-III
OkoT028259.1	LRR-III
OkoT034764.1	LRR-III
OkoT009516.1	LRR-III
OkoT011380.1	LRR-III
OkoT034782.1	RLCK-XII
OkoT031903.1	RLCK-XII
OkoT004056.1	RLCK-XII
OkoT007450.1	RLCK-XII
OkoT034977.1	RLCK-XII
OkoT034984.1	RLCK-XII
OkoT023959.1	RLCK-XII
OkoT045535.1	RLCK-XII
OkoT021181.1	RLCK-XII
OkoT045436.1	RLCK-XII
OkoT026415.1	RLCK-XII
OkoT002836.1	RLCK-XII
OkoT009211.1	L-LEC
OkoT004278.1	L-LEC
OkoT007648.1	L-LEC
OkoT029492.1	RLCK-XI
OkoT019566.1	RLCK-XI
OkoT005855.1	SD-2a
OkoT048268.1	SD-2a
OkoT043015.1	SD-2a
OkoT014161.1	SD-2a
OkoT023032.1	SD-2a
OkoT042528.1	SD-2a
OkoT043209.1	SD-2a
OkoT020829.1	SD-2a
OkoT020881.1	SD-2a
OkoT026907.1	SD-2a
OkoT026910.1	SD-2a
OkoT038953.1	SD-2a
OkoT035535.1	SD-2a
OkoT003309.1	SD-2b
OkoT004043.1	SD-2b
OkoT044269.1	SD-2b
OkoT021281.1	SD-2b
OkoT017253.1	SD-2b
OkoT028249.1	SD-2b
OkoT026069.1	SD-2b
OkoT034199.1	RLCK-Os4
OkoT029729.1	RLCK-Os4
OkoT004441.1	LRK10L-2
OkoT007812.1	LRK10L-2
OkoT005992.1	LRK10L-2
OkoT016832.1	SD-2b
OkoT008005.1	SD-2b
OkoT042434.1	DUF26
OkoT034105.1	DUF26
OkoT008402.1	DUF26
OkoT034107.1	DUF26
OkoT034106.1	DUF26
OkoT038051.1	DUF26
OkoT042356.1	DUF26
OkoT034035.1	DUF26
OkoT042357.1	DUF26
OkoT003317.1	DUF26
OkoT011246.1	DUF26
OkoT015883.1	DUF26
OkoT005359.1	DUF26
OkoT036399.1	DUF26
OkoT038596.1	DUF26
OkoT012700.1	DUF26
OkoT034215.1	DUF26
OkoT042573.1	DUF26
OkoT042549.1	DUF26
OkoT023961.1	DUF26
OkoT024432.1	DUF26
OkoT024436.1	DUF26
OkoT031620.1	DUF26
OkoT008866.1	DUF26
OkoT031618.1	DUF26
OkoT031621.1	DUF26
OkoT046840.1	DUF26
OkoT002553.1	DUF26
OkoT012100.1	DUF26
OkoT006420.1	DUF26
OkoT009878.1	DUF26
OkoT023941.1	DUF26
OkoT023947.1	DUF26
OkoT003312.1	DUF26
OkoT031624.1	DUF26
OkoT035671.1	DUF26
OkoT035672.1	DUF26
OkoT023957.1	DUF26
OkoT039031.1	DUF26
OkoT039030.1	DUF26
OkoT023956.1	DUF26
OkoT023946.1	DUF26
OkoT031627.1	DUF26
OkoT018087.1	DUF26
OkoT018091.1	DUF26
OkoT046266.1	DUF26
OkoT027403.1	DUF26
OkoT029653.1	DUF26
OkoT029657.1	DUF26
OkoT037935.1	DUF26
OkoT040049.1	DUF26
OkoT034923.1	DUF26
OkoT040048.1	DUF26
OkoT013757.1	DUF26
OkoT022548.1	DUF26
OkoT034102.1	DUF26
OkoT042428.1	DUF26
OkoT042431.1	DUF26
OkoT038115.1	DUF26
OkoT015463.1	DUF26
OkoT021996.1	DUF26
OkoT023904.1	DUF26
OkoT027018.1	DUF26
OkoT009879.1	DUF26
OkoT006421.1	DUF26
OkoT031675.1	DUF26
OkoT009881.1	DUF26
OkoT034874.1	DUF26
OkoT024480.1	DUF26
OkoT003898.1	LRR-XIIIa
OkoT044255.1	LRR-XIIIa
OkoT047185.1	LRR-XIIIa
OkoT019472.1	LRR-XIIIa
OkoT026099.1	LRR-XIIIa
OkoT021396.1	LRR-XII
OkoT022943.1	LRR-XII
OkoT014243.1	LRR-XII
OkoT014242.1	LRR-XII
OkoT037470.1	LRR-XII
OkoT014838.1	LRR-XII
OkoT045806.1	LRR-XII
OkoT043852.1	LRR-XII
OkoT043856.1	LRR-XII
OkoT043860.1	LRR-XII
OkoT043858.1	LRR-XII
OkoT039353.1	LRR-XII
OkoT047685.1	LRR-XII
OkoT009427.1	LRR-XII
OkoT013388.1	LRR-XII
OkoT011162.1	LRR-XII
OkoT032488.1	LRR-XII
OkoT032489.1	LRR-XII
OkoT020873.1	LRR-XII
OkoT016883.1	LRR-XII
OkoT034047.1	LRR-XII
OkoT038902.1	LRR-XII
OkoT034438.1	LRR-XI
OkoT025157.1	LRR-XI
OkoT017561.1	LRR-XI
OkoT027943.1	LRR-XI
OkoT017091.1	LRR-XI
OkoT020396.1	LRR-XI
OkoT046729.1	LRR-XI
OkoT044726.1	LRR-XI
OkoT019672.1	LRR-XI
OkoT025906.1	LRR-XI
OkoT038277.1	LRR-XI
OkoT019906.1	LRR-XI
OkoT003860.1	LRR-XI
OkoT010746.1	LRR-XI
OkoT032389.1	LRR-XI
OkoT040647.1	LRR-XI
OkoT028702.1	LRR-XI
OkoT036894.1	LRR-XI
OkoT016324.1	LRR-XI
OkoT021174.1	LRR-XI
OkoT007959.1	LRR-XI
OkoT036185.1	LRR-XI
OkoT038776.1	LRR-XI
OkoT044227.1	LRR-XI
OkoT047205.1	LRR-XI
OkoT009642.1	LRR-XI
OkoT016559.1	LRR-XI
OkoT020931.1	LRR-XI
OkoT003329.1	LRR-XI
OkoT011298.1	LRR-XI
OkoT016558.1	LRR-XI
OkoT015859.1	LRR-XI
OkoT021616.1	LRR-XI
OkoT021618.1	LRR-XI
OkoT003911.1	LRR-XI
OkoT047206.1	LRR-XI
OkoT044729.1	LRR-XI
OkoT046723.1	LRR-XI
OkoT024103.1	LRR-XI
OkoT031494.1	LRR-XI
OkoT014027.1	LRR-XIIIb
OkoT023160.1	LRR-XIIIb
OkoT014315.1	LRR-XIIIb
OkoT022881.1	LRR-XIIIb
OkoT000285.1	LRR-XIIIb
OkoT028886.1	LRR-XIIIb
OkoT037087.1	LRR-XIIIb
OkoT002424.1	LRR-XIIIb
OkoT002426.1	LRR-XIIIb
OkoT024824.1	LRR-Xc
OkoT030791.1	LRR-Xc
OkoT043031.1	LRR-Xc
OkoT048256.1	LRR-Xc
OkoT048417.1	LRR-Xc
OkoT036164.1	LRR-Xc
OkoT003679.1	LRR-Xc
OkoT018962.1	LRR-Xc
OkoT003676.1	LRR-Xc
OkoT003681.1	LRR-Xc
OkoT031906.1	LRR-Xc
OkoT044712.1	LRR-Xc
OkoT020863.1	LRR-Xc
OkoT001798.1	LRR-XIIb
OkoT012625.1	LRR-XIIb
OkoT001799.1	LRR-XIIb
OkoT012624.1	LRR-XIIb
OkoT003209.1	LRR-XIIb
OkoT003211.1	LRR-XIIb
OkoT037057.1	LRR-XIIb
OkoT025098.1	LRR-XIIb
OkoT030545.1	LRR-XIIb
OkoT033532.1	LRR-XIIb
OkoT041807.1	LRR-XIIb
OkoT033866.1	LRR-VIIa
OkoT042172.1	LRR-VIIa
OkoT003297.1	LRR-VIIa
OkoT029485.1	LRR-VIIa
OkoT037801.1	LRR-VIIa
OkoT025229.1	LRR-XV
OkoT031922.1	LRR-XV
OkoT023666.1	LRR-XV
OkoT031923.1	LRR-XV
OkoT007646.1	LRR-XV
OkoT020510.1	LRR-Xb
OkoT016977.1	LRR-Xb
OkoT020512.1	LRR-Xb
OkoT003685.1	LRR-Xb
OkoT010912.1	LRR-Xb
OkoT003683.1	LRR-Xb
OkoT010913.1	LRR-Xb
OkoT003682.1	LRR-Xb
OkoT010915.1	LRR-Xb
OkoT025242.1	LRR-Xa
OkoT010760.1	LRR-Xb
OkoT001050.1	LRR-Xb
OkoT013361.1	LRR-Xb
OkoT034288.1	LRR-Xb
OkoT042650.1	LRR-Xb
OkoT007025.1	LRR-Xb
OkoT010473.1	LRR-Xb
OkoT002532.1	LRR-Xb
OkoT006112.1	LRR-Xb
OkoT009539.1	LRR-Xb
OkoT037595.1	LRR-Xb
OkoT014944.1	LRR-Xb
OkoT022559.1	LRR-Xb
OkoT005425.1	LRR-III
OkoT008893.1	LRR-III
OkoT038362.1	LRR-IV
OkoT014053.1	LRR-IV
OkoT031805.1	LRR-III
OkoT020215.1	LRR-VIIa
OkoT025402.1	LRR-VIIa
OkoT010659.1	LRR-VIIa
OkoT019053.1	LRR-VIIa
OkoT026494.1	LRR-VIIa
OkoT039997.1	LRR-VIIa
OkoT034990.1	LRR-VIIa
OkoT006561.1	LRR-VIIa
OkoT010018.1	LRR-VIIa
OkoT007092.1	LRR-III
OkoT010535.1	LRR-III
OkoT013497.1	LRR-III
OkoT030529.1	LRR-III
OkoT025127.1	LRR-III
OkoT023533.1	LRR-III
OkoT019160.1	LRR-III
OkoT026418.1	LRR-III
OkoT019285.1	LRR-III
OkoT026294.1	LRR-III
OkoT047128.1	LRR-III
OkoT044307.1	LRR-III
OkoT042784.1	LRR-III
OkoT021529.1	LRR-III
OkoT004426.1	LRR-III
OkoT007793.1	LRR-III
OkoT028999.1	LRR-III
OkoT037204.1	LRR-III
OkoT016007.1	LRR-III
OkoT021475.1	LRR-III
OkoT041596.1	LRR-III
OkoT033304.1	LRR-III
OkoT019723.1	LRR-III
OkoT025864.1	LRR-III
OkoT017896.1	LRR-III
OkoT009011.1	LRR-III
OkoT040466.1	LRR-III
OkoT034472.1	LRR-III
OkoT007365.1	LRR-III
OkoT003967.1	LRR-III
OkoT023316.1	LRR-III
OkoT032275.1	LRR-III
OkoT019063.1	LRR-III
OkoT026484.1	LRR-III
OkoT006547.1	LRR-III
OkoT010006.1	LRR-III
OkoT040003.1	LRR-III
OkoT034975.1	LRR-III
OkoT034982.1	LRR-III
OkoT034169.1	LRR-III
OkoT042507.1	LRR-III
OkoT028589.1	LRR-III
OkoT016869.1	LRR-III
OkoT020624.1	LRR-III
OkoT003602.1	LRR-III
OkoT010993.1	LRR-III
OkoT014295.1	LRR-III
OkoT022905.1	LRR-III
OkoT045572.1	LRR-III
OkoT045951.1	LRR-III
OkoT003075.1	LRR-III
OkoT011515.1	LRR-III
OkoT005224.1	LRR-III
OkoT008655.1	LRR-III
OkoT016771.1	LRR-III
OkoT020721.1	LRR-III
OkoT015260.1	LRR-III
OkoT022271.1	LRR-III
OkoT028648.1	LRR-III
OkoT048096.1	LRR-III
OkoT044919.1	LRR-III
OkoT014642.1	LRR-Xa
OkoT014643.1	LRR-Xa
OkoT022395.1	LRR-Xa
OkoT033447.1	LRR-Xa
OkoT041712.1	LRR-Xa
OkoT035243.1	LRR-Xa
OkoT004238.1	LRR-Xa
OkoT007608.1	LRR-Xa
OkoT000118.1	LRR-Xa
OkoT033555.1	LRR-Xa
OkoT041828.1	LRR-Xa
OkoT009509.1	LRR-Xa
OkoT004752.1	LRR-Xa
OkoT008101.1	LRR-Xa
OkoT023366.1	RLCK-VIIa
OkoT020405.1	RLCK-VIIa
OkoT044350.1	RLCK-VIIa
OkoT003862.1	RLCK-VIII-sis
OkoT010743.1	RLCK-VIII-sis
OkoT037760.1	RLCK-VIII-sis
OkoT016802.1	RLCK-X
OkoT020693.1	RLCK-X
OkoT003545.1	RLCK-VIII-sis
OkoT011037.1	RLCK-VIII-sis
OkoT036017.1	Extensin
OkoT038921.1	Extensin
OkoT035310.1	Extensin
OkoT046398.1	LRR-IX
OkoT017875.1	LRR-IX
OkoT027616.1	LRR-IX
OkoT042734.1	LRR-IX
OkoT021029.1	LysM-I
OkoT036719.1	LysM-I
OkoT028496.1	LysM-I
OkoT006204.1	LysM-I
OkoT009639.1	LysM-I
OkoT008747.1	RLCK-XIII
OkoT005311.1	RLCK-XIII
OkoT000091.1	RLCK-XIII
OkoT010739.1	RLCK-XIII
OkoT046093.1	RLCK-XIII
OkoT013615.1	LysM-II
OkoT003491.1	LysM-II
OkoT019692.1	URK-III
OkoT025885.1	URK-III
OkoT033888.1	URK-III
OkoT042196.1	URK-III
OkoT023840.1	LRR-Ic
OkoT031758.1	LRR-Ic
OkoT021584.1	LRR-Ia
OkoT021589.1	LRR-Ia
OkoT015893.1	LRR-Ia
OkoT015895.1	LRR-Ia
OkoT003695.1	LRR-Ia
OkoT043982.1	LRR-Ia
OkoT043985.1	LRR-Ia
OkoT043987.1	LRR-Ia
OkoT037699.1	LRR-Ia
OkoT040194.1	LRR-Ia
OkoT034760.1	LRR-Ia
OkoT034762.1	LRR-Ia
OkoT044287.1	LRR-Ic
OkoT048511.1	LRR-Ic
OkoT047154.1	LRR-Ic
OkoT007269.1	LRR-Ic
OkoT010707.1	LRR-Ic
OkoT030102.1	LRR-Ib
OkoT038305.1	LRR-Ib
OkoT022379.1	LRR-Ib
OkoT006714.1	RLCK-IV
OkoT015208.1	RLCK-IV
OkoT039236.1	WAK
OkoT033618.1	WAK
OkoT040898.1	WAK
OkoT031373.1	WAK
OkoT015413.1	WAK
OkoT028670.1	WAK
OkoT036868.1	WAK
OkoT008680.1	WAK
OkoT004317.1	WAK
OkoT034180.1	WAK
OkoT042516.1	WAK
OkoT028669.1	WAK
OkoT042268.1	WAK
OkoT030623.1	WAK
OkoT019726.1	WAK
OkoT019724.1	WAK
OkoT019725.1	WAK
OkoT045810.1	WAK
OkoT045820.1	WAK
OkoT005389.1	WAK
OkoT000154.1	WAK
OkoT023016.1	WAK
OkoT002051.1	WAK
OkoT012394.1	WAK
OkoT041866.1	WAK
OkoT028738.1	WAK
OkoT001083.1	WAK
OkoT013338.1	WAK
OkoT047448.1	WAK
OkoT047255.1	WAK
OkoT047257.1	WAK
OkoT044148.1	WAK
OkoT033190.1	WAK
OkoT041545.1	WAK
OkoT014079.1	WAK
OkoT023501.1	WAK
OkoT023502.1	WAK
OkoT040895.1	WAK
OkoT046397.1	RLCK-Os3
OkoT033327.1	URK-II
OkoT041615.1	URK-II
OkoT020884.1	RLCK-IXb
OkoT004438.1	WAK/LRK10L-1
OkoT007804.1	WAK/LRK10L-1
OkoT034665.1	WAK/LRK10L-1
OkoT005982.1	WAK/LRK10L-1
OkoT009410.1	WAK/LRK10L-1
OkoT017439.1	WAK/LRK10L-1
OkoT028081.1	WAK/LRK10L-1
OkoT019702.1	WAK/LRK10L-1
OkoT025881.1	WAK/LRK10L-1
OkoT044072.1	WAK/LRK10L-1
OkoT010544.1	RLCK-IXa
OkoT007100.1	RLCK-IXa
OkoT010579.1	RLCK-IXa
OkoT035425.1	RLCK-IXa
OkoT039510.1	RLCK-IXa
OkoT000891.1	RLCK-IXa
OkoT035656.1	CrRLK1L-1
OkoT034058.1	CrRLK1L-1
OkoT025122.1	CrRLK1L-1
OkoT030531.1	CrRLK1L-1
OkoT019061.1	CrRLK1L-1
OkoT026487.1	CrRLK1L-1
OkoT035655.1	CrRLK1L-1
OkoT039151.1	CrRLK1L-1
OkoT017643.1	CrRLK1L-1
OkoT027857.1	CrRLK1L-1
OkoT036216.1	CrRLK1L-1
OkoT038746.1	CrRLK1L-1
OkoT007875.1	CrRLK1L-1
OkoT036473.1	CrRLK1L-1
OkoT038541.1	CrRLK1L-1
OkoT019379.1	CrRLK1L-1
OkoT026207.1	CrRLK1L-1
OkoT025383.1	CrRLK1L-1
OkoT040507.1	LRR-VIII-1
OkoT006544.1	LRR-VIII-1
OkoT010003.1	LRR-VIII-1
OkoT034973.1	LRR-VIII-1
OkoT034979.1	LRR-VIII-1
OkoT043112.1	LRR-VIII-1
OkoT048165.1	LRR-VIII-1
OkoT009992.1	LRR-VIII-1
OkoT006533.1	LRR-VIII-1
OkoT034955.1	LRR-VIII-1
OkoT040022.1	LRR-VIII-1
OkoT019079.1	LRR-VIII-1
OkoT035702.1	LRR-VIII-1
OkoT030227.1	CR4L
OkoT038399.1	CR4L
OkoT036414.1	CR4L
OkoT038580.1	CR4L
OkoT033154.1	CR4L
OkoT041468.1	CR4L
OkoT044738.1	CR4L
OkoT046711.1	CR4L
OkoT005379.1	CR4L
OkoT008846.1	CR4L
