# Supplementary material for: Deciphering the role of receptor-like kinases in the adaptation of Orinus species to the habitat of the Qinghai-Xizang (Tibet) Plateau
Source: Front Plant Sci. 2026 Apr 29;17:1810781. doi: 10.3389/fpls.2026.1810781 (PMC13168086; doi:10.3389/fpls.2026.1810781)
Supplement: Supplementary Table 1 — Detailed information of 647 predicted ORLKs. [file DataSheet2.zip › Supplementary Table S2 physicochemical property analysis of RLKs.xlsx]

## Sheet: Sheet1
Table S2 physicochemical property analysis of RLKs
Sequence ID	Number of Amino Acid	Molecular Weight	Theoretical pI	Instability Index	Aliphatic Index	Grand Average of Hydropathicity
OkoT000091.1	2047	223489	8.87	48.91	83.11	-0.185
OkoT000118.1	852	93432.1	8.76	42.74	80.72	-0.169
OkoT000154.1	646	70972.7	5.96	40.95	75.2	-0.219
OkoT000285.1	1105	121155	5.84	42.63	97.96	-0.097
OkoT000592.1	625	68811.1	7.01	37.37	96.74	-0.08
OkoT000675.1	672	73000.3	6.82	31.49	82.1	-0.218
OkoT000891.1	450	48564.7	7.56	43.58	86.11	0.018
OkoT001050.1	1643	179476	8.99	49.71	90.61	-0.143
OkoT001083.1	622	69761.3	8.93	36.93	75.77	-0.426
OkoT001293.1	605	66771.2	5.41	42.86	93.45	-0.206
OkoT001394.1	486	53809.5	8.55	39.52	88.37	-0.313
OkoT001636.1	681	73308.3	9.49	47.31	88.37	-0.005
OkoT001798.1	1250	134730	6.54	39.45	98.18	-0.03
OkoT001799.1	1044	112159	8.78	38.18	99.9	0.052
OkoT002051.1	745	81931.9	5.7	32.89	83.37	-0.114
OkoT002126.1	718	78362.5	5.83	41.86	84.86	-0.298
OkoT002424.1	1096	118073	6.06	39.53	105.36	0.07
OkoT002426.1	1330	144900	6.98	37.59	102.08	0.015
OkoT002532.1	1021	109023	5.67	35.99	101.66	0.082
OkoT002551.1	1390	153289	6.33	48.47	75.88	-0.463
OkoT002553.1	654	72450.8	5.61	46.52	90.98	-0.051
OkoT002836.1	980	109326	9.06	42.84	70.29	-0.449
OkoT003075.1	564	61807.6	9.29	43.58	88.71	-0.254
OkoT003092.1	2203	237404	9.59	49.65	76.85	-0.297
OkoT003196.1	1294	142267	6.53	49.51	86.96	-0.353
OkoT003209.1	733	81765	5.91	42.28	102.02	-0.019
OkoT003211.1	800	89012.2	6.49	44.08	102.01	-0.071
OkoT003297.1	623	67144	9.39	46.23	96.15	-0.011
OkoT003304.1	621	68327.3	6.26	35.03	101.74	-0.088
OkoT003309.1	1188	132967	9.08	55.13	79.96	-0.275
OkoT003312.1	1319	144710	6.44	45.6	88.4	-0.088
OkoT003317.1	1728	190692	8.62	44.5	85.58	-0.144
OkoT003329.1	951	103050	5.45	43.89	95.04	-0.063
OkoT003491.1	575	60898.9	6.15	33.09	88.63	0.017
OkoT003513.1	823	89067	6.62	51.62	86.27	-0.229
OkoT003545.1	462	49665.2	6.27	42.38	99.61	0.116
OkoT003589.1	894	95942.8	5.71	54.01	83.77	-0.257
OkoT003602.1	1050	112014	5.37	51.98	81.42	-0.32
OkoT003676.1	2453	268432	8.95	38.52	93.68	-0.13
OkoT003679.1	760	82837.8	7.89	39.88	107.11	0.121
OkoT003681.1	719	78481.9	6.02	35.65	105.12	0.055
OkoT003682.1	1053	115828	6.48	32.05	100.92	-0.053
OkoT003683.1	1461	160615	8.66	43.22	91.59	-0.109
OkoT003685.1	1078	117566	6.87	35.49	97.86	-0.033
OkoT003695.1	868	96107.3	6.08	40.32	94.26	-0.137
OkoT003860.1	1004	106884	5.49	32.99	101.32	0.084
OkoT003862.1	734	81203.9	7.85	60.53	78.51	-0.23
OkoT003898.1	309	34971.9	8.72	33.65	94.98	-0.105
OkoT003911.1	845	91234.6	5.25	36.42	102.66	-0.022
OkoT003953.1	678	73198.6	8.86	52.7	71.78	-0.413
OkoT003967.1	665	73284.1	10.52	65.69	75.8	-0.542
OkoT004028.1	1982	216633	5.82	37.49	87.84	-0.125
OkoT004036.1	1461	161069	8.49	40.16	90.16	-0.129
OkoT004043.1	814	89774.7	5.88	50.95	92	-0.059
OkoT004056.1	1436	159423	10.94	66.39	74.71	-0.579
OkoT004238.1	1915	207350	7.41	48.57	81.83	-0.154
OkoT004278.1	753	82252.2	9.4	52.88	81.39	-0.189
OkoT004314.1	1858	198541	9.25	59.93	78.93	-0.278
OkoT004317.1	620	66877.9	6.44	39.69	88.52	-0.135
OkoT004426.1	694	72857.8	8.98	43.51	94.28	0.026
OkoT004438.1	929	102175	7.89	48.22	81.44	-0.219
OkoT004441.1	820	90379.5	9.04	53.33	77.71	-0.192
OkoT004601.1	2298	250274	9.52	49.3	82.64	-0.23
OkoT004752.1	1491	160088	9.61	65.69	68.52	-0.413
OkoT004915.1	838	92545.9	8.51	42.13	79.57	-0.407
OkoT005224.1	696	74821.3	8.65	36.7	98.86	-0.023
OkoT005311.1	619	68262.6	6	36.92	98.76	-0.007
OkoT005359.1	626	67453.5	6.05	27.89	88.08	0.001
OkoT005379.1	1023	110942	6.77	53.45	82.73	-0.095
OkoT005389.1	675	74240.9	6.11	39.82	88.09	-0.159
OkoT005425.1	1576	170746	9.11	46.11	88.97	-0.133
OkoT005702.1	2393	262439	9.19	55.74	73.92	-0.324
OkoT005732.1	675	71409.4	6.18	72.99	64.36	-0.438
OkoT005830.1	874	95654	6.36	54.72	85.05	-0.306
OkoT005855.1	705	77631	6.06	37.74	76.92	-0.182
OkoT005982.1	929	100574	5.85	38.48	74.89	-0.254
OkoT005992.1	402	42503.6	8.76	40.87	90.37	0.13
OkoT006112.1	1117	120200	5.53	34.72	97.48	-0.065
OkoT006154.1	1711	187647	9.64	50.83	82.64	-0.234
OkoT006204.1	536	58958.7	6.55	40.08	90.63	0.001
OkoT006256.1	1063	115032	9.23	67.32	69.57	-0.397
OkoT006420.1	969	107901	6.43	46.49	91	-0.091
OkoT006421.1	1522	169097	8.28	46.67	88.57	-0.12
OkoT006533.1	990	108083	5.59	35.14	97.52	-0.037
OkoT006544.1	1224	133949	8.32	42.91	88.78	-0.224
OkoT006547.1	1170	128577	9.39	50.67	86.27	-0.213
OkoT006561.1	947	101210	6.65	45.63	103.7	0.065
OkoT006714.1	1938	213626	9.17	40.65	86.17	-0.189
OkoT007025.1	1293	140967	6.03	31.44	106.1	0.101
OkoT007072.1	802	89040.6	9.18	51.14	87.07	-0.358
OkoT007092.1	639	69669.6	8.16	52.16	87.97	-0.091
OkoT007100.1	1828	199767	9.4	49.11	80.08	-0.218
OkoT007269.1	866	95814	6.84	43.18	84.33	-0.194
OkoT007326.1	1434	155713	9.13	44.38	75.8	-0.362
OkoT007365.1	892	95606.8	8.36	48.16	88.32	-0.14
OkoT007422.1	2658	293219	9.19	49.94	84.43	-0.299
OkoT007450.1	1524	169077	10.18	58.53	76.37	-0.487
OkoT007608.1	1811	201221	7.96	50.64	73.1	-0.501
OkoT007646.1	2183	236612	8.95	52.1	86.99	-0.277
OkoT007648.1	930	103021	9.31	42.8	92.04	-0.005
OkoT007685.1	2652	286062	8.96	59.49	82.18	-0.302
OkoT007793.1	691	73121	9.26	41.57	90.71	-0.045
OkoT007804.1	674	73944.1	6.43	49.73	84.66	-0.161
OkoT007812.1	969	105852	9.09	47.52	81.55	-0.161
OkoT007875.1	750	81017	5.37	41.48	86.21	-0.028
OkoT007959.1	1411	147968	9.29	51.33	95.68	-0.106
OkoT007964.1	2115	234881	8.99	45.38	99.05	0.114
OkoT008005.1	843	91901.9	6.17	36.69	80.75	-0.171
OkoT008101.1	959	100836	8.64	62.65	74.15	-0.3
OkoT008185.1	631	71382.1	9.69	50.13	82.5	-0.41
OkoT008402.1	244	25968.8	9.68	71.25	87.13	-0.222
OkoT008503.1	700	73916.2	8.73	52.77	90.17	0.12
OkoT008655.1	1780	194968	8.81	46.07	91.2	-0.182
OkoT008680.1	604	64529.8	8.83	39.56	82.5	-0.09
OkoT008747.1	831	92261.6	8.45	47.96	106.49	0.227
OkoT008846.1	1044	113150	6.29	54.89	78.29	-0.148
OkoT008866.1	655	73912.6	6.17	37.56	92.32	-0.106
OkoT008893.1	683	71655.1	8.85	35.79	97.98	0.073
OkoT009011.1	795	83327.1	6.55	44.72	94.38	0.037
OkoT009136.1	491	54918.7	9.23	46.4	83.3	-0.382
OkoT009163.1	689	72484	8.63	78.34	66.75	-0.4
OkoT009211.1	633	69511.2	7.59	47.37	96.79	0.093
OkoT009280.1	255	28128.2	9.22	48.59	90.55	-0.138
OkoT009336.1	849	92845.6	9.17	52.33	86.42	-0.251
OkoT009410.1	576	61594.9	7.78	40.38	75.71	-0.181
OkoT009427.1	2370	256563	9.17	39.9	102.93	0.034
OkoT009509.1	909	97870	9.29	52.81	78.55	-0.339
OkoT009516.1	689	73751.8	11.31	63.81	77.29	-0.417
OkoT009539.1	840	89325	5.09	43.12	87.18	-0.136
OkoT009627.1	940	100801	8.61	67.1	70.49	-0.367
OkoT009639.1	575	63098.3	6.55	36.95	88.9	-0.058
OkoT009642.1	1360	148097	9.56	51.31	91.51	-0.25
OkoT009878.1	1004	111375	6.47	48.32	85	-0.172
OkoT009879.1	1614	177232	7.95	44.66	87.15	-0.07
OkoT009881.1	1020	111475	8.14	40.44	85.84	-0.085
OkoT009992.1	906	99113.9	6.46	31.74	91.52	-0.133
OkoT010003.1	1623	178018	9.34	45.56	85.63	-0.255
OkoT010006.1	922	100560	8.93	44.58	98.37	-0.082
OkoT010018.1	947	101114	6.37	45.08	106.37	0.106
OkoT010306.1	1480	163483	9	46.48	90.1	-0.199
OkoT010473.1	1293	140895	5.66	31.71	106.71	0.097
OkoT010535.1	1445	160636	8.3	59.94	74.53	-0.418
OkoT010544.1	495	54420.2	6.97	51.21	87.07	-0.127
OkoT010579.1	1029	112627	8.98	52.45	87.58	-0.092
OkoT010659.1	1562	168383	6.4	43.77	93.94	-0.065
OkoT010707.1	1138	125247	6.39	44.54	79.81	-0.255
OkoT010739.1	473	51042.6	7.62	47.77	93.93	-0.021
OkoT010743.1	1737	193177	8.15	52.97	83.68	-0.302
OkoT010746.1	988	105238	5.28	34.28	104.17	0.057
OkoT010760.1	850	90730.5	6.03	38.86	98.11	0.077
OkoT010859.1	654	70761.6	6.99	48.62	84.89	-0.191
OkoT010912.1	1310	143471	6.6	37.55	98.07	-0.089
OkoT010913.1	1060	115926	6.44	37.54	98.52	-0.045
OkoT010915.1	1054	115542	5.78	35.75	98.5	-0.048
OkoT010993.1	659	69947.3	8.62	40.48	93.55	-0.045
OkoT011001.1	1204	131624	8.93	54.71	87.09	-0.233
OkoT011037.1	428	47219.5	7.7	44.32	98.2	-0.013
OkoT011066.1	680	73942.1	5.96	43.54	90.49	-0.19
OkoT011087.1	1099	120469	9.65	57.52	83.28	-0.235
OkoT011162.1	826	89495.5	6.89	42.49	100.38	-0.005
OkoT011246.1	1087	119040	8.89	37.36	89.04	-0.206
OkoT011298.1	929	100126	5.98	39.59	100.76	0.084
OkoT011380.1	1113	119785	7.82	78.17	56.81	-0.653
OkoT011387.1	592	66274.4	5.45	32.71	95.62	-0.201
OkoT011515.1	611	66622.3	11.11	48.41	83.4	-0.389
OkoT011696.1	716	78545.5	9.53	57.46	80.04	-0.474
OkoT012100.1	1303	144547	6.53	44.33	89.42	-0.071
OkoT012328.1	719	78370.5	5.85	40.18	83.67	-0.297
OkoT012394.1	736	81505.6	6.41	32.04	83.18	-0.133
OkoT012624.1	1168	125760	9.26	41.46	96.48	-0.062
OkoT012625.1	1428	152992	5.98	38.91	93.61	-0.032
OkoT012700.1	521	56397.8	8.44	36.35	91.07	0.024
OkoT013025.1	240	26115	9.12	36.24	95.46	-0.113
OkoT013114.1	631	69404.2	5.51	45.72	94.42	-0.192
OkoT013338.1	621	68274.4	6.03	38.22	80.05	-0.237
OkoT013361.1	1005	110200	6.92	37.29	96.07	-0.015
OkoT013388.1	1082	117517	5.79	34.54	98.83	-0.053
OkoT013497.1	778	84898.3	9.99	47.85	89.18	-0.219
OkoT013548.1	1384	150750	9.15	52.93	76.03	-0.354
OkoT013615.1	523	56326.6	7.07	40.3	93.86	0.023
OkoT013757.1	477	52978.8	9.15	53.5	83.02	-0.236
OkoT013766.1	635	68661.5	7.98	33.23	80.94	-0.192
OkoT013837.1	1814	199510	8.65	46.48	91.52	-0.124
OkoT014027.1	1027	111257	5.72	33.49	99.89	-0.067
OkoT014053.1	926	100181	8.88	46.76	90.8	-0.062
OkoT014079.1	1705	187193	8.42	43.02	86.46	-0.137
OkoT014095.1	1684	184562	9.63	56.39	83.24	-0.163
OkoT014161.1	814	91812.4	7.71	33.18	85.26	-0.154
OkoT014241.1	385	42317.1	9	38.94	92.31	0.08
OkoT014242.1	1088	117352	6.62	39.08	101.36	0.058
OkoT014243.1	965	103111	5.93	43.76	102.4	0.074
OkoT014295.1	725	78120.3	8.55	37.23	86.17	-0.092
OkoT014315.1	968	106321	6.26	34.63	103.62	0.001
OkoT014608.1	985	107174	8.96	40.63	93.09	-0.087
OkoT014642.1	473	51599.2	9.43	47.01	92.64	-0.167
OkoT014643.1	489	53292.1	9.35	45.1	93.01	-0.188
OkoT014838.1	1490	163626	8	51.08	87.55	-0.264
OkoT014843.1	709	73721.7	5.73	71	66.25	-0.352
OkoT014851.1	1071	110960	8.89	66.28	59.87	-0.47
OkoT014944.1	1240	133129	5.15	43.7	91.75	0.056
OkoT015208.1	1433	157226	8.61	51.62	77.65	-0.395
OkoT015260.1	817	85666.1	8.2	38.58	98.26	0.045
OkoT015386.1	292	32948.7	9.52	39.69	80.55	-0.278
OkoT015413.1	1081	117998	6.2	43.29	79	-0.224
OkoT015422.1	703	76825.9	6.36	46.59	84.04	-0.281
OkoT015463.1	1949	212333	6.36	37.45	89.18	-0.107
OkoT015859.1	1320	141745	8.83	45.93	88.92	-0.127
OkoT015883.1	990	109395	8.14	37.27	92.9	-0.078
OkoT015893.1	903	99764.3	5.92	37.26	90.17	-0.108
OkoT015895.1	873	96772.6	5.87	38.9	85.68	-0.2
OkoT016007.1	957	103441	10.53	63.93	85.12	-0.367
OkoT016324.1	1056	112508	5.84	38.46	105.25	0.04
OkoT016558.1	1635	182482	9.29	47.04	96.31	-0.088
OkoT016559.1	840	90626.4	5.24	37.03	95.95	0.007
OkoT016622.1	967	103502	9.7	53.88	92.35	-0.175
OkoT016751.1	682	73281.9	5.21	38.43	92.84	-0.07
OkoT016771.1	854	88733.8	7.85	43.09	90.59	-0.056
OkoT016802.1	452	49284.2	9.07	45.87	103.3	0.065
OkoT016832.1	767	82977.1	6.48	34.57	82.16	-0.155
OkoT016840.1	861	92790.6	9.57	42.84	78.25	-0.247
OkoT016858.1	870	94140.2	6.5	51.62	88.21	-0.229
OkoT016869.1	1373	146982	9.68	47.66	84.62	-0.203
OkoT016873.1	1311	145510	6	48.58	75.32	-0.424
OkoT016883.1	798	86097	8.19	36.55	104.12	0.039
OkoT016977.1	1170	129079	6.89	40.6	92.74	-0.125
OkoT017091.1	1479	158934	8.32	42.41	92.57	-0.054
OkoT017253.1	799	86131.5	7.77	34.53	75.54	-0.124
OkoT017439.1	358	38655.6	9.17	46.45	92.71	0.061
OkoT017492.1	1142	124735	9.13	45.29	96.48	0.044
OkoT017561.1	1071	114772	8.76	48.36	92.46	-0.192
OkoT017563.1	1181	127876	10.03	60.77	73.53	-0.423
OkoT017643.1	850	93806.4	8.48	35.07	87.44	-0.068
OkoT017664.1	2269	246291	8.89	45.15	83.62	-0.221
OkoT017875.1	1770	190672	9.01	48.33	76.19	-0.389
OkoT017896.1	924	99600.5	9.48	49.36	88.08	-0.201
OkoT018087.1	676	73375.5	6.1	41.15	89.48	-0.063
OkoT018091.1	676	72649.9	6.09	40.38	91.54	0.042
OkoT018764.1	918	99145.4	7.83	46.69	86.73	-0.2
OkoT018962.1	780	85847	9.16	43.1	102.03	0.023
OkoT019053.1	1365	144867	8.67	47.83	98.67	0.008
OkoT019061.1	1501	163357	6.27	35.59	81.96	-0.212
OkoT019063.1	612	67219.9	7.28	51.74	93.02	-0.14
OkoT019079.1	899	97675.8	6.28	36.72	80.82	-0.171
OkoT019160.1	2010	218815	9.24	49.74	86.9	-0.209
OkoT019285.1	908	95500	6.73	36.77	97.79	-0.048
OkoT019303.1	496	53849.2	6.32	54.34	76.51	-0.267
OkoT019334.1	840	93656.9	8.83	47.15	96.6	0.01
OkoT019379.1	703	75741.3	8.53	31.38	84.79	-0.01
OkoT019472.1	1213	134135	7.15	51.14	83.33	-0.369
OkoT019566.1	655	69636	9.32	60.06	75.31	-0.323
OkoT019660.1	684	72054.2	8.5	46.8	73.8	-0.25
OkoT019667.1	421	44650.7	8.64	39.94	83.94	-0.188
OkoT019672.1	790	83809.2	5.14	38.42	109.8	0.162
OkoT019692.1	738	80376.8	10.07	53.23	77.44	-0.39
OkoT019702.1	707	76448.2	8.37	46.88	85.16	-0.081
OkoT019723.1	651	68865.8	7.67	40.54	94.93	-0.043
OkoT019724.1	854	95018.5	7.77	40.32	78.54	-0.276
OkoT019725.1	1319	146214	6.2	38.38	78.5	-0.232
OkoT019726.1	705	78784.9	6.23	45.28	82.41	-0.268
OkoT019906.1	1035	108817	5.59	35.93	97.43	0.069
OkoT020085.1	1143	125032	5.66	52.42	74.08	-0.366
OkoT020215.1	881	94687.4	6.64	37.61	99.42	0.037
OkoT020226.1	267	29293.6	10.06	66.31	85.51	-0.306
OkoT020396.1	745	79419.4	6.51	43.41	99.54	0.029
OkoT020405.1	565	62306.8	9.78	46.34	74.11	-0.464
OkoT020510.1	1078	116721	7	40.57	99.05	0.041
OkoT020512.1	1061	116606	6.71	38.79	99.96	-0.036
OkoT020624.1	675	71865.5	8.45	39.57	91.2	-0.067
OkoT020631.1	795	85691.9	5.83	48.88	84.89	-0.298
OkoT020693.1	452	49141.3	9.13	45.56	103.96	0.087
OkoT020721.1	934	97530.8	6.8	42.52	92.03	-0.052
OkoT020732.1	710	76471.8	5.33	40.27	92.89	-0.054
OkoT020829.1	812	91500.2	6.44	36.3	83.14	-0.204
OkoT020863.1	760	80347.6	5.08	40.9	111.66	0.177
OkoT020864.1	1486	162773	9.34	47.61	88.46	-0.226
OkoT020873.1	908	98695.2	5.39	38.63	110.72	0.071
OkoT020881.1	644	72741.8	8.31	37.24	80.06	-0.279
OkoT020884.1	1235	138131	6.44	53.06	83.55	-0.252
OkoT020931.1	934	101108	5.94	39.7	95.17	-0.093
OkoT021029.1	1090	118557	6.55	43.69	90.55	-0.051
OkoT021174.1	1139	121192	6.2	39.96	102.49	-0.018
OkoT021181.1	850	93630.4	9.22	46.94	76.86	-0.275
OkoT021281.1	741	77913.4	6.35	44.07	86.45	0.05
OkoT021396.1	965	103955	6.64	37.98	104.42	0.08
OkoT021475.1	646	68413.1	8.24	51.69	94.5	-0.052
OkoT021529.1	624	66139.8	6.73	48.88	85.26	-0.117
OkoT021584.1	881	97299.4	5.41	37.3	83.6	-0.107
OkoT021589.1	874	96690.5	6.71	38.29	84.41	-0.19
OkoT021604.1	423	46001.2	5.64	33.84	92.01	0.022
OkoT021616.1	993	106295	5.91	44.34	105.63	0.056
OkoT021618.1	1413	153303	6.35	43.5	93.11	-0.063
OkoT021935.1	691	75153	7.96	47.78	85.2	-0.268
OkoT021996.1	1601	175685	6.26	42.61	86.95	-0.084
OkoT022271.1	796	83149	8.69	39.64	96.83	0.022
OkoT022379.1	482	53197.7	7.25	44.34	89.23	-0.238
OkoT022395.1	479	52486.2	9.33	45.78	91.86	-0.206
OkoT022548.1	548	61473.9	7.99	58	80.44	-0.394
OkoT022559.1	1010	106900	5.45	37.95	99.03	0.161
OkoT022586.1	627	68597.6	7.22	36.02	93.46	-0.107
OkoT022881.1	956	104441	5.86	32.25	103.81	-0.019
OkoT022905.1	717	76578.1	7.64	37.42	84.44	-0.093
OkoT022943.1	1662	182345	6.19	40.4	98.43	-0.107
OkoT023016.1	957	105669	6.7	40.36	86.15	-0.156
OkoT023032.1	1072	119544	9.14	42.65	85.79	-0.204
OkoT023160.1	1012	110341	5.64	33.32	101.85	-0.063
OkoT023316.1	641	70117.3	6.34	49.78	98.07	-0.121
OkoT023366.1	628	70306.1	9.08	42.16	77.39	-0.425
OkoT023490.1	223	25069.5	8.3	39.2	85.16	-0.281
OkoT023501.1	1425	155707	6.33	36.92	77.08	-0.159
OkoT023502.1	714	78543.7	5.94	36.76	82.76	-0.107
OkoT023533.1	1056	115116	6.08	36.95	100.91	0.013
OkoT023578.1	1784	193974	6.58	50.01	81.15	-0.351
OkoT023666.1	1073	114401	6.61	38.79	102.99	0.128
OkoT023809.1	1443	161888	7.53	48.11	78.09	-0.391
OkoT023828.1	742	83254	8.27	38.96	86.19	-0.153
OkoT023840.1	627	69620.2	6.37	41.64	78.84	-0.252
OkoT023856.1	1705	185662	9.39	45.87	81.03	-0.357
OkoT023904.1	1546	170049	6.36	43.85	74.4	-0.315
OkoT023941.1	982	109295	5.68	42.27	94.3	-0.174
OkoT023946.1	765	83107.8	9.03	48.7	89.08	-0.1
OkoT023947.1	1013	111452	5.96	40.79	88.02	-0.119
OkoT023956.1	564	61662.7	8.99	47.39	83.42	-0.118
OkoT023957.1	1178	128213	7.41	43.62	88.55	-0.129
OkoT023959.1	720	77500.3	8.4	48.67	80.51	-0.104
OkoT023961.1	1598	175819	8.88	44.5	82.72	-0.181
OkoT024103.1	1183	125064	5.68	38.88	105.09	0.046
OkoT024253.1	1669	183596	6.15	48.07	73.52	-0.521
OkoT024432.1	740	80752.7	7.56	38.89	83.65	-0.141
OkoT024436.1	649	72390.7	8.1	48.64	88.24	-0.155
OkoT024480.1	777	86017.4	6.39	42.02	88.3	-0.03
OkoT024824.1	924	98702.8	6.03	33.86	105.39	0.143
OkoT025031.1	799	86704.2	8.84	49.68	95.96	-0.082
OkoT025052.1	1289	142227	5.71	54.56	75.87	-0.433
OkoT025098.1	1031	111123	5.38	41.04	108.95	0.098
OkoT025122.1	825	90684.8	6.15	37.86	82.88	-0.202
OkoT025127.1	1214	129798	6.3	37.78	94.26	-0.084
OkoT025148.1	492	52485.2	6.71	46.08	78.19	-0.265
OkoT025154.1	767	81979.2	9.23	51.01	90.69	-0.103
OkoT025157.1	1048	112733	6.49	41.99	97.46	-0.065
OkoT025229.1	721	78594.3	9.09	50.25	100.92	-0.051
OkoT025242.1	2131	231395	8.79	48.09	85.82	-0.208
OkoT025335.1	1462	160873	9.18	53.14	83.24	-0.196
OkoT025383.1	1103	121241	8.45	42.83	86.39	-0.121
OkoT025402.1	1274	138407	6.15	38.85	94.62	-0.013
OkoT025673.1	713	78189.4	5.26	43.61	84.12	-0.228
OkoT025864.1	643	68517.3	6.16	38.18	94.71	-0.08
OkoT025881.1	684	74620	8.37	53.02	78.73	-0.195
OkoT025885.1	628	68505.7	8.34	46.26	91.39	-0.007
OkoT025906.1	965	102158	6.17	36.25	105.49	0.142
OkoT025913.1	406	43205.1	6.19	38.28	84.56	-0.184
OkoT026069.1	739	80095.9	7.18	44.81	83.67	-0.024
OkoT026099.1	1418	155595	6.74	50.81	84.15	-0.332
OkoT026207.1	690	74058.1	6.36	32.42	84.42	-0.004
OkoT026276.1	501	54378.8	7.31	58.86	75.37	-0.287
OkoT026294.1	1092	115634	8.47	45.09	90.03	-0.128
OkoT026415.1	2115	231679	8.72	43.28	83.91	-0.108
OkoT026418.1	1522	167657	7.96	47	86.17	-0.316
OkoT026484.1	765	84131.5	8.95	40.31	88.34	-0.151
OkoT026487.1	1547	168362	6.64	40.76	76.68	-0.282
OkoT026494.1	2061	223983	8.82	44.42	83.96	-0.229
OkoT026784.1	728	78953.8	5.82	40.19	86.54	-0.29
OkoT026907.1	647	71897.9	6.97	43.76	86.62	-0.093
OkoT026910.1	615	68527.9	6.67	45.25	86.07	-0.093
OkoT027018.1	340	38143.9	9.02	50.35	95.15	-0.177
OkoT027403.1	568	61103.6	8.46	36.35	87.08	0.007
OkoT027542.1	919	102513	9.47	40.43	86.66	-0.382
OkoT027616.1	959	102041	5.75	34.64	87.57	-0.117
OkoT027654.1	1184	126554	9.77	59.69	76.79	-0.34
OkoT027857.1	806	89048	8.77	32.61	88.46	-0.064
OkoT027940.1	1095	118403	9.72	51.97	83.63	-0.295
OkoT027943.1	1118	119500	8.63	44.75	100.27	-0.035
OkoT027962.1	581	61334.8	8.78	56.45	67.42	-0.391
OkoT028081.1	627	67185.2	8.79	51.92	81.88	-0.114
OkoT028249.1	700	75120	7.76	33.79	74.36	-0.113
OkoT028259.1	1067	118715	9.26	50.06	84.89	-0.264
OkoT028496.1	1128	123849	6.73	47.31	82.31	-0.286
OkoT028589.1	790	85362.4	8.54	48.17	86.13	-0.333
OkoT028611.1	633	68533.7	6.93	35.45	87.22	-0.089
OkoT028612.1	656	70903.5	7.26	41.23	87.61	-0.091
OkoT028648.1	652	67763.2	6.36	42.52	94.94	0.004
OkoT028669.1	704	76097	8.34	37.59	88.92	-0.044
OkoT028670.1	1646	181434	6.52	45.84	82.92	-0.311
OkoT028702.1	1037	110136	8.15	36.64	105.78	0.02
OkoT028738.1	1585	178531	8.52	51.09	81.68	-0.359
OkoT028886.1	961	104616	5.44	36.54	99.12	-0.001
OkoT028899.1	1277	138722	8.05	43.46	89.23	-0.147
OkoT028999.1	645	68159.3	9.58	49.38	98.57	0.026
OkoT029485.1	967	104112	6.35	38.66	94.22	-0.002
OkoT029492.1	617	67740.7	8.45	61.78	78.64	-0.446
OkoT029653.1	700	75616.9	5.75	50.53	81.39	-0.184
OkoT029657.1	848	92506.3	7.14	59.1	84.56	-0.188
OkoT029729.1	399	43570.7	7.05	47.3	82.06	-0.219
OkoT029929.1	1322	144481	9.32	50.28	80.61	-0.307
OkoT030102.1	432	47501.8	7.71	51.57	90.25	-0.294
OkoT030227.1	1200	130837	8.29	51.48	81.55	-0.146
OkoT030507.1	838	90168.9	9.3	53.18	94.07	-0.085
OkoT030529.1	1397	150159	7.07	41.58	97.71	-0.022
OkoT030531.1	1325	144847	9.74	54.51	87.03	-0.173
OkoT030545.1	1569	170742	7.8	46.76	99.47	-0.011
OkoT030623.1	733	80005.2	5.99	40.02	82.46	-0.144
OkoT030791.1	899	95847.3	6.44	34.58	103.52	0.097
OkoT031360.1	1025	113671	9.23	50.94	87	-0.323
OkoT031373.1	886	98460.7	5.98	43.86	86.69	-0.195
OkoT031494.1	1146	121800	5.42	40.62	107.59	0.053
OkoT031618.1	1084	121889	7.89	47.95	87.72	-0.246
OkoT031620.1	737	81203	8.18	43.23	84.06	-0.091
OkoT031621.1	688	75652.1	5.92	41.68	85.6	-0.125
OkoT031624.1	1236	134409	6.37	44.93	87.53	-0.136
OkoT031627.1	653	70407	5.62	43.49	89.42	-0.018
OkoT031675.1	1778	195076	6.85	43.48	81.24	-0.197
OkoT031741.1	1271	138588	8.73	44.08	81.55	-0.415
OkoT031758.1	673	73937.1	8.32	42.58	75.93	-0.305
OkoT031762.1	1813	201340	8.77	45.74	88.12	-0.193
OkoT031805.1	1438	153177	9.46	44.77	83.25	-0.139
OkoT031903.1	997	109989	9.94	52.39	69.45	-0.55
OkoT031906.1	1024	111058	6.48	41.05	88.47	-0.152
OkoT031922.1	2185	234842	8.79	43.56	86.77	-0.162
OkoT031923.1	1676	179775	9.5	45.11	93.79	-0.083
OkoT032001.1	2267	247166	8.3	47.04	81.33	-0.276
OkoT032125.1	1162	129875	9.03	53.48	78.51	-0.404
OkoT032275.1	1073	118465	6.45	49.84	88.96	-0.311
OkoT032389.1	1677	181119	6.83	41.3	92.42	-0.152
OkoT032488.1	831	89082	5.49	31.6	114.04	0.208
OkoT032489.1	1016	109536	8.47	38.47	98.59	-0.012
OkoT033096.1	445	48343.7	9.63	51.88	70.16	-0.575
OkoT033098.1	1280	140178	9.91	59.59	80.96	-0.321
OkoT033154.1	797	83960.5	6.36	52.33	82.97	-0.008
OkoT033190.1	733	81729.2	6.2	45.63	81.96	-0.23
OkoT033265.1	631	69627.3	5.54	37.81	93.33	-0.221
OkoT033304.1	1018	108932	9.63	46.22	80.56	-0.218
OkoT033327.1	359	40122.2	6.83	44.2	94.21	-0.117
OkoT033447.1	1348	146656	9.31	45.94	81.44	-0.23
OkoT033532.1	1096	119133	6.35	32.9	106.22	0.022
OkoT033555.1	1112	121789	8.77	46.22	74.15	-0.347
OkoT033618.1	1487	162083	5.86	43.07	79.78	-0.092
OkoT033866.1	1876	202041	8.72	47.68	94.49	0.018
OkoT033888.1	814	87163.8	6.09	55.12	85.12	-0.033
OkoT034035.1	1000	109267	6.37	33.02	88.34	-0.163
OkoT034047.1	1067	114160	6.4	35.03	105.14	0.055
OkoT034058.1	992	109631	6.65	39.81	81.82	-0.245
OkoT034102.1	788	86434.2	6.1	39.17	83.74	-0.135
OkoT034105.1	1055	116294	8.99	55.99	76.05	-0.339
OkoT034106.1	805	88223.9	6.06	41.02	86.68	-0.141
OkoT034107.1	827	89863.3	7.74	36.67	86.31	-0.094
OkoT034169.1	712	75817.9	8.97	52.27	93.72	-0.063
OkoT034180.1	756	82572	6.04	35.28	92.22	-0.106
OkoT034199.1	1449	161607	7.92	41.84	87.29	-0.13
OkoT034215.1	412	46565.9	8.36	38.65	92.23	-0.131
OkoT034288.1	1306	141226	8.68	43.97	89.17	-0.179
OkoT034344.1	697	76628.9	6.48	43.58	94.72	0.004
OkoT034383.1	1072	117886	8.89	45.74	82.4	-0.189
OkoT034438.1	839	89895.1	9.09	39.1	100.93	0.039
OkoT034447.1	1508	164035	8.65	41.78	86.01	0.019
OkoT034465.1	1012	112391	11.67	60.56	74.29	-0.667
OkoT034472.1	948	100732	9.65	51.6	81.68	-0.229
OkoT034489.1	3482	383514	8.69	48.65	80.72	-0.338
OkoT034665.1	485	53045.4	6.17	41.6	82.85	-0.153
OkoT034760.1	916	100038	6.15	38.76	86.77	-0.179
OkoT034762.1	931	102241	5.81	39	89.46	-0.16
OkoT034764.1	2343	258000	9.64	50.28	77.7	-0.44
OkoT034782.1	1864	206486	10.03	64.36	74.47	-0.456
OkoT034802.1	998	101311	5.8	108.33	60.09	-0.429
OkoT034874.1	1311	143133	9.09	49.65	83.03	-0.173
OkoT034923.1	1352	146571	7.9	47.65	81.8	-0.148
OkoT034955.1	1923	210330	7.85	40.45	84.7	-0.187
OkoT034973.1	1764	194106	8.39	48.42	89.56	-0.17
OkoT034975.1	846	92140.7	9.15	53.65	90.91	-0.056
OkoT034977.1	526	56504.5	6.37	41.73	97.95	-0.106
OkoT034979.1	1809	198478	7.49	44.02	91.33	-0.062
OkoT034982.1	620	67583.9	8.38	48.87	94.52	-0.13
OkoT034984.1	527	56930	5.91	39.17	96.11	-0.113
OkoT034990.1	1166	123987	6.16	42.87	105.16	0.154
OkoT035027.1	510	56567.8	5.18	56.54	94.27	-0.052
OkoT035163.1	512	55699.7	8.41	41.67	87.77	-0.21
OkoT035243.1	752	82911.4	8.75	39.56	88.16	-0.184
OkoT035310.1	525	56439.8	9.34	43.99	84.76	-0.098
OkoT035425.1	410	43494.6	8.36	48.12	83.59	-0.077
OkoT035535.1	661	75350.4	6.19	41.91	79.76	-0.276
OkoT035580.1	1332	146407	10.6	63.9	76.53	-0.42
OkoT035655.1	879	96447.6	6.24	39.12	80.24	-0.204
OkoT035656.1	415	45451.2	9.36	40.7	89.57	-0.117
OkoT035671.1	811	89141.5	8.95	51.97	85.56	-0.175
OkoT035672.1	738	80999.9	7.24	47.31	93.29	-0.018
OkoT035702.1	1245	137465	9.11	44.31	88.11	-0.274
OkoT036003.1	222	24427.9	5.44	35.13	103.56	-0.069
OkoT036017.1	353	38501.3	7.68	27.35	96.37	-0.078
OkoT036163.1	1381	150573	8.04	42.99	88.72	-0.177
OkoT036164.1	972	103026	5.56	42.01	113.36	0.075
OkoT036185.1	1106	116668	5.94	37.11	105.88	0.169
OkoT036216.1	815	88309.9	7.6	40.06	86.97	-0.144
OkoT036399.1	694	75226.7	8.21	39.4	87.8	-0.019
OkoT036414.1	666	70478.6	6.15	39.64	75.35	-0.047
OkoT036424.1	617	64528.5	5.81	40.55	86.01	0.023
OkoT036473.1	964	105705	8.6	34.96	88.9	-0.125
OkoT036719.1	2104	231598	6.22	41.77	82.74	-0.246
OkoT036813.1	717	77132.3	6.16	33.24	86.53	-0.088
OkoT036868.1	888	97042.1	5.92	33.88	86.85	-0.105
OkoT036894.1	3131	341297	9.32	46.48	85.26	-0.236
OkoT037057.1	1622	179548	7.65	36.93	103.5	-0.071
OkoT037087.1	1268	138133	5.78	40.54	100.72	-0.004
OkoT037102.1	718	76913.9	9.14	40.83	91.96	-0.087
OkoT037204.1	751	79955	9.53	43.25	92.69	0.059
OkoT037470.1	1135	124885	7.21	30.94	105.3	0.023
OkoT037595.1	1198	129419	7.47	33.87	103.72	0.143
OkoT037699.1	1920	208672	8.61	49.9	88.92	-0.147
OkoT037760.1	502	54975.1	8.19	39.42	108.59	0.157
OkoT037801.1	831	89312.2	5.8	36.11	99.18	0.066
OkoT037935.1	667	72829.8	5.86	45.6	88.74	-0.137
OkoT038051.1	1027	112358	5.75	34.91	89.84	-0.132
OkoT038115.1	1122	124705	7.48	51.33	90.39	-0.084
OkoT038128.1	862	93501.1	9.14	46.17	92.1	-0.139
OkoT038133.1	1152	128082	8.85	54.93	89.37	-0.299
OkoT038277.1	966	101889	6.56	37.66	98.15	0.107
OkoT038305.1	575	63145.8	9.05	55.92	86.14	-0.314
OkoT038362.1	891	95907.9	8.6	45.6	90.8	-0.052
OkoT038399.1	2225	241740	7.86	53.81	71.8	-0.408
OkoT038441.1	668	71364.7	9.1	62.47	75.69	-0.327
OkoT038541.1	842	92439.3	6.87	29.61	89.83	-0.108
OkoT038572.1	710	73977.5	5.69	46.22	87.68	0.052
OkoT038580.1	867	90672.2	8.31	49.78	84.54	0.089
OkoT038596.1	623	68224.9	8.95	41.86	88.57	-0.066
OkoT038746.1	878	95957.4	8.4	42.69	87.78	-0.031
OkoT038776.1	843	90961.7	9.22	36.64	90.17	-0.203
OkoT038902.1	824	89172.5	6.62	44.81	110.02	0.102
OkoT038921.1	407	43999.5	8.46	37.73	93.61	-0.139
OkoT038941.1	699	78289.6	8.48	46.43	91.1	-0.321
OkoT038953.1	654	73356.6	6.18	46.74	85.87	-0.139
OkoT039030.1	651	71779.9	7.11	51.62	88.06	-0.131
OkoT039031.1	668	72897.9	6.3	40.24	82.26	-0.15
OkoT039151.1	1137	123648	7.33	43	81.43	-0.106
OkoT039236.1	1242	134127	8.59	46.67	86.26	-0.157
OkoT039353.1	1097	119870	6.34	32.39	106.4	0.124
OkoT039386.1	496	54559	8.36	53.32	77.86	-0.282
OkoT039510.1	683	75267	9.78	45.58	82.3	-0.233
OkoT039732.1	660	69555.7	9.01	52.63	81.59	-0.011
OkoT039959.1	1270	140220	8.17	55.5	83.34	-0.352
OkoT039997.1	1537	162963	5.54	45.86	89.8	-0.124
OkoT040003.1	626	68452.8	9.16	47.98	93.77	-0.15
OkoT040022.1	953	102334	5.87	33.54	91.2	-0.082
OkoT040048.1	1019	109527	9.32	51.92	80.4	-0.194
OkoT040049.1	1252	136003	8.91	44.97	87.56	-0.09
OkoT040194.1	1653	179604	7.76	46.81	82.49	-0.225
OkoT040219.1	1515	167646	9.53	57.71	87.32	-0.193
OkoT040354.1	547	59877.3	6.72	57.28	89.23	-0.224
OkoT040429.1	2485	269869	10.29	56.05	81.46	-0.316
OkoT040466.1	1206	130248	8.13	46.81	86.54	-0.188
OkoT040507.1	636	69926.8	6.1	46.59	92.88	-0.057
OkoT040647.1	1107	116481	6.23	37.62	100.39	0.048
OkoT040895.1	1181	131096	6.38	35.66	89.21	-0.203
OkoT040898.1	829	91870.8	6	45.43	87.49	-0.155
OkoT041380.1	209	22303.4	6.12	51.4	91.87	-0.192
OkoT041382.1	1028	110532	9.4	46.21	86.65	-0.146
OkoT041468.1	754	79283.3	7.49	54.26	82.84	0.034
OkoT041484.1	639	70383.4	5.81	36.61	93.36	-0.177
OkoT041545.1	1068	117877	6.64	43.43	83.49	-0.263
OkoT041596.1	640	67250.1	8.72	53.22	94.94	0.021
OkoT041615.1	359	40036.1	8.02	42.71	95.29	-0.11
OkoT041712.1	1428	154692	9.24	42.88	83.82	-0.173
OkoT041807.1	1349	147428	9.32	43.07	98.87	-0.112
OkoT041828.1	1165	126236	9.01	49.6	75.14	-0.321
OkoT041866.1	1604	175460	8.94	45	76.63	-0.373
OkoT042172.1	1631	173625	9.6	50.81	92.27	-0.073
OkoT042196.1	638	68379.9	5.9	48.67	89.22	0.086
OkoT042217.1	443	48782.3	9.01	36.92	74.72	-0.292
OkoT042268.1	1113	122381	8.23	44.64	90.22	0.001
OkoT042356.1	1292	141769	7.24	36.83	89.28	-0.205
OkoT042357.1	2209	242636	8.6	37.81	88.05	-0.194
OkoT042428.1	1289	141842	5.74	42.25	80.4	-0.108
OkoT042431.1	2763	305907	8.31	43.46	82.83	-0.155
OkoT042434.1	905	99456.7	8.35	51.74	80.14	-0.243
OkoT042507.1	702	74979.7	9.04	52.67	91.11	-0.125
OkoT042516.1	684	74516.9	6.02	38.82	90.37	-0.067
OkoT042528.1	1374	153358	6.44	38.82	82.63	-0.287
OkoT042549.1	411	46439.8	8.66	40.25	91.78	-0.135
OkoT042573.1	446	49366.2	8.18	44.97	86.55	-0.26
OkoT042650.1	1030	111465	5.86	35.78	103.44	0.044
OkoT042717.1	667	73194.9	6.4	47.85	95.16	-0.003
OkoT042734.1	868	92658.5	5.2	39.32	96.21	-0.033
OkoT042747.1	1964	212250	7.79	45.98	83.29	-0.218
OkoT042784.1	877	94120.8	10.05	56.72	87.98	-0.312
OkoT043015.1	1530	164899	8.58	42.49	72.71	-0.267
OkoT043031.1	1094	120100	9.06	35.41	96.76	-0.05
OkoT043112.1	969	105580	6.04	35.37	88.95	-0.181
OkoT043209.1	799	88348.4	5.73	40.19	87.38	-0.086
OkoT043602.1	391	44713.1	7.7	53.83	89.18	-0.329
OkoT043608.1	566	61915.9	8.92	51.43	86.27	-0.035
OkoT043852.1	1208	132960	6.39	37.37	104.44	0.009
OkoT043856.1	759	83531.3	9.15	37.15	105.34	0.025
OkoT043858.1	1106	121061	7.08	38.85	107.43	0.086
OkoT043860.1	957	105087	9.22	34.4	106.57	-0.014
OkoT043982.1	2808	309210	6.77	41.97	86.28	-0.191
OkoT043985.1	912	100429	5.88	40.58	88.66	-0.163
OkoT043987.1	933	103327	6.06	39.32	88.76	-0.153
OkoT044072.1	614	65003.2	8.74	43.49	84.28	0.026
OkoT044120.1	510	55639.6	5.09	28.33	79.61	-0.246
OkoT044148.1	759	84782.6	7.92	39.92	82.99	-0.294
OkoT044227.1	1066	115202	6.29	44.14	98.52	0.005
OkoT044255.1	1316	142900	6.46	40.9	97.55	0.088
OkoT044269.1	839	90407.6	8.78	39.48	90.39	0.008
OkoT044287.1	1782	194446	6.68	46.15	78.82	-0.364
OkoT044307.1	742	78214.6	8.66	38.97	96.09	-0.03
OkoT044350.1	715	79291	9.14	38.68	82.22	-0.257
OkoT044712.1	728	80534	6	40.04	97.69	-0.076
OkoT044726.1	1187	124482	9.41	48.06	84.57	-0.162
OkoT044729.1	877	95248.2	7.78	41.18	99.52	-0.047
OkoT044738.1	813	85493.2	6.16	46.16	85.07	0.008
OkoT044904.1	1014	109728	8.51	43.01	105.19	0.129
OkoT044919.1	799	83614.5	9.36	51.7	89.72	-0.079
OkoT045436.1	843	94280.2	9.11	63.74	65.68	-0.502
OkoT045525.1	623	69274.6	5.75	37.3	101.83	-0.108
OkoT045535.1	815	90146.5	9.78	49.37	81.42	-0.189
OkoT045572.1	1284	138429	5.88	45.43	100.37	0.244
OkoT045806.1	1107	122307	6.33	35.77	106.57	0.054
OkoT045810.1	1257	139094	6.16	42.45	74.42	-0.293
OkoT045820.1	572	63010.6	6.82	45.84	76.92	-0.239
OkoT045951.1	2153	237978	9.66	60.33	91.46	-0.116
OkoT045975.1	616	68796.1	5.49	38.46	103.6	-0.1
OkoT045977.1	668	74604.6	6.78	38.98	97.02	-0.183
OkoT045980.1	554	61418.7	8.44	35.31	104.46	-0.09
OkoT045982.1	614	68534.7	5.68	39.21	101.4	-0.142
OkoT045985.1	559	62576.6	6.22	42.62	101.45	-0.221
OkoT045986.1	552	61516.5	6.01	39.51	103.62	-0.156
OkoT046093.1	690	73124.1	6.17	46.55	86.87	0.001
OkoT046266.1	674	72964.7	8.05	35.15	94.66	0.064
OkoT046397.1	405	45572.1	8.93	37.24	107.28	0.019
OkoT046398.1	1090	115798	7.77	38.17	88.53	-0.109
OkoT046711.1	1342	145888	9.19	55.7	82.24	-0.22
OkoT046723.1	966	104865	6.21	39.32	100.46	-0.009
OkoT046729.1	1092	115644	8.96	41.67	99.56	0.064
OkoT046840.1	672	73269.9	8.1	41.47	91.52	0.033
OkoT047071.1	308	32755.4	6.32	42.73	94.55	-0.035
OkoT047128.1	2548	271000	8.52	40.9	102.52	0.258
OkoT047154.1	912	100670	5.58	36.67	90.27	-0.162
OkoT047185.1	645	70658.6	6.24	41.08	105.67	0.058
OkoT047205.1	954	103415	5.72	40.25	104.86	0.096
OkoT047206.1	1288	135293	9.33	48.25	84.52	-0.155
OkoT047255.1	1434	160342	7.51	36.84	87.38	-0.19
OkoT047257.1	735	80519.7	6.79	37.45	93.41	-0.016
OkoT047448.1	2845	312277	7.15	46.6	79.72	-0.373
OkoT047658.1	588	65217	6.36	47.19	82.96	-0.168
OkoT047685.1	887	97308	6.32	38.59	105.43	0.072
OkoT048096.1	530	55724.6	8.27	39.08	97.94	0.005
OkoT048165.1	947	103324	6.65	33.59	87.12	-0.224
OkoT048256.1	964	104765	6.77	37.47	104.59	0.07
OkoT048268.1	645	73490.1	5.73	40.8	76.42	-0.329
OkoT048417.1	1335	145371	6.76	38.76	91.27	-0.272
OkoT048511.1	1058	117560	5.74	41.21	85.92	-0.206
