# Supplementary material for: Deciphering the role of receptor-like kinases in the adaptation of Orinus species to the habitat of the Qinghai-Xizang (Tibet) Plateau
Source: Front Plant Sci. 2026 Apr 29;17:1810781. doi: 10.3389/fpls.2026.1810781 (PMC13168086; doi:10.3389/fpls.2026.1810781)
Supplement: Supplementary Table 1 — Detailed information of 647 predicted ORLKs. [file DataSheet2.zip › Supplementary Table S3 Subcellular localization prediction results of RLKs.xlsx]

## Sheet: Sheet1
OkoT000091.1	plas:	9	nucl:	3	E.R.:	2
OkoT000118.1	plas:	6	E.R.:	5	nucl:	1	mito:	1	pero:	1
OkoT000154.1	plas:	5.5	golg_plas:	5	golg:	3.5	vacu:	3	E.R.:	2
OkoT000285.1	cyto:	4	chlo:	2	nucl:	2	mito:	2	plas:	1	extr:	1	vacu:	1	E.R.:	1
OkoT000592.1	vacu:	7	golg:	3	nucl:	1	plas:	1	extr:	1	E.R.:	1
OkoT000675.1	plas:	10	chlo:	1	mito:	1	E.R.:	1	pero:	1
OkoT000891.1	chlo:	12	extr:	1	vacu:	1
OkoT001050.1	plas:	8	nucl:	4	vacu:	1	E.R.:	1
OkoT001083.1	chlo:	5	mito:	2	E.R.:	2	nucl:	1.5	cysk_nucl:	1.5	cyto:	1	extr:	1	vacu:	1
OkoT001293.1	E.R.:	4	nucl:	3	cyto:	2	plas:	2	vacu:	2	chlo:	1	similar	to	seq	At1g71830.1	of	class	plas
OkoT001394.1	plas:	5	E.R.:	5	chlo:	1	nucl:	1	cyto:	1	vacu:	1
OkoT001636.1	chlo:	5	mito:	5	nucl:	1	plas:	1	vacu:	1	E.R.:	1
OkoT001798.1	plas:	7	vacu:	3	nucl:	2	E.R.:	2
OkoT001799.1	plas:	10	vacu:	2	E.R.:	1	golg:	1
OkoT002051.1	vacu:	5	golg:	3	plas:	2	extr:	2	chlo:	1	nucl:	1
OkoT002126.1	plas:	11	vacu:	1	E.R.:	1	pero:	1
OkoT002424.1	plas:	7	golg:	3	vacu:	2	E.R.:	2
OkoT002426.1	nucl:	4	plas:	4	chlo:	3	cyto:	1	vacu:	1	E.R.:	1
OkoT002532.1	plas:	5	E.R.:	5	nucl:	2	chlo:	1	mito:	1
OkoT002551.1	nucl:	12	extr:	2
OkoT002553.1	plas:	9.5	golg_plas:	7	golg:	3.5	E.R.:	1
OkoT002836.1	mito:	10	chlo:	3	nucl:	1
OkoT003075.1	cyto:	4	E.R.:	4	chlo:	2	nucl:	2	mito:	1	vacu:	1
OkoT003092.1	plas:	7	nucl:	3	chlo:	1	mito:	1	E.R.:	1	pero:	1
OkoT003196.1	plas:	10	E.R.:	2	chlo:	1	vacu:	1
OkoT003209.1	plas:	10	E.R.:	2	nucl:	1	pero:	1
OkoT003211.1	plas:	9	chlo:	3	nucl:	1	cyto:	1
OkoT003297.1	plas:	12	extr:	1	E.R.:	1
OkoT003304.1	plas:	7	vacu:	3	golg:	3	E.R.:	1
OkoT003309.1	chlo:	4	cyto:	3	nucl:	2	plas:	2	vacu:	2	extr:	1
OkoT003312.1	plas:	9	E.R.:	2	chlo:	1	pero:	1	golg:	1
OkoT003317.1	plas:	6	nucl:	4	E.R.:	3	chlo:	1
OkoT003329.1	plas:	8	vacu:	2	E.R.:	2	nucl:	1	golg:	1
OkoT003491.1	vacu:	5	chlo:	3	extr:	2	golg:	2	nucl:	1	mito:	1
OkoT003513.1	plas:	12	vacu:	2
OkoT003545.1	vacu:	5	plas:	3	E.R.:	3	chlo:	1	nucl:	1	extr:	1
OkoT003589.1	plas:	9	mito:	2	nucl:	1	E.R.:	1	pero:	1
OkoT003602.1	chlo:	7	vacu:	3	nucl:	2	extr:	1	E.R.:	1
OkoT003676.1	plas:	11	nucl:	1	E.R.:	1	pero:	1
OkoT003679.1	cyto:	5	plas:	3	chlo:	2	nucl:	2	vacu:	1	pero:	1
OkoT003681.1	plas:	9	nucl:	2	E.R.:	2	vacu:	1
OkoT003682.1	plas:	9	nucl:	3	vacu:	1	pero:	1
OkoT003683.1	chlo:	4	E.R.:	3	plas:	2	pero:	2	nucl:	1.5	cyto_nucl:	1.5	vacu:	1
OkoT003685.1	plas:	9	vacu:	2	E.R.:	2	pero:	1
OkoT003695.1	extr:	4	nucl:	2	vacu:	2	E.R.:	2	chlo:	1	cyto:	1	mito:	1	plas:	1
OkoT003860.1	plas:	11	E.R.:	2	vacu:	1
OkoT003862.1	plas:	9	E.R.:	3	nucl:	1	pero:	1
OkoT003898.1	chlo:	10	extr:	3	mito:	1
OkoT003911.1	chlo:	5	nucl:	3	extr:	3	vacu:	2	E.R.:	1
OkoT003953.1	nucl:	7	plas:	2	vacu:	2	E.R.:	2	cyto:	1
OkoT003967.1	nucl:	3.5	E.R.:	3	cyto_nucl:	3	mito:	2	cyto:	1.5	chlo:	1	vacu:	1	pero:	1	golg:	1
OkoT004028.1	plas:	8	chlo:	3	nucl:	1	E.R.:	1	pero:	1
OkoT004036.1	plas:	6	vacu:	5	chlo:	1	nucl:	1	E.R.:	1
OkoT004043.1	plas:	8.5	golg_plas:	6	golg:	2.5	vacu:	2	E.R.:	1
OkoT004056.1	nucl:	4	E.R.:	3	pero:	2	chlo:	1	cyto:	1	mito:	1	plas:	1	vacu:	1
OkoT004238.1	plas:	10	E.R.:	3	pero:	1
OkoT004278.1	chlo:	13	nucl:	1
OkoT004314.1	plas:	8	E.R.:	4	nucl:	1	pero:	1
OkoT004317.1	chlo:	10	vacu:	2	nucl:	1	plas:	1
OkoT004426.1	extr:	6	E.R.:	3	golg:	2	chlo:	1	mito:	1	plas:	1
OkoT004438.1	plas:	7.5	golg_plas:	5.5	golg:	2.5	vacu:	2	E.R.:	2
OkoT004441.1	plas:	6	E.R.:	3	chlo:	2	nucl:	1	mito:	1	pero:	1
OkoT004601.1	plas:	10	nucl:	3	vacu:	1
OkoT004752.1	plas:	7	E.R.:	3	nucl:	2	mito:	1	pero:	1
OkoT004915.1	chlo:	10	nucl:	2	mito:	2
OkoT005224.1	plas:	11	vacu:	2	golg:	1
OkoT005311.1	plas:	7	vacu:	3	golg:	2	chlo:	1	E.R.:	1
OkoT005359.1	chlo:	8	plas:	2	vacu:	2	mito:	1	E.R.:	1
OkoT005379.1	plas:	8	nucl:	4	E.R.:	2
OkoT005389.1	plas:	8.5	golg_plas:	6.5	golg:	3.5	vacu:	2
OkoT005425.1	chlo:	10	nucl:	3	plas:	1
OkoT005702.1	plas:	8	E.R.:	4	nucl:	1	pero:	1
OkoT005732.1	chlo:	4	nucl:	3.5	plas:	3	cysk_nucl:	2.5	vacu:	2	mito:	1
OkoT005830.1	plas:	6	E.R.:	3	chlo:	2	mito:	2	pero:	1
OkoT005855.1	plas:	8.5	golg_plas:	5.5	E.R.:	3	golg:	1.5	vacu:	1
OkoT005982.1	plas:	6.5	golg_plas:	5.5	golg:	3.5	vacu:	2	E.R.:	2
OkoT005992.1	extr:	8	vacu:	2	golg:	2	plas:	1	E.R.:	1
OkoT006112.1	plas:	10	E.R.:	2	chlo:	1	nucl:	1
OkoT006154.1	plas:	11	chlo:	2	pero:	1
OkoT006204.1	chlo:	4	E.R.:	4	nucl:	2	plas:	2	cyto:	1	vacu:	1
OkoT006256.1	chlo:	4	plas:	3	E.R.:	3	nucl:	2	cyto:	1	vacu:	1
OkoT006420.1	plas:	9	chlo:	1	mito:	1	E.R.:	1	pero:	1	golg:	1
OkoT006421.1	plas:	11	E.R.:	2	pero:	1
OkoT006533.1	plas:	8	vacu:	3	E.R.:	2	extr:	1
OkoT006544.1	plas:	8	nucl:	2	E.R.:	2	cyto:	1	golg:	1
OkoT006547.1	plas:	8	nucl:	3	vacu:	2	E.R.:	1
OkoT006561.1	plas:	11	E.R.:	2	extr:	1
OkoT006714.1	plas:	7	chlo:	5	E.R.:	1	pero:	1
OkoT007025.1	plas:	9	E.R.:	2	nucl:	1	mito:	1	vacu:	1
OkoT007072.1	vacu:	6	nucl:	3	E.R.:	2	cyto:	1	mito:	1	extr:	1
OkoT007092.1	plas:	6	vacu:	3	nucl:	2	E.R.:	2	cyto:	1
OkoT007100.1	plas:	9	E.R.:	3	nucl:	2
OkoT007269.1	nucl:	5	cyto:	3	vacu:	2	E.R.:	2	chlo:	1	mito:	1
OkoT007326.1	chlo:	8	nucl:	3	mito:	1.5	cyto_mito:	1.5	cyto:	1
OkoT007365.1	plas:	9	E.R.:	2	nucl:	1	extr:	1	vacu:	1
OkoT007422.1	plas:	12	E.R.:	2
OkoT007450.1	plas:	5	E.R.:	4	nucl:	3	chlo:	2
OkoT007608.1	nucl:	6	plas:	2	vacu:	2	E.R.:	2	chlo:	1	golg:	1
OkoT007646.1	plas:	9	nucl:	2	chlo:	1	vacu:	1	E.R.:	1
OkoT007648.1	plas:	7	chlo:	2	nucl:	2	E.R.:	2	vacu:	1
OkoT007685.1	nucl:	4	E.R.:	4	cyto:	2	mito:	2	chlo:	1	plas:	1
OkoT007793.1	chlo:	4	E.R.:	4	plas:	2	vacu:	2	cyto:	1	mito:	1
OkoT007804.1	extr:	4	E.R.:	3	golg:	2	chlo:	1	nucl:	1	mito:	1	plas:	1	vacu:	1
OkoT007812.1	plas:	7	nucl:	3	E.R.:	3	vacu:	1
OkoT007875.1	plas:	12	E.R.:	2
OkoT007959.1	plas:	8	E.R.:	4	nucl:	1	pero:	1
OkoT007964.1	plas:	13	E.R.:	1
OkoT008005.1	plas:	8	E.R.:	4	vacu:	1	pero:	1
OkoT008101.1	E.R.:	5.5	E.R._plas:	3.5	vacu:	3	nucl:	2	extr:	2	mito:	1
OkoT008185.1	nucl:	5	cyto:	5	plas:	2	chlo:	1	cysk:	1
OkoT008402.1	chlo:	7	nucl:	2	mito:	2	plas:	1	E.R.:	1	golg:	1
OkoT008503.1	chlo:	12	cyto:	1	mito:	1
OkoT008655.1	plas:	5	E.R.:	4	nucl:	2	chlo:	1	vacu:	1	pero:	1
OkoT008680.1	plas:	7.5	golg_plas:	5.5	vacu:	4	golg:	2.5
OkoT008747.1	plas:	10	vacu:	2	E.R.:	2
OkoT008846.1	nucl:	4	plas:	4	vacu:	3	chlo:	1	E.R.:	1	golg:	1
OkoT008866.1	plas:	9	E.R.:	3	golg:	2
OkoT008893.1	plas:	7.5	golg_plas:	5.5	golg:	2.5	vacu:	2	E.R.:	2
OkoT009011.1	plas:	10	E.R.:	3	vacu:	1
OkoT009136.1	chlo:	10	vacu:	2	nucl:	1	extr:	1
OkoT009163.1	chlo:	13	nucl:	1
OkoT009211.1	plas:	9	nucl:	2	vacu:	2	extr:	1
OkoT009280.1	chlo:	4	nucl:	2	plas:	2	vacu:	2	E.R.:	2	cyto:	1	mito:	1
OkoT009336.1	plas:	7	E.R.:	3	nucl:	2	pero:	1	golg:	1
OkoT009410.1	vacu:	6	extr:	4	golg:	2	plas:	1	E.R.:	1
OkoT009427.1	plas:	10	nucl:	2	vacu:	1	golg:	1
OkoT009509.1	plas:	8	nucl:	2	chlo:	1	extr:	1	E.R.:	1	pero:	1
OkoT009516.1	plas:	10	nucl:	2	extr:	1	vacu:	1
OkoT009539.1	E.R.:	4.5	E.R._plas:	3.5	chlo:	2	cyto:	2	plas:	1.5	nucl:	1	mito:	1	vacu:	1	pero:	1
OkoT009627.1	chlo:	11	mito:	2	nucl:	1
OkoT009639.1	E.R.:	4	chlo:	3	plas:	3	nucl:	1	cyto:	1	mito:	1	vacu:	1
OkoT009642.1	chlo:	5	nucl:	3.5	cysk_nucl:	2.5	cyto:	2	mito:	1	extr:	1	E.R.:	1
OkoT009878.1	nucl:	5.5	cysk_nucl:	3.5	E.R.:	3	plas:	2	chlo:	1	mito:	1	vacu:	1
OkoT009879.1	plas:	10	E.R.:	3	vacu:	1
OkoT009881.1	plas:	7	E.R.:	4	cyto:	2	nucl:	1
OkoT009992.1	vacu:	5	chlo:	4	nucl:	2	golg:	2	plas:	1
OkoT010003.1	plas:	9	E.R.:	2	vacu:	1	pero:	1	golg:	1
OkoT010006.1	plas:	10	chlo:	2	E.R.:	1	pero:	1
OkoT010018.1	plas:	9	vacu:	2	extr:	1	E.R.:	1	golg:	1
OkoT010306.1	plas:	10	E.R.:	3	vacu:	1
OkoT010473.1	extr:	4	mito:	2	plas:	2	vacu:	2	E.R.:	2	chlo:	1	nucl:	1
OkoT010535.1	plas:	6.5	golg_plas:	5	vacu:	3	golg:	2.5	E.R.:	2
OkoT010544.1	plas:	10	vacu:	3	E.R.:	1
OkoT010579.1	chlo:	11	mito:	3
OkoT010659.1	plas:	7	nucl:	4	vacu:	1	E.R.:	1	pero:	1
OkoT010707.1	chlo:	5	mito:	4	nucl:	3	plas:	1	golg:	1
OkoT010739.1	chlo:	11	mito:	3
OkoT010743.1	plas:	8	nucl:	3	E.R.:	2	pero:	1
OkoT010746.1	plas:	11	E.R.:	2	vacu:	1
OkoT010760.1	plas:	7	E.R.:	3	nucl:	2	vacu:	2
OkoT010859.1	vacu:	7	chlo:	2	golg:	2	nucl:	1	mito:	1	extr:	1
OkoT010912.1	vacu:	7	chlo:	3	plas:	2	nucl:	1	extr:	1
OkoT010913.1	chlo:	5	nucl:	3	mito:	2	vacu:	2	plas:	1	golg:	1
OkoT010915.1	plas:	9	nucl:	3	vacu:	1	E.R.:	1
OkoT010993.1	plas:	10	E.R.:	4
OkoT011001.1	plas:	11	E.R.:	2	pero:	1
OkoT011037.1	mito:	5	chlo:	4	nucl:	1	plas:	1	vacu:	1	E.R.:	1	golg:	1
OkoT011066.1	plas:	12	vacu:	1	E.R.:	1
OkoT011087.1	plas:	10	nucl:	2	chlo:	1	pero:	1
OkoT011162.1	chlo:	5	extr:	5	cyto:	2	vacu:	1	E.R.:	1
OkoT011246.1	plas:	11	E.R.:	2	nucl:	1
OkoT011298.1	plas:	7	E.R.:	4	chlo:	1	nucl:	1	pero:	1
OkoT011380.1	plas:	4.5	E.R.:	3	cyto_plas:	3	nucl:	2	mito:	2	extr:	1	vacu:	1
OkoT011387.1	cyto:	5	nucl:	4	vacu:	2	E.R.:	2	chlo:	1
OkoT011515.1	cyto:	3.5	E.R.:	3	cyto_nucl:	3	chlo:	2	pero:	2	nucl:	1.5	vacu:	1	golg:	1
OkoT011696.1	plas:	7	nucl:	4	E.R.:	2	chlo:	1
OkoT012100.1	plas:	9.5	golg_plas:	6	vacu:	3	golg:	1.5
OkoT012328.1	chlo:	10	mito:	2	nucl:	1.5	cysk_nucl:	1.5
OkoT012394.1	plas:	7.5	golg_plas:	6	golg:	3.5	E.R.:	2	vacu:	1
OkoT012624.1	plas:	5	E.R.:	5	nucl:	3	vacu:	1
OkoT012625.1	chlo:	6	vacu:	3	extr:	2	nucl:	1	mito:	1	E.R.:	1
OkoT012700.1	plas:	7	E.R.:	3	chlo:	1	extr:	1	vacu:	1	golg:	1
OkoT013025.1	plas:	5.5	E.R._plas:	5	vacu:	4	E.R.:	3.5	chlo:	1
OkoT013114.1	chlo:	7	nucl:	3.5	cysk_nucl:	2.5	vacu:	2	cyto:	1	similar	to	seq	At1g71830.1	of	class	plas
OkoT013338.1	extr:	6	golg:	3	vacu:	2	chlo:	1	nucl:	1	E.R.:	1
OkoT013361.1	plas:	8	E.R.:	2	nucl:	1	mito:	1	vacu:	1	pero:	1
OkoT013388.1	vacu:	6	golg:	2	chlo:	1	nucl:	1	mito:	1	plas:	1	extr:	1	E.R.:	1
OkoT013497.1	plas:	6	nucl:	3	E.R.:	3	cyto:	1	mito:	1
OkoT013548.1	nucl:	8	chlo:	3	cysk:	3
OkoT013615.1	E.R.:	5	plas:	4.5	golg_plas:	4.5	golg:	3.5	vacu:	1
OkoT013757.1	chlo:	10	mito:	4
OkoT013766.1	chlo:	6	vacu:	4	mito:	3	extr:	1
OkoT013837.1	plas:	10	nucl:	3	E.R.:	1
OkoT014027.1	extr:	3	E.R.:	3	plas:	2	golg:	2	chlo:	1	nucl:	1	cyto:	1	mito:	1
OkoT014053.1	plas:	8	E.R.:	4	vacu:	1	golg:	1
OkoT014079.1	plas:	7	E.R.:	4	nucl:	3
OkoT014095.1	nucl:	6	cyto:	2	mito:	2	E.R.:	2	chlo:	1	vacu:	1
OkoT014161.1	plas:	8.5	golg_plas:	6.5	golg:	3.5	E.R.:	2
OkoT014241.1	plas:	8	vacu:	3	golg:	2	extr:	1
OkoT014242.1	plas:	5	nucl:	4	chlo:	2	E.R.:	2	cyto:	1
OkoT014243.1	plas:	7	nucl:	2	E.R.:	2	cyto:	1	mito:	1	vacu:	1
OkoT014295.1	plas:	8.5	cyto_plas:	5	E.R.:	4	extr:	1
OkoT014315.1	vacu:	6	chlo:	2	mito:	2	plas:	2	cyto:	1	extr:	1
OkoT014608.1	plas:	8	nucl:	2	vacu:	2	E.R.:	2
OkoT014642.1	mito:	3	extr:	3	E.R.:	3	chlo:	2	vacu:	2	nucl:	1
OkoT014643.1	mito:	3	extr:	3	vacu:	3	E.R.:	3	chlo:	1	nucl:	1
OkoT014838.1	vacu:	8	chlo:	3	plas:	1	extr:	1	golg:	1
OkoT014843.1	chlo:	5	vacu:	3	nucl:	2	extr:	2	mito:	1	plas:	1
OkoT014851.1	chlo:	12	mito:	1	plas:	1
OkoT014944.1	plas:	8	vacu:	4	golg:	2
OkoT015208.1	nucl:	4	plas:	4	E.R.:	2	chlo:	1	cyto:	1	mito:	1	vacu:	1
OkoT015260.1	E.R.:	5	chlo:	3	plas:	3	mito:	1	vacu:	1	pero:	1
OkoT015386.1	chlo:	12	mito:	1	plas:	1
OkoT015413.1	plas:	6.5	golg_plas:	5.5	golg:	3.5	vacu:	2	E.R.:	2
OkoT015422.1	plas:	6	chlo:	2	nucl:	2	mito:	2	E.R.:	1	pero:	1
OkoT015463.1	plas:	8	chlo:	2	E.R.:	2	vacu:	1	golg:	1
OkoT015859.1	plas:	7	nucl:	4	E.R.:	3
OkoT015883.1	extr:	4	E.R.:	3	mito:	2	plas:	2	chlo:	1	nucl:	1	vacu:	1
OkoT015893.1	plas:	8	vacu:	2	E.R.:	2	cyto:	1	extr:	1
OkoT015895.1	plas:	11	vacu:	2	E.R.:	1
OkoT016007.1	chlo:	8	mito:	2	plas:	1	vacu:	1	E.R.:	1	cysk_nucl:	1
OkoT016324.1	plas:	8	vacu:	3	E.R.:	2	golg:	1
OkoT016558.1	plas:	13	E.R.:	1
OkoT016559.1	plas:	8.5	golg_plas:	6	golg:	2.5	E.R.:	2	vacu:	1
OkoT016622.1	nucl:	4	plas:	4	chlo:	3	E.R.:	2	pero:	1
OkoT016751.1	plas:	7	vacu:	4	E.R.:	3
OkoT016771.1	plas:	9	vacu:	2	E.R.:	2	golg:	1
OkoT016802.1	vacu:	5	mito:	4	chlo:	3	nucl:	1	extr:	1
OkoT016832.1	chlo:	7	vacu:	2	E.R.:	2	nucl:	1	mito:	1	plas:	1
OkoT016840.1	plas:	6	E.R.:	3	nucl:	2	vacu:	2	extr:	1
OkoT016858.1	plas:	11	vacu:	2	E.R.:	1
OkoT016869.1	nucl:	12	extr:	2
OkoT016873.1	cyto:	4	nucl:	3	E.R.:	3	chlo:	1	mito:	1	plas:	1	vacu:	1
OkoT016883.1	plas:	6	chlo:	3	nucl:	2	cyto:	1	mito:	1	E.R.:	1
OkoT016977.1	plas:	10	nucl:	2	E.R.:	1	pero:	1
OkoT017091.1	plas:	10	vacu:	2	E.R.:	1	golg:	1
OkoT017253.1	plas:	7.5	golg_plas:	5.5	vacu:	3	golg:	2.5	E.R.:	1
OkoT017439.1	chlo:	5	plas:	3	vacu:	2	E.R.:	2	nucl:	1	cyto:	1
OkoT017492.1	plas:	9	E.R.:	3	chlo:	1	pero:	1
OkoT017561.1	chlo:	11	nucl:	2.5	cysk_nucl:	2
OkoT017563.1	chlo:	5	nucl:	3.5	cysk_nucl:	2.5	vacu:	2	mito:	1	plas:	1	E.R.:	1
OkoT017643.1	plas:	6	E.R.:	3	chlo:	2	mito:	2	pero:	1
OkoT017664.1	plas:	9	E.R.:	4	nucl:	1
OkoT017875.1	plas:	7	E.R.:	3	nucl:	2	mito:	1	pero:	1
OkoT017896.1	plas:	5	E.R.:	4	chlo:	2	mito:	1	extr:	1	pero:	1
OkoT018087.1	plas:	8	vacu:	2	E.R.:	2	chlo:	1	extr:	1
OkoT018091.1	plas:	4	E.R.:	4	chlo:	3	vacu:	2	nucl:	1
OkoT018764.1	plas:	6	chlo:	4	nucl:	2	E.R.:	1	pero:	1
OkoT018962.1	plas:	8	mito:	2	E.R.:	2	nucl:	1	pero:	1
OkoT019053.1	plas:	5	E.R.:	5	chlo:	2	nucl:	2
OkoT019061.1	plas:	10	E.R.:	2	vacu:	1	golg:	1
OkoT019063.1	chlo:	6	nucl:	3.5	cysk_nucl:	2.5	extr:	2	cyto:	1	mito:	1
OkoT019079.1	plas:	9	vacu:	3	nucl:	1	E.R.:	1
OkoT019160.1	plas:	7.5	golg_plas:	5.5	golg:	2.5	chlo:	2	nucl:	1	E.R.:	1
OkoT019285.1	plas:	9	E.R.:	3	vacu:	1	golg:	1
OkoT019303.1	chlo:	7	extr:	3	vacu:	3	nucl:	1
OkoT019334.1	plas:	9	E.R.:	4	mito:	1
OkoT019379.1	plas:	10	E.R.:	3	extr:	1
OkoT019472.1	nucl:	7	chlo:	3	golg:	2	cyto:	1	E.R.:	1
OkoT019566.1	chlo:	13	mito:	1
OkoT019660.1	plas:	8.5	cyto_plas:	5	E.R.:	3	nucl:	2
OkoT019667.1	chlo:	4	plas:	3	vacu:	2	E.R.:	2	nucl:	1	cyto:	1	mito:	1
OkoT019672.1	plas:	10	vacu:	2	E.R.:	1	golg:	1
OkoT019692.1	chlo:	4	plas:	3	nucl:	2.5	mito:	2	cysk_nucl:	2	vacu:	1	E.R.:	1
OkoT019702.1	plas:	7	E.R.:	3	golg:	3	vacu:	1
OkoT019723.1	plas:	11	extr:	1	vacu:	1	E.R.:	1
OkoT019724.1	plas:	9	nucl:	2	E.R.:	2	vacu:	1
OkoT019725.1	plas:	10.5	golg_plas:	6.5	vacu:	2	golg:	1.5
OkoT019726.1	plas:	8	E.R.:	3	golg:	2	nucl:	1
OkoT019906.1	extr:	6	mito:	2	E.R.:	2	golg:	2	chlo:	1	plas:	1
OkoT020085.1	chlo:	7	mito:	3	nucl:	1.5	cysk_nucl:	1.5	vacu:	1	E.R.:	1
OkoT020215.1	chlo:	5	mito:	5	nucl:	2	plas:	1	golg:	1
OkoT020226.1	chlo:	8	mito:	4	nucl:	1.5	cysk_nucl:	1.5
OkoT020396.1	plas:	10	vacu:	3	E.R.:	1
OkoT020405.1	chlo:	8	nucl:	4	mito:	1	cysk:	1
OkoT020510.1	nucl:	12	extr:	2
OkoT020512.1	plas:	9	nucl:	1	mito:	1	vacu:	1	E.R.:	1	pero:	1
OkoT020624.1	plas:	11	vacu:	2	chlo:	1
OkoT020631.1	plas:	8	vacu:	3	chlo:	1	E.R.:	1	pero:	1
OkoT020693.1	chlo:	10	mito:	2	cyto:	1	vacu:	1
OkoT020721.1	plas:	9	nucl:	2	chlo:	1	vacu:	1	E.R.:	1
OkoT020732.1	plas:	7	vacu:	5	E.R.:	2
OkoT020829.1	chlo:	4	nucl:	3	cyto:	2	mito:	1	plas:	1	extr:	1	vacu:	1	E.R.:	1
OkoT020863.1	chlo:	4	extr:	4	vacu:	3	golg:	2	nucl:	1
OkoT020864.1	plas:	6	chlo:	3	E.R.:	2	nucl:	1	pero:	1	golg:	1
OkoT020873.1	nucl:	11.5	cyto_nucl:	6.5	extr:	2
OkoT020881.1	chlo:	4	nucl:	3.5	E.R.:	3	cysk_nucl:	2.5	cyto:	1	mito:	1	plas:	1
OkoT020884.1	chlo:	3	E.R.:	3	nucl:	2.5	plas:	2	cysk_nucl:	2	cyto:	1	mito:	1	vacu:	1
OkoT020931.1	extr:	5	E.R.:	3	mito:	2	golg:	2	chlo:	1	plas:	1
OkoT021029.1	chlo:	10	nucl:	2	cyto:	1	mito:	1
OkoT021174.1	plas:	7	chlo:	3	E.R.:	3	pero:	1
OkoT021181.1	chlo:	12	nucl:	2
OkoT021281.1	plas:	9	E.R.:	3	vacu:	1	golg:	1
OkoT021396.1	chlo:	4	cyto:	3	vacu:	2	nucl:	1	mito:	1	plas:	1	extr:	1	E.R.:	1
OkoT021475.1	plas:	5	chlo:	3	E.R.:	3	mito:	1	extr:	1	pero:	1
OkoT021529.1	plas:	8	E.R.:	3	extr:	1	vacu:	1	golg:	1
OkoT021584.1	plas:	9	vacu:	3	E.R.:	2
OkoT021589.1	plas:	9	vacu:	3	E.R.:	2
OkoT021604.1	vacu:	7	E.R.:	2	chlo:	1	nucl:	1	mito:	1	extr:	1	golg:	1
OkoT021616.1	chlo:	8	vacu:	2	golg:	2	nucl:	1	extr:	1
OkoT021618.1	plas:	12	E.R.:	1	pero:	1
OkoT021935.1	vacu:	8	chlo:	2	golg:	2	plas:	1	extr:	1
OkoT021996.1	plas:	8	E.R.:	4	vacu:	1	golg:	1
OkoT022271.1	plas:	10	E.R.:	3	golg:	1
OkoT022379.1	chlo:	4	E.R.:	3	mito:	2	nucl:	1	cyto:	1	plas:	1	extr:	1	vacu:	1
OkoT022395.1	plas:	8	E.R.:	3	golg:	2	vacu:	1
OkoT022548.1	chlo:	4	plas:	3	nucl:	2.5	E.R.:	2	cysk_nucl:	2	cyto:	1	mito:	1
OkoT022559.1	vacu:	10	plas:	3	extr:	1
OkoT022586.1	E.R.:	6.5	E.R._plas:	5	plas:	2.5	nucl:	2	chlo:	1	mito:	1	vacu:	1
OkoT022881.1	plas:	12	E.R.:	2
OkoT022905.1	plas:	9	extr:	2	E.R.:	2	vacu:	1
OkoT022943.1	nucl:	4	vacu:	3	chlo:	2	mito:	2	plas:	2	cyto:	1
OkoT023016.1	chlo:	9	nucl:	2	mito:	1	extr:	1	vacu:	1
OkoT023032.1	vacu:	5	plas:	4	chlo:	2	nucl:	1	E.R.:	1	golg:	1
OkoT023160.1	plas:	10	E.R.:	2	nucl:	1	pero:	1
OkoT023316.1	plas:	11	vacu:	2	E.R.:	1
OkoT023366.1	nucl:	6	cyto:	4	cysk:	2	chlo:	1	mito:	1
OkoT023490.1	chlo:	13	nucl:	1
OkoT023501.1	plas:	6.5	golg_plas:	5.5	golg:	3.5	vacu:	2	E.R.:	2
OkoT023502.1	E.R.:	3	nucl:	2.5	chlo:	2	plas:	2	cysk_nucl:	2	cyto:	1	mito:	1	extr:	1	vacu:	1
OkoT023533.1	plas:	10	vacu:	2	E.R.:	2
OkoT023578.1	plas:	10	nucl:	2	vacu:	1	E.R.:	1
OkoT023666.1	vacu:	5	chlo:	3	golg:	2	nucl:	1	mito:	1	plas:	1	E.R.:	1
OkoT023809.1	plas:	10	nucl:	3	E.R.:	1
OkoT023828.1	chlo:	6	vacu:	3	mito:	2	cyto:	1	plas:	1	extr:	1
OkoT023840.1	chlo:	3	nucl:	3	E.R.:	3	cyto:	1	mito:	1	plas:	1	extr:	1	vacu:	1
OkoT023856.1	plas:	8	E.R.:	3	nucl:	1	mito:	1	pero:	1
OkoT023904.1	plas:	5	E.R.:	5	nucl:	2	chlo:	1	mito:	1
OkoT023941.1	plas:	8.5	golg_plas:	6	golg:	2.5	vacu:	2	E.R.:	1
OkoT023946.1	plas:	6	E.R.:	4	chlo:	2	mito:	1	pero:	1
OkoT023947.1	plas:	7	chlo:	3	E.R.:	3	mito:	1
OkoT023956.1	plas:	7.5	golg_plas:	5	E.R.:	4	golg:	1.5	vacu:	1
OkoT023957.1	plas:	9.5	golg_plas:	6.5	golg:	2.5	E.R.:	2
OkoT023959.1	E.R.:	5	plas:	4.5	cyto_plas:	3.5	nucl:	2	cyto:	1.5	chlo:	1
OkoT023961.1	plas:	10	nucl:	2	vacu:	1	E.R.:	1
OkoT024103.1	plas:	8	E.R.:	3	golg:	2	vacu:	1
OkoT024253.1	plas:	9	nucl:	3	extr:	1	vacu:	1
OkoT024432.1	chlo:	8	extr:	3	vacu:	2	nucl:	1
OkoT024436.1	plas:	5.5	golg_plas:	5	golg:	3.5	E.R.:	3	chlo:	1	vacu:	1
OkoT024480.1	plas:	7	golg:	3	vacu:	2	E.R.:	2
OkoT024824.1	plas:	9.5	golg_plas:	6	vacu:	2	golg:	1.5	E.R.:	1
OkoT025031.1	vacu:	6	chlo:	5	mito:	2	nucl:	1
OkoT025052.1	plas:	7.5	golg_plas:	5.5	vacu:	3	golg:	2.5	E.R.:	1
OkoT025098.1	plas:	6	nucl:	2	vacu:	2	E.R.:	2	extr:	1	golg:	1
OkoT025122.1	E.R.:	4	vacu:	3	extr:	2	golg:	2	chlo:	1	mito:	1	plas:	1
OkoT025127.1	nucl:	12	extr:	2
OkoT025148.1	chlo:	4	extr:	4	vacu:	4	nucl:	1	E.R.:	1
OkoT025154.1	plas:	11	E.R.:	3
OkoT025157.1	plas:	7	vacu:	2	E.R.:	2	nucl:	1	cyto:	1	extr:	1
OkoT025229.1	vacu:	5	chlo:	3	extr:	3	nucl:	1	plas:	1	E.R.:	1
OkoT025242.1	nucl:	12	extr:	2
OkoT025335.1	plas:	9	nucl:	3	E.R.:	2
OkoT025383.1	plas:	10	chlo:	1	nucl:	1	E.R.:	1	pero:	1
OkoT025402.1	vacu:	5	chlo:	3	nucl:	2	mito:	2	cyto:	1	extr:	1
OkoT025673.1	plas:	6	vacu:	5	E.R.:	3
OkoT025864.1	plas:	11	cyto:	1	extr:	1	vacu:	1
OkoT025881.1	chlo:	8	mito:	4	E.R.:	2
OkoT025885.1	vacu:	4	chlo:	3	plas:	2	nucl:	1	mito:	1	extr:	1	E.R.:	1	golg:	1
OkoT025906.1	plas:	9	vacu:	2	E.R.:	2	golg:	1
OkoT025913.1	chlo:	4	plas:	3	E.R.:	3	vacu:	2	nucl:	1	cyto:	1
OkoT026069.1	chlo:	11	mito:	2	cyto:	1
OkoT026099.1	chlo:	3	E.R.:	3	nucl:	2.5	mito:	2	cysk_nucl:	2	plas:	1	extr:	1	vacu:	1
OkoT026207.1	plas:	12	extr:	1	E.R.:	1
OkoT026276.1	chlo:	12	nucl:	1	vacu:	1
OkoT026294.1	E.R.:	7	plas:	6	pero:	1
OkoT026415.1	plas:	11	E.R.:	2	pero:	1
OkoT026418.1	chlo:	4	nucl:	3	vacu:	2	cyto:	1	mito:	1	plas:	1	extr:	1	E.R.:	1
OkoT026484.1	chlo:	7	mito:	3	nucl:	2	plas:	2
OkoT026487.1	plas:	11	vacu:	1	E.R.:	1	golg:	1
OkoT026494.1	plas:	8	chlo:	2	E.R.:	2	vacu:	1	pero:	1
OkoT026784.1	plas:	8.5	golg_plas:	5.5	vacu:	3	golg:	1.5	E.R.:	1
OkoT026907.1	plas:	8	vacu:	3	nucl:	2	E.R.:	1
OkoT026910.1	plas:	8	vacu:	4	nucl:	2
OkoT027018.1	chlo:	5	nucl:	2	cyto:	2	plas:	2	mito:	1	extr:	1	vacu:	1
OkoT027403.1	plas:	5	E.R.:	5	vacu:	2	chlo:	1	pero:	1
OkoT027542.1	plas:	8	nucl:	3	cyto:	2	chlo:	1
OkoT027616.1	plas:	8	E.R.:	3	mito:	2	pero:	1
OkoT027654.1	plas:	7	E.R.:	4	nucl:	2	pero:	1
OkoT027857.1	plas:	6	E.R.:	3	mito:	2	chlo:	1	vacu:	1	pero:	1
OkoT027940.1	plas:	8	nucl:	3	vacu:	2	E.R.:	1
OkoT027943.1	plas:	9	nucl:	3	vacu:	1	E.R.:	1
OkoT027962.1	chlo:	7	mito:	2	E.R.:	2	plas:	1	vacu:	1	cysk_nucl:	1
OkoT028081.1	vacu:	5	extr:	3	E.R.:	3	nucl:	1	mito:	1	plas:	1
OkoT028249.1	plas:	6	E.R.:	4	chlo:	1	extr:	1	vacu:	1	golg:	1
OkoT028259.1	nucl:	5	chlo:	4	cyto:	2	cysk:	2	mito:	1
OkoT028496.1	plas:	6	nucl:	4	E.R.:	3	mito:	1
OkoT028589.1	plas:	6	E.R.:	4	chlo:	2	mito:	1	pero:	1
OkoT028611.1	plas:	10	E.R.:	2	chlo:	1	vacu:	1
OkoT028612.1	plas:	7.5	E.R.:	5	cyto_plas:	4.5	vacu:	1
OkoT028648.1	plas:	11	E.R.:	2	golg:	1
OkoT028669.1	plas:	11	vacu:	2	E.R.:	1
OkoT028670.1	plas:	10	nucl:	3	E.R.:	1
OkoT028702.1	plas:	5	E.R.:	5	chlo:	1	mito:	1	vacu:	1	golg:	1
OkoT028738.1	chlo:	12	mito:	2
OkoT028886.1	chlo:	6	nucl:	2	cyto:	2	mito:	1	plas:	1	extr:	1	vacu:	1
OkoT028899.1	plas:	8	nucl:	2	cyto:	1	mito:	1	vacu:	1	E.R.:	1
OkoT028999.1	plas:	11	E.R.:	2	golg:	1
OkoT029485.1	plas:	7	E.R.:	4	chlo:	1	vacu:	1	pero:	1
OkoT029492.1	chlo:	12	nucl:	1	mito:	1
OkoT029653.1	plas:	7	E.R.:	3	mito:	2	chlo:	1	pero:	1
OkoT029657.1	plas:	6	E.R.:	3	vacu:	2	chlo:	1	nucl:	1	extr:	1
OkoT029729.1	chlo:	4	vacu:	4	plas:	2	nucl:	1	cyto:	1	extr:	1	E.R.:	1
OkoT029929.1	chlo:	7	nucl:	4	mito:	2	cyto:	1
OkoT030102.1	chlo:	12	extr:	1	vacu:	1
OkoT030227.1	plas:	9	E.R.:	4	pero:	1
OkoT030507.1	plas:	9	E.R.:	4	pero:	1
OkoT030529.1	nucl:	12	extr:	2
OkoT030531.1	plas:	8	vacu:	3	E.R.:	2	nucl:	1
OkoT030545.1	plas:	8	nucl:	3	vacu:	2	E.R.:	1
OkoT030623.1	plas:	10.5	golg_plas:	6.5	vacu:	2	golg:	1.5
OkoT030791.1	plas:	11.5	golg_plas:	7	golg:	1.5	E.R.:	1
OkoT031360.1	plas:	11	vacu:	1	E.R.:	1	pero:	1
OkoT031373.1	chlo:	5	vacu:	4	plas:	2	mito:	1	extr:	1	golg:	1
OkoT031494.1	plas:	9	vacu:	3	E.R.:	1	golg:	1
OkoT031618.1	plas:	11	chlo:	1	nucl:	1	E.R.:	1
OkoT031620.1	plas:	10	nucl:	2	E.R.:	2
OkoT031621.1	plas:	9.5	golg_plas:	6	E.R.:	2	golg:	1.5	vacu:	1
OkoT031624.1	plas:	8	nucl:	3	E.R.:	2	vacu:	1
OkoT031627.1	plas:	8	vacu:	4	E.R.:	1	golg:	1
OkoT031675.1	plas:	11	E.R.:	2	pero:	1
OkoT031741.1	plas:	9	mito:	2	nucl:	1	E.R.:	1	pero:	1
OkoT031758.1	nucl:	4	plas:	3	chlo:	2	E.R.:	2	cyto:	1	mito:	1	vacu:	1
OkoT031762.1	plas:	9	vacu:	2	E.R.:	1	pero:	1	golg:	1
OkoT031805.1	plas:	10	E.R.:	3	vacu:	1
OkoT031903.1	vacu:	9	chlo:	3	golg:	2
OkoT031906.1	E.R.:	4.5	extr:	4	E.R._plas:	3.5	golg:	2	plas:	1.5	chlo:	1	mito:	1
OkoT031922.1	plas:	8	chlo:	2	E.R.:	2	nucl:	1	pero:	1
OkoT031923.1	chlo:	9	mito:	2	nucl:	1	cyto:	1	E.R.:	1
OkoT032001.1	plas:	8.5	golg_plas:	5.5	nucl:	2	vacu:	2	golg:	1.5
OkoT032125.1	cyto:	5	nucl:	4	E.R.:	3	mito:	1	vacu:	1
OkoT032275.1	plas:	11	vacu:	1	E.R.:	1	golg:	1
OkoT032389.1	vacu:	6	chlo:	2	golg:	2	nucl:	1	mito:	1	plas:	1	extr:	1
OkoT032488.1	chlo:	4	cyto:	3	nucl:	2	plas:	2	extr:	2	golg:	1
OkoT032489.1	chlo:	4	nucl:	3	cyto:	3	plas:	3	extr:	1
OkoT033096.1	chlo:	4	plas:	2.5	cyto:	2	E.R._plas:	2	nucl:	1.5	cysk_nucl:	1.5	mito:	1	extr:	1	vacu:	1
OkoT033098.1	plas:	12	vacu:	2
OkoT033154.1	plas:	9	nucl:	3	extr:	1	vacu:	1
OkoT033190.1	plas:	4	golg:	4	vacu:	3	extr:	2	chlo:	1
OkoT033265.1	vacu:	5	chlo:	3	mito:	2	nucl:	1	plas:	1	extr:	1	golg:	1	similar	to	seq	At1g71830.1	of
OkoT033304.1	chlo:	7	mito:	2	nucl:	1	cyto:	1	plas:	1	vacu:	1	golg:	1
OkoT033327.1	chlo:	12	extr:	2
OkoT033447.1	nucl:	12	extr:	2
OkoT033532.1	extr:	4	plas:	2	vacu:	2	E.R.:	2	golg:	2	chlo:	1	nucl:	1
OkoT033555.1	plas:	6	nucl:	4	E.R.:	3	extr:	1
OkoT033618.1	plas:	8.5	golg_plas:	6.5	golg:	3.5	vacu:	1	E.R.:	1
OkoT033866.1	plas:	9	E.R.:	3	nucl:	2
OkoT033888.1	plas:	7	E.R.:	5	nucl:	1	mito:	1
OkoT034035.1	vacu:	7	chlo:	3	golg:	2	nucl:	1	extr:	1
OkoT034047.1	chlo:	9	cyto:	2	nucl:	1	plas:	1	vacu:	1
OkoT034058.1	chlo:	4	nucl:	3.5	plas:	3	cysk_nucl:	2.5	cyto:	1	mito:	1	vacu:	1
OkoT034102.1	vacu:	5	golg:	3	mito:	2	extr:	2	nucl:	1	plas:	1
OkoT034105.1	plas:	8	nucl:	2	E.R.:	2	mito:	1	pero:	1
OkoT034106.1	chlo:	5	nucl:	3	E.R.:	3	cyto:	1	plas:	1	vacu:	1
OkoT034107.1	extr:	6	E.R.:	3	golg:	2	chlo:	1	mito:	1	vacu:	1
OkoT034169.1	plas:	9	vacu:	2	E.R.:	2	golg:	1
OkoT034180.1	plas:	11	golg:	2	E.R.:	1
OkoT034199.1	plas:	13	E.R.:	1
OkoT034215.1	chlo:	8	vacu:	4	extr:	2
OkoT034288.1	chlo:	8	nucl:	4.5	cysk_nucl:	3	mito:	1
OkoT034344.1	plas:	6.5	golg_plas:	6	golg:	4.5	E.R.:	2	vacu:	1
OkoT034383.1	plas:	8	vacu:	2	E.R.:	2	golg:	2
OkoT034438.1	chlo:	5	E.R.:	3	nucl:	2	vacu:	2	mito:	1	plas:	1
OkoT034447.1	plas:	11	vacu:	2	golg:	1
OkoT034465.1	chlo:	3	nucl:	3	cyto:	2	E.R.:	2	mito:	1	plas:	1	pero:	1	golg:	1
OkoT034472.1	plas:	9.5	golg_plas:	6	E.R.:	2	golg:	1.5	vacu:	1
OkoT034489.1	plas:	11	mito:	1	E.R.:	1	pero:	1
OkoT034665.1	extr:	7	E.R.:	3	golg:	2	chlo:	1	vacu:	1
OkoT034760.1	plas:	11	vacu:	1	E.R.:	1	golg:	1
OkoT034762.1	chlo:	10	nucl:	2	extr:	1	vacu:	1
OkoT034764.1	plas:	8	mito:	2	E.R.:	2	nucl:	1	pero:	1
OkoT034782.1	plas:	9	nucl:	3	E.R.:	2
OkoT034802.1	plas:	3	vacu:	3	nucl:	2.5	chlo:	2	cysk_nucl:	2	mito:	1	E.R.:	1	cyto_pero:	1
OkoT034874.1	plas:	11	E.R.:	2	vacu:	1
OkoT034923.1	plas:	6	chlo:	4	mito:	2	nucl:	1	pero:	1
OkoT034955.1	plas:	7	nucl:	3	E.R.:	2	mito:	1	vacu:	1
OkoT034973.1	nucl:	6	plas:	5	chlo:	1	cyto:	1	pero:	1
OkoT034975.1	plas:	5	E.R.:	5	nucl:	2	cyto:	1	mito:	1
OkoT034977.1	cyto:	6	chlo:	3	plas:	2	nucl:	1	cysk:	1	golg:	1
OkoT034979.1	plas:	10	E.R.:	2	chlo:	1	pero:	1
OkoT034982.1	chlo:	5	nucl:	2	cyto:	2	E.R.:	2	mito:	1	plas:	1	extr:	1
OkoT034984.1	chlo:	3	cyto:	3	nucl:	2	plas:	2	cysk:	2	mito:	1	golg:	1
OkoT034990.1	plas:	12	vacu:	1	E.R.:	1
OkoT035027.1	plas:	7	E.R.:	5	mito:	1	golg:	1
OkoT035163.1	chlo:	4	plas:	3	E.R.:	3	vacu:	2	nucl:	1	cyto:	1
OkoT035243.1	plas:	7	nucl:	2	E.R.:	2	chlo:	1	mito:	1	pero:	1
OkoT035310.1	chlo:	11	mito:	2	cyto:	1
OkoT035425.1	plas:	6	E.R.:	3	nucl:	2	chlo:	1	cyto:	1	mito:	1
OkoT035535.1	plas:	6	nucl:	4	cyto:	2	chlo:	1	vacu:	1
OkoT035580.1	plas:	6	chlo:	2	nucl:	2	mito:	2	E.R.:	1	pero:	1
OkoT035655.1	plas:	9	E.R.:	2	nucl:	1	mito:	1	pero:	1
OkoT035656.1	vacu:	6	chlo:	4	nucl:	1	mito:	1	plas:	1	extr:	1
OkoT035671.1	plas:	6	E.R.:	4	nucl:	3	vacu:	1
OkoT035672.1	plas:	9	E.R.:	3	nucl:	1	vacu:	1
OkoT035702.1	vacu:	7	chlo:	2	golg:	2	nucl:	1	plas:	1	extr:	1
OkoT036003.1	chlo:	5	nucl:	2	cyto:	2	extr:	2	mito:	1	vacu:	1	E.R.:	1
OkoT036017.1	chlo:	4	plas:	3	cyto:	2	vacu:	2	E.R.:	2	nucl:	1
OkoT036163.1	plas:	10	E.R.:	2	mito:	1	pero:	1
OkoT036164.1	nucl:	4	golg:	4	chlo:	2	cyto:	1	plas:	1	vacu:	1	E.R.:	1
OkoT036185.1	plas:	6	E.R.:	5	mito:	1	extr:	1	vacu:	1
OkoT036216.1	plas:	10	E.R.:	3	pero:	1
OkoT036399.1	vacu:	5	extr:	4	chlo:	3	mito:	1	E.R.:	1
OkoT036414.1	E.R.:	3	chlo:	2	nucl:	2	plas:	2	vacu:	2	cyto:	1	mito:	1	extr:	1
OkoT036424.1	chlo:	4	plas:	3	nucl:	2	E.R.:	2	cyto:	1	mito:	1	vacu:	1
OkoT036473.1	plas:	7	E.R.:	3	chlo:	1	nucl:	1	vacu:	1	pero:	1
OkoT036719.1	plas:	13	pero:	1
OkoT036813.1	plas:	12	E.R.:	1	pero:	1
OkoT036868.1	nucl:	7	chlo:	3	cysk:	2	cyto:	1	golg:	1
OkoT036894.1	plas:	7	chlo:	3	nucl:	1	mito:	1	E.R.:	1	pero:	1
OkoT037057.1	plas:	11	nucl:	1	cyto:	1	E.R.:	1
OkoT037087.1	nucl:	5	cyto:	4	vacu:	2	chlo:	1	plas:	1	E.R.:	1
OkoT037102.1	chlo:	10	mito:	3	cyto:	1
OkoT037204.1	plas:	7	chlo:	3	E.R.:	3	pero:	1
OkoT037470.1	plas:	7	E.R.:	3	cyto:	2	nucl:	1	vacu:	1
OkoT037595.1	plas:	8	E.R.:	3	golg:	2	vacu:	1
OkoT037699.1	plas:	7	E.R.:	5	nucl:	2
OkoT037760.1	E.R.:	4	extr:	3	mito:	2	chlo:	1	nucl:	1	cyto:	1	plas:	1	vacu:	1
OkoT037801.1	plas:	9	vacu:	2	chlo:	1	nucl:	1	E.R.:	1
OkoT037935.1	plas:	8	vacu:	2	E.R.:	2	golg:	2
OkoT038051.1	vacu:	7	golg:	3	chlo:	2	nucl:	1	plas:	1
OkoT038115.1	plas:	9	E.R.:	3	nucl:	1	cyto:	1
OkoT038128.1	plas:	7	E.R.:	4	nucl:	2	chlo:	1
OkoT038133.1	plas:	5.5	E.R.:	4	golg_plas:	4	golg:	1.5	chlo:	1	vacu:	1	pero:	1
OkoT038277.1	plas:	6	E.R.:	3	golg:	2	mito:	1	extr:	1	vacu:	1
OkoT038305.1	plas:	6	nucl:	4	vacu:	2	E.R.:	2
OkoT038362.1	plas:	8	nucl:	2	E.R.:	2	chlo:	1	cyto:	1
OkoT038399.1	plas:	8	E.R.:	3	nucl:	2	pero:	1
OkoT038441.1	chlo:	9	mito:	2	nucl:	1.5	cysk_nucl:	1.5	vacu:	1
OkoT038541.1	plas:	12	vacu:	1	E.R.:	1
OkoT038572.1	plas:	9	extr:	2	vacu:	2	E.R.:	1
OkoT038580.1	plas:	8	E.R.:	5	pero:	1
OkoT038596.1	plas:	11	E.R.:	3
OkoT038746.1	plas:	9	E.R.:	5
OkoT038776.1	chlo:	9	mito:	3	cyto:	1	cysk_nucl:	1
OkoT038902.1	plas:	7	nucl:	3	mito:	2	cyto:	1	E.R.:	1
OkoT038921.1	chlo:	4	plas:	3	nucl:	2	vacu:	2	cyto:	1	extr:	1	E.R.:	1
OkoT038941.1	chlo:	6	plas:	3	mito:	2	E.R.:	2	vacu:	1
OkoT038953.1	extr:	4	vacu:	3	E.R.:	2	golg:	2	chlo:	1	mito:	1	plas:	1
OkoT039030.1	plas:	8	vacu:	2	E.R.:	2	golg:	2
OkoT039031.1	vacu:	6	extr:	3	golg:	2	nucl:	1	plas:	1	E.R.:	1
OkoT039151.1	plas:	10	E.R.:	3	vacu:	1
OkoT039236.1	plas:	9.5	golg_plas:	6	golg:	1.5	vacu:	1	E.R.:	1	pero:	1
OkoT039353.1	plas:	9	vacu:	2	golg:	2	E.R.:	1
OkoT039386.1	plas:	7	E.R.:	3	nucl:	1	mito:	1	extr:	1	vacu:	1
OkoT039510.1	plas:	6	nucl:	4	E.R.:	3	chlo:	1
OkoT039732.1	plas:	5.5	golg_plas:	4	vacu:	3	chlo:	2	golg:	1.5	nucl:	1	E.R.:	1
OkoT039959.1	chlo:	6	mito:	2	E.R.:	2	nucl:	1.5	cysk_nucl:	1.5	plas:	1	golg:	1
OkoT039997.1	plas:	10	golg:	2	vacu:	1	E.R.:	1
OkoT040003.1	E.R.:	5	chlo:	3	vacu:	2	nucl:	1	cyto:	1	mito:	1	pero:	1
OkoT040022.1	plas:	4	E.R.:	3	chlo:	2	mito:	2	nucl:	1	extr:	1	pero:	1
OkoT040048.1	plas:	10	nucl:	3	vacu:	1
OkoT040049.1	plas:	8	E.R.:	2	chlo:	1	vacu:	1	pero:	1	golg:	1
OkoT040194.1	chlo:	10	mito:	2	plas:	1	E.R.:	1
OkoT040219.1	plas:	7	E.R.:	3	chlo:	2	pero:	1	golg:	1
OkoT040354.1	vacu:	5	plas:	3	nucl:	2	E.R.:	2	mito:	1	extr:	1
OkoT040429.1	plas:	10	nucl:	2	E.R.:	2
OkoT040466.1	plas:	8	nucl:	3	E.R.:	2	chlo:	1
OkoT040507.1	chlo:	5	E.R.:	3	nucl:	2	cyto:	1	mito:	1	plas:	1	vacu:	1
OkoT040647.1	plas:	7	E.R.:	4	chlo:	1	vacu:	1	pero:	1
OkoT040895.1	plas:	12	E.R.:	1	golg:	1
OkoT040898.1	plas:	12	chlo:	1	pero:	1
OkoT041380.1	chlo:	4	nucl:	2.5	plas:	2	vacu:	2	E.R.:	2	cysk_nucl:	2	cyto:	1
OkoT041382.1	plas:	11	E.R.:	2	pero:	1
OkoT041468.1	plas:	7	E.R.:	4	vacu:	2	golg:	1
OkoT041484.1	plas:	10.5	golg_plas:	7	golg:	2.5	E.R.:	1
OkoT041545.1	plas:	9.5	golg_plas:	7	golg:	3.5	E.R.:	1
OkoT041596.1	plas:	9	E.R.:	3	vacu:	1	golg:	1
OkoT041615.1	chlo:	11	extr:	2	vacu:	1
OkoT041712.1	plas:	12	E.R.:	1	pero:	1
OkoT041807.1	plas:	11	E.R.:	2	nucl:	1
OkoT041828.1	mito:	5	chlo:	4	nucl:	3	plas:	1	golg:	1
OkoT041866.1	plas:	9	nucl:	2	E.R.:	2	chlo:	1
OkoT042172.1	plas:	7	nucl:	3	vacu:	2	E.R.:	2
OkoT042196.1	extr:	6	E.R.:	3	golg:	2	chlo:	1	mito:	1	plas:	1
OkoT042217.1	plas:	6.5	golg_plas:	5	vacu:	3	golg:	2.5	E.R.:	2
OkoT042268.1	plas:	9	vacu:	2	nucl:	1	E.R.:	1	golg:	1
OkoT042356.1	vacu:	7	chlo:	3	golg:	2	nucl:	1	plas:	1
OkoT042357.1	plas:	11	mito:	1	E.R.:	1	pero:	1
OkoT042428.1	plas:	8.5	golg_plas:	6.5	golg:	3.5	vacu:	1	E.R.:	1
OkoT042431.1	plas:	10	vacu:	3	golg:	1
OkoT042434.1	plas:	7	nucl:	4	E.R.:	2	chlo:	1
OkoT042507.1	plas:	9	chlo:	2	E.R.:	2	pero:	1
OkoT042516.1	extr:	5	chlo:	2	nucl:	2	vacu:	2	E.R.:	2	cyto:	1
OkoT042528.1	plas:	9	nucl:	3	E.R.:	2
OkoT042549.1	chlo:	8	extr:	3	vacu:	2	cyto:	1
OkoT042573.1	chlo:	8	vacu:	3	extr:	2	nucl:	1
OkoT042650.1	plas:	11	vacu:	2	E.R.:	1
OkoT042717.1	chlo:	4	vacu:	4	plas:	2	golg:	2	nucl:	1	extr:	1
OkoT042734.1	plas:	5	E.R.:	5	mito:	2	extr:	1	pero:	1
OkoT042747.1	plas:	8	nucl:	3	E.R.:	3
OkoT042784.1	plas:	8	chlo:	3	E.R.:	2	pero:	1
OkoT043015.1	chlo:	7	mito:	5	E.R.:	1	golg:	1
OkoT043031.1	plas:	9.5	golg_plas:	6	vacu:	2	golg:	1.5	E.R.:	1
OkoT043112.1	nucl:	4.5	chlo:	4	cysk_nucl:	3	plas:	2	cyto:	1	mito:	1	vacu:	1
OkoT043209.1	plas:	9	E.R.:	3	vacu:	1	golg:	1
OkoT043602.1	chlo:	9	mito:	2	nucl:	1.5	cysk_nucl:	1.5	cyto:	1
OkoT043608.1	plas:	11	vacu:	1	E.R.:	1	golg:	1
OkoT043852.1	plas:	9	E.R.:	2	nucl:	1	vacu:	1	pero:	1
OkoT043856.1	chlo:	11	extr:	2	nucl:	1
OkoT043858.1	plas:	11	nucl:	1	E.R.:	1	pero:	1
OkoT043860.1	plas:	10	vacu:	2	E.R.:	2
OkoT043982.1	plas:	12	vacu:	1	E.R.:	1
OkoT043985.1	plas:	10	vacu:	2	E.R.:	2
OkoT043987.1	plas:	7	vacu:	4	E.R.:	2	chlo:	1
OkoT044072.1	chlo:	9	nucl:	1	mito:	1	extr:	1	vacu:	1	E.R.:	1
OkoT044120.1	vacu:	4	chlo:	3	nucl:	2	cyto:	2	mito:	1	plas:	1	E.R.:	1
OkoT044148.1	chlo:	5	mito:	4	nucl:	3	cyto:	1	cysk:	1
OkoT044227.1	plas:	9	vacu:	2	E.R.:	2	golg:	1
OkoT044255.1	plas:	11	nucl:	1	vacu:	1	E.R.:	1
OkoT044269.1	plas:	7	E.R.:	3	chlo:	1	vacu:	1	pero:	1	golg:	1
OkoT044287.1	chlo:	9	mito:	2	nucl:	1.5	cysk_nucl:	1.5	E.R.:	1
OkoT044307.1	chlo:	11	nucl:	1	mito:	1	extr:	1
OkoT044350.1	plas:	7	nucl:	3	vacu:	2	E.R.:	2
OkoT044712.1	extr:	4	E.R.:	3	plas:	2	vacu:	2	chlo:	1	nucl:	1	mito:	1
OkoT044726.1	plas:	9.5	cyto_plas:	5.5	E.R.:	3	pero:	1
OkoT044729.1	plas:	8	E.R.:	2	golg:	2	chlo:	1	pero:	1
OkoT044738.1	plas:	13	E.R.:	1
OkoT044904.1	plas:	13	E.R.:	1
OkoT044919.1	chlo:	7	E.R.:	3	mito:	2	plas:	2
OkoT045436.1	plas:	5.5	golg_plas:	5	golg:	3.5	E.R.:	3	nucl:	2
OkoT045525.1	plas:	6	vacu:	3	E.R.:	3	nucl:	1	golg:	1
OkoT045535.1	nucl:	4	E.R.:	4	mito:	2	vacu:	2	chlo:	1	golg:	1
OkoT045572.1	plas:	10	E.R.:	2	nucl:	1	vacu:	1
OkoT045806.1	nucl:	4.5	chlo:	4	cysk_nucl:	3	plas:	2	mito:	1	vacu:	1	E.R.:	1
OkoT045810.1	plas:	7.5	golg_plas:	5	nucl:	2	golg:	1.5	vacu:	1	E.R.:	1	pero:	1
OkoT045820.1	plas:	8.5	golg_plas:	6	vacu:	3	golg:	2.5
OkoT045951.1	plas:	11	E.R.:	2	mito:	1
OkoT045975.1	nucl:	12	extr:	2
OkoT045977.1	chlo:	3	cyto:	3	plas:	3	nucl:	2	E.R.:	2	vacu:	1
OkoT045980.1	plas:	7	vacu:	3	E.R.:	2	extr:	1	golg:	1
OkoT045982.1	plas:	5	vacu:	3	E.R.:	3	nucl:	1	cyto:	1	golg:	1
OkoT045985.1	plas:	8	vacu:	3	E.R.:	2	golg:	1
OkoT045986.1	plas:	5	vacu:	4	E.R.:	2	nucl:	1	extr:	1	golg:	1
OkoT046093.1	plas:	7	E.R.:	6	nucl:	1
OkoT046266.1	plas:	10	E.R.:	2	chlo:	1	vacu:	1
OkoT046397.1	plas:	9	E.R.:	3	extr:	1	vacu:	1
OkoT046398.1	plas:	8	E.R.:	3	nucl:	2	pero:	1
OkoT046711.1	plas:	12	E.R.:	1	pero:	1
OkoT046723.1	plas:	9	E.R.:	2	vacu:	1	pero:	1	golg:	1
OkoT046729.1	extr:	6	vacu:	3	golg:	2	chlo:	1	nucl:	1	E.R.:	1
OkoT046840.1	plas:	7	chlo:	3	vacu:	1	E.R.:	1	pero:	1	golg:	1
OkoT047071.1	pero:	4	E.R.:	3	cyto:	2	plas:	2	chlo:	1	nucl:	1	vacu:	1
OkoT047128.1	plas:	10	golg:	2	mito:	1	vacu:	1
OkoT047154.1	plas:	11	vacu:	2	golg:	1
OkoT047185.1	plas:	7	vacu:	3	E.R.:	2	extr:	1	golg:	1
OkoT047205.1	plas:	11	vacu:	2	golg:	1
OkoT047206.1	chlo:	12	mito:	2
OkoT047255.1	plas:	9	vacu:	2	E.R.:	2	nucl:	1
OkoT047257.1	plas:	9	vacu:	3	nucl:	1	E.R.:	1
OkoT047448.1	chlo:	7	vacu:	4	nucl:	2	plas:	1
OkoT047658.1	plas:	8.5	golg_plas:	5.5	vacu:	3	golg:	1.5	E.R.:	1
OkoT047685.1	plas:	9	E.R.:	3	nucl:	2
OkoT048096.1	vacu:	6	plas:	4	extr:	2	E.R.:	2
OkoT048165.1	plas:	8	nucl:	3	E.R.:	3
OkoT048256.1	vacu:	5	chlo:	4	nucl:	2	mito:	1	extr:	1	golg:	1
OkoT048268.1	chlo:	3	nucl:	3	plas:	2	E.R.:	2	cyto:	1	mito:	1	extr:	1	vacu:	1
OkoT048417.1	nucl:	8	cyto:	4	chlo:	1	cysk:	1
OkoT048511.1	nucl:	3.5	cysk_nucl:	2.5	chlo:	2	cyto:	2	plas:	2	E.R.:	2	mito:	1	vacu:	1
