# Supplementary material for: Deciphering the role of receptor-like kinases in the adaptation of Orinus species to the habitat of the Qinghai-Xizang (Tibet) Plateau
Source: Front Plant Sci. 2026 Apr 29;17:1810781. doi: 10.3389/fpls.2026.1810781 (PMC13168086; doi:10.3389/fpls.2026.1810781)
Supplement: Supplementary Table 1 — Detailed information of 647 predicted ORLKs. [file DataSheet2.zip › Supplementary Table S4 Differentially expressed RLK genes and their FPKM values.xlsx]

## Sheet: Sheet1
Table S4. DEGs in Orinus
gene_id	Oth	Oko
OkoT011066.1_LRR-V	4.78281	0.284746
OkoT020732.1_LRR-V	1.61279	0.353964											up-regulated	gene_id	Oth	Oko			down-regulated	gene_id	Oth	Oko
OkoT026784.1_LRR-V	2.18751	0												OkoT014608.1_LRR-II	0.229364	1.17462				OkoT011066.1_LRR-V	4.78281	0.284746
OkoT015422.1_LRR-V	0.313848	1.84184												OkoT045975.1_LRR-II	0.492769	3.08667				OkoT020732.1_LRR-V	1.61279	0.353964
OkoT021935.1_LRR-V	16.1708	2.82733												OkoT045982.1_LRR-II	1.34482	6.35199				OkoT026784.1_LRR-V	2.18751	0
OkoT019303.1_LRR-VI	18.5261	4.18678												OkoT045986.1_LRR-II	0.249875	7.01445				OkoT021935.1_LRR-V	16.1708	2.82733
OkoT040354.1_LRR-VI	0.660266	5.03864												OkoT045985.1_LRR-II	1.10134	0.168331				OkoT019303.1_LRR-VI	18.5261	4.18678
OkoT025031.1_LRR-VI	6.68498	0.294553												OkoT045980.1_LRR-II	6.54924	47.9724				OkoT040354.1_LRR-VI	0.660266	5.03864
OkoT017563.1_LRR-XIV	1.04241	5.77857												OkoT010306.1_LRR-III	48.2111	2.7602				OkoT025031.1_LRR-VI	6.68498	0.294553
OkoT034383.1_URK-I	0.666212	0.0328												OkoT034447.1_LRR-III	8.84704	1.28115				OkoT048268.1_SD-2a	0.625817	0
OkoT033098.1_URK-I	6.28228	0.0677176												OkoT009516.1_LRR-III	6.6903	0.117185				OkoT023032.1_SD-2a	28.0072	0.207778
OkoT005702.1_RLCK-V	5.8386	0												OkoT034106.1_DUF26	0	1.24607				OkoT035535.1_SD-2a	0	0.575741
OkoT013025.1_RLCK-V	0.245139	2.34934												OkoT038051.1_DUF26	1.50874	0.263746				OkoT036399.1_DUF26	0.205202	1.28262
OkoT004314.1_PERK	0.750806	3.86238												OkoT005359.1_DUF26	1.34944	0				OkoT012700.1_DUF26	0.589372	55.3409
OkoT009163.1_PERK	0.608986	0.0589361												OkoT034215.1_DUF26	0.0470444	58.7756				OkoT023961.1_DUF26	0.75729	18.2785
OkoT014608.1_LRR-II	0.229364	1.17462												OkoT024432.1_DUF26	3.93726	0.836856				OkoT031621.1_DUF26	0.0522236	1.01195
OkoT045975.1_LRR-II	0.492769	3.08667												OkoT024436.1_DUF26	0.923462	0.156394				OkoT018091.1_DUF26	2.60899	0.0581319
OkoT045982.1_LRR-II	1.34482	6.35199												OkoT023941.1_DUF26	1.02617	8.06721				OkoT006421.1_DUF26	1.78986	54.8712
OkoT045986.1_LRR-II	0.249875	7.01445												OkoT039031.1_DUF26	0	2.44762				OkoT009881.1_DUF26	1.10108	4.66675
OkoT045985.1_LRR-II	1.10134	0.168331												OkoT039030.1_DUF26	1.90793	0.13212				OkoT021529.1_LRR-III	0.217952	2.11591
OkoT045980.1_LRR-II	6.54924	47.9724												OkoT031627.1_DUF26	0.336181	3.01876				OkoT017896.1_LRR-III	0	0.857089
OkoT036424.1_L-LEC	0.223682	2.3833												OkoT046266.1_DUF26	4.52154	0.748794				OkoT007365.1_LRR-III	0	3.39129
OkoT028611.1_L-LEC	6.87909	0.736888												OkoT027403.1_DUF26	2.89752	0				OkoT042507.1_LRR-III	0.555071	0
OkoT023828.1_L-LEC	0.522872	2.75841												OkoT029653.1_DUF26	0.134554	12.9934				OkoT028589.1_LRR-III	0	1.2642
OkoT043608.1_L-LEC	16.492	2.57193												OkoT037935.1_DUF26	2.62711	0.333049				OkoT016869.1_LRR-III	8.25237	1.01536
OkoT010306.1_LRR-III	48.2111	2.7602												OkoT042431.1_DUF26	6.51945	0.700054				OkoT022271.1_LRR-III	2.48367	0.404161
OkoT034447.1_LRR-III	8.84704	1.28115												OkoT038115.1_DUF26	1.54483	0.184228				OkoT005311.1_RLCK-XIII	0.111194	0.676112
OkoT009516.1_LRR-III	6.6903	0.117185												OkoT031675.1_DUF26	2.23199	25.5787				OkoT010739.1_RLCK-XIII	0.813471	0.159069
OkoT026415.1_RLCK-XII	0.730914	3.02136												OkoT045806.1_LRR-XII	1.62704	0				OkoT046093.1_RLCK-XIII	0.42439	1.80918
OkoT029492.1_RLCK-XI	0.232238	3.82152												OkoT039353.1_LRR-XII	3.75254	0.808766				OkoT042516.1_WAK	0.025172	6.90058
OkoT048268.1_SD-2a	0.625817	0												OkoT047685.1_LRR-XII	0.446792	12.7664				OkoT047448.1_WAK	3.43625	14.9852
OkoT023032.1_SD-2a	28.0072	0.207778												OkoT013388.1_LRR-XII	17.9317	3.76827				OkoT041545.1_WAK	0.0645342	2.20179
OkoT035535.1_SD-2a	0	0.575741												OkoT032489.1_LRR-XII	11.2416	1.45933				OkoT034383.1_URK-I	0.666212	0.0328
OkoT044269.1_SD-2b	0.710692	0.164885												OkoT027943.1_LRR-XI	2.45321	0				OkoT033098.1_URK-I	6.28228	0.0677176
OkoT029729.1_RLCK-Os4	3.33512	0.346017												OkoT020396.1_LRR-XI	0.0256912	0.552934				OkoT013025.1_RLCK-V	0.245139	2.34934
OkoT007812.1_LRK10L-2	0.635109	3.78071												OkoT025906.1_LRR-XI	1.27081	0.293208				OkoT009163.1_PERK	0.608986	0.0589361
OkoT034106.1_DUF26	0	1.24607												OkoT032389.1_LRR-XI	0.934651	0				OkoT028611.1_L-LEC	6.87909	0.736888
OkoT038051.1_DUF26	1.50874	0.263746												OkoT021616.1_LRR-XI	0.0787586	1.39992				OkoT029492.1_RLCK-XI	0.232238	3.82152
OkoT005359.1_DUF26	1.34944	0												OkoT013497.1_LRR-III	2.17693	0.446662				OkoT044269.1_SD-2b	0.710692	0.164885
OkoT036399.1_DUF26	0.205202	1.28262												OkoT041596.1_LRR-III	0.077684	2.7926				OkoT007812.1_LRK10L-2	0.635109	3.78071
OkoT012700.1_DUF26	0.589372	55.3409												OkoT019063.1_LRR-III	6.52112	1.03018				OkoT037470.1_LRR-XII	1.21428	0
OkoT034215.1_DUF26	0.0470444	58.7756												OkoT005224.1_LRR-III	1.34184	0.050896				OkoT017561.1_LRR-XI	0.326898	4.8989
OkoT023961.1_DUF26	0.75729	18.2785												OkoT033618.1_WAK	0.420017	45.0659				OkoT011298.1_LRR-XI	1.20379	0
OkoT024432.1_DUF26	3.93726	0.836856												OkoT045810.1_WAK	0.584453	4.73213				OkoT037087.1_LRR-XIIIb	0.269998	2.30029
OkoT024436.1_DUF26	0.923462	0.156394												OkoT000154.1_WAK	0.0314623	1.64498				OkoT037801.1_LRR-VIIa	0.937558	243.039
OkoT031621.1_DUF26	0.0522236	1.01195												OkoT023016.1_WAK	10.9609	0.740856				OkoT002532.1_LRR-Xb	0.348596	2.0694
OkoT023941.1_DUF26	1.02617	8.06721												OkoT033190.1_WAK	6.48172	1.09406				OkoT014053.1_LRR-IV	0	1.60587
OkoT039031.1_DUF26	0	2.44762												OkoT015422.1_LRR-V	0.313848	1.84184				OkoT020405.1_RLCK-VIIa	0.953959	0.0848451
OkoT039030.1_DUF26	1.90793	0.13212												OkoT017563.1_LRR-XIV	1.04241	5.77857				OkoT037760.1_RLCK-VIII-sis	4.33351	0.273466
OkoT031627.1_DUF26	0.336181	3.01876												OkoT005702.1_RLCK-V	5.8386	0				OkoT003545.1_RLCK-VIII-sis	4.51987	25.5862
OkoT018091.1_DUF26	2.60899	0.0581319												OkoT004314.1_PERK	0.750806	3.86238				OkoT046398.1_LRR-IX	9.53221	46.8152
OkoT046266.1_DUF26	4.52154	0.748794												OkoT036424.1_L-LEC	0.223682	2.3833				OkoT009639.1_LysM-I	0.396801	1.85574
OkoT027403.1_DUF26	2.89752	0												OkoT023828.1_L-LEC	0.522872	2.75841				OkoT038305.1_LRR-Ib	0.619351	3.48771
OkoT029653.1_DUF26	0.134554	12.9934												OkoT043608.1_L-LEC	16.492	2.57193				OkoT033327.1_URK-II	0.183975	2.43613
OkoT037935.1_DUF26	2.62711	0.333049												OkoT026415.1_RLCK-XII	0.730914	3.02136				OkoT043112.1_LRR-VIII-1	1.04524	8.87362
OkoT042431.1_DUF26	6.51945	0.700054												OkoT029729.1_RLCK-Os4	3.33512	0.346017				OkoT048165.1_LRR-VIII-1	1.17072	94.1897
OkoT038115.1_DUF26	1.54483	0.184228												OkoT044712.1_LRR-Xc	0.621699	2.5503				OkoT036414.1_CR4L	0	22.4749
OkoT006421.1_DUF26	1.78986	54.8712												OkoT025098.1_LRR-XIIb	9.2005	74.4917				OkoT044738.1_CR4L	1.77763	0
OkoT031675.1_DUF26	2.23199	25.5787												OkoT033866.1_LRR-VIIa	5.52192	1.32647
OkoT009881.1_DUF26	1.10108	4.66675												OkoT025885.1_URK-III	0.600175	0
OkoT037470.1_LRR-XII	1.21428	0												OkoT007269.1_LRR-Ic	4.95033	0.484503
OkoT045806.1_LRR-XII	1.62704	0												OkoT006714.1_RLCK-IV	0.682345	2.82559
OkoT039353.1_LRR-XII	3.75254	0.808766												OkoT036216.1_CrRLK1L-1	0.0659655	7.97252
OkoT047685.1_LRR-XII	0.446792	12.7664												OkoT036473.1_CrRLK1L-1	0.112561	4.31422
OkoT013388.1_LRR-XII	17.9317	3.76827												OkoT038580.1_CR4L	0	1.76321
OkoT032489.1_LRR-XII	11.2416	1.45933												OkoT008846.1_CR4L	4.61501	1.11567
OkoT017561.1_LRR-XI	0.326898	4.8989
OkoT027943.1_LRR-XI	2.45321	0
OkoT020396.1_LRR-XI	0.0256912	0.552934
OkoT025906.1_LRR-XI	1.27081	0.293208
OkoT032389.1_LRR-XI	0.934651	0
OkoT011298.1_LRR-XI	1.20379	0
OkoT021616.1_LRR-XI	0.0787586	1.39992
OkoT037087.1_LRR-XIIIb	0.269998	2.30029
OkoT044712.1_LRR-Xc	0.621699	2.5503
OkoT025098.1_LRR-XIIb	9.2005	74.4917
OkoT033866.1_LRR-VIIa	5.52192	1.32647
OkoT037801.1_LRR-VIIa	0.937558	243.039
OkoT002532.1_LRR-Xb	0.348596	2.0694
OkoT014053.1_LRR-IV	0	1.60587
OkoT013497.1_LRR-III	2.17693	0.446662
OkoT021529.1_LRR-III	0.217952	2.11591
OkoT041596.1_LRR-III	0.077684	2.7926
OkoT017896.1_LRR-III	0	0.857089
OkoT007365.1_LRR-III	0	3.39129
OkoT019063.1_LRR-III	6.52112	1.03018
OkoT042507.1_LRR-III	0.555071	0
OkoT028589.1_LRR-III	0	1.2642
OkoT016869.1_LRR-III	8.25237	1.01536
OkoT005224.1_LRR-III	1.34184	0.050896
OkoT022271.1_LRR-III	2.48367	0.404161
OkoT020405.1_RLCK-VIIa	0.953959	0.0848451
OkoT037760.1_RLCK-VIII-sis	4.33351	0.273466
OkoT003545.1_RLCK-VIII-sis	4.51987	25.5862
OkoT046398.1_LRR-IX	9.53221	46.8152
OkoT009639.1_LysM-I	0.396801	1.85574
OkoT005311.1_RLCK-XIII	0.111194	0.676112
OkoT010739.1_RLCK-XIII	0.813471	0.159069
OkoT046093.1_RLCK-XIII	0.42439	1.80918
OkoT025885.1_URK-III	0.600175	0
OkoT007269.1_LRR-Ic	4.95033	0.484503
OkoT038305.1_LRR-Ib	0.619351	3.48771
OkoT006714.1_RLCK-IV	0.682345	2.82559
OkoT033618.1_WAK	0.420017	45.0659
OkoT042516.1_WAK	0.025172	6.90058
OkoT045810.1_WAK	0.584453	4.73213
OkoT000154.1_WAK	0.0314623	1.64498
OkoT023016.1_WAK	10.9609	0.740856
OkoT047448.1_WAK	3.43625	14.9852
OkoT033190.1_WAK	6.48172	1.09406
OkoT041545.1_WAK	0.0645342	2.20179
OkoT033327.1_URK-II	0.183975	2.43613
OkoT036216.1_CrRLK1L-1	0.0659655	7.97252
OkoT036473.1_CrRLK1L-1	0.112561	4.31422
OkoT043112.1_LRR-VIII-1	1.04524	8.87362
OkoT048165.1_LRR-VIII-1	1.17072	94.1897
OkoT036414.1_CR4L	0	22.4749
OkoT038580.1_CR4L	0	1.76321
OkoT044738.1_CR4L	1.77763	0
OkoT008846.1_CR4L	4.61501	1.11567
