# Supplementary material for: Deciphering the role of receptor-like kinases in the adaptation of Orinus species to the habitat of the Qinghai-Xizang (Tibet) Plateau
Source: Front Plant Sci. 2026 Apr 29;17:1810781. doi: 10.3389/fpls.2026.1810781 (PMC13168086; doi:10.3389/fpls.2026.1810781)
Supplement: Supplementary Table 5 — ORLK genomic sequences. [file DataSheet3.zip]

Archive with 3 entries (3 files):
- Supplementary Table S5 ORLK genomicsequences.csv
- Supplementary Table S6 ORLK CDS sequences.csv
- Supplementary Table S7 ORLK Protein sequences.csv
