# Supplementary material for: Deciphering the role of receptor-like kinases in the adaptation of Orinus species to the habitat of the Qinghai-Xizang (Tibet) Plateau
Source: Front Plant Sci. 2026 Apr 29;17:1810781. doi: 10.3389/fpls.2026.1810781 (PMC13168086; doi:10.3389/fpls.2026.1810781)
Supplement: Supplementary Table 5 — ORLK genomic sequences. [file DataSheet3.zip › Supplementary Table S5 ORLK genomicsequences.csv]

>OkoT000091.1	ATGGTTGGCACTAGCTCTCTATCTGTGATGGCAAATCTATCAAATAAACAAATAATTGGCGAGTATAGCAAGTCAGTTGGCCTTGATTTCACTGTCGCCTCGGCGTGCTGCAGCTGCCAATGTCTTCCTACGTTGCATGGTGGGCCCGAACGAAAGACCAACGACTTTGATTTTGACCTGGTCATGCTCAATCATTCCATCCTCGGAGAGAGCCCGCACATCCACGGGTGGGCCAGTCCTATCACACATCTGGCCCATATAAAGTTATTGGGCTTCAGCCCAACAATGCTCGGTGCAGCCCAGCCGATGAGTCCCTCCCATGCACCCGGTCCCTTCCCCGCCATCCTTTCCTTTCCCTCCCGCCCACCAGCTGTTTGCATTCCTTTTTCAGCTCCGCGC…
>OkoT000118.1	ATGAGCCCAAAGCTGCAATTTGCGTCTTCCACGGTGCAATGCACCGGGAAGCGTATGCGTCAAACTTTAGCAACTGCCAATCCACGTCCCTGTTGTTGCAGCGATGCAACGCTGCCATGCGCGGACAGGCCGGCTGCTGGTTGCCCGAGCCGAGGATTCAAAAGTCAGCAGCAAGAGAGAGAGTGGAGAGCTCGCCTCGCTGCTACTCCCCGCACCGATCCCCCCGCCGCTTGCAGAACCTTCCAGATCCGTCAACCGGGCAATGCTGTAGCGCCCGGTGACGGGATGGGCAATGCTGTAGGTCGGTGCTCCTGCTGCTGCTCATGCTCCGCGTGGCCTCCGCCCTCCACGGTACACTTCCCTGCTTCTTTCTTACTCGGTTGCTTTCGTTTTACGCTA…
>OkoT000154.1	ATGTCAAAAATGGCAACCACCTTACTGATGCAGGCGATCGCACTGGTCGTGCTACTTTCGCGTCTGGCGCCGGCATCAGCTCAGGTGCCGCCACCCGCGCCACGGGTCGCGCGGCCCGGCTGCCCCGACAGGTGCGGCGACATCATCGTCCCCTATCCATTCGGCATCGGCGCCGGCTGTTACCGCGACGACGGTGTAGGGGGCTTCCAGCTCATCTGCAACGACACCCACCTCAGCATCTTGGGCTACAACCACCAGCTGACCGACCTATCCCTCCCCGCCGGCGAAGTTCGGGCCTACCACAATGCGACGCGCACGTGCTACAACTCCACGGGGGGTTTTGTTGACCGGACCGACGCCTACATGGCCCTCATCGGAAGCCCCTACCTCTTCTCTCCG…
>OkoT000285.1	ATGGCATGGCTCCTCCGCATGACACTGTTAGCGCGGAAGATGATGGGAGTGGGAGGGGGTGTCAGCGAGGCCTGGGCCCTGCAGTGCAAACAGCTGGAATCGGGCTGGGCAACACTGCTGGAGATCAAGAAGTCGTTCCGCAACGGCGACAACGCACTGCACGATTGGTCCGGCGACGGCGCGTCGCCGGGCTACTGCTCGTGGCGCGGCGTGCTTTGCGACAATGTCACCTTCGCTGTCGCGGCGCTCAACCTATCGGGGCTCAATCTCGAGGGCGAAATCCCCGGCCATCGTGATCTGAAGGCGAATGGACTTTCCGGCCAGATTCCGGATGAGATTGGTGATTGTTCGTTTCTTCAAACTCTGGACTTGTCCTCTAACAATCTAGAAGGAGACATA…
>OkoT000592.1	ATGAGGGTGGTTCCTGCTGCTTCCTCCATGGTGCTGGCGCTGCTCCTCTTCTTCGCTTTCATGCCGGCAAGTGCCATCCTCTCTCCCAAGGGCGTAAACTATGAAGTTCAAGCGCTCATGATGATCAAGAACTACCTTAAGGACCCTCATGGTGTGCTAAAGAACTGGGACCAAGACTCTGTCGATCCTTGCAGCTGGACCATGGTCGCTTGTTCACCAGAGAACCTTGTCACTGGCCTAGAAGCTCCAAGTCAGAATCTTTCTGGCCTACTCTCCCCAAGCATAGGGAATTTGACAAACCTTGAGACAGTTCTTCTGCAGAACAACAACATAAATGGGCTAATCCCAGCAGAGATTAGCAAGTTAACAAAGCTCAAGACACTTGACCTCTCCAGCAAC…
>OkoT000675.1	ATGAGAATTTCGAGCCGTGGCGTCGCGCTCCTCCTCCTGCTGTCCGTCTGCGCTCTCCCCGCCGTGCGCTCCCAAGCAGCGACCTCCACCAGCACCGTCAGCGGCAGGGAGTTCACCACCTTCTCCTTCCCCAAGTTCGAGAGGAACCTGCTGCACAGCTCGGACAACCTGACCTTCTCCAGCAACGCCAGTGTCAGCCAGAACGCGCTGCAGATCACCCCGGACACCAGCAACAGCGCCGAGAGATTCCTCATCAACCAGACCGGCCGCGTCTTCTACGCCACATCGTTCGTGCTCTGGGCCGACAACGCCTCCAACTCCAGCCCCGACGGCCGGCACGTCGCGTCCTTCTCCACGGTGTTCAAGGTCAACCTCTACCGCGTGAACCCGAGCGTTAAG…
>OkoT000891.1	ATGTCACTGCCGATCGTCGTCGTGATTGGCATTGCCGCCGGTGGCGCCACCTTGCTCGCGGCTGCCGTGGCGCTCGCGTTCTGGTGCGCTGCGCGGCTCAGGGCGTGCCGTAGGAACCGCAGCTCCGACACCGGGTCCTCCGATCCTTCAACAGAAGTGGGGCAAGGGTGCCCGGATTTCATCTGCGCGCCGGAGTATCAGGGCACGAGACAATTCTCGTTGGAGGAGCTGGTTCAGGCGACCGAGAACTTCAGCGAGGCGAACGTGGTCGGCGCAGGGAACTTTGGGCTGGTGTACATGAGGTTGCTTCTTGATGGTACGGTTGTCGCGATCAAGAGGCGCGTGGCGGCACCGATGCAGGAGTTTGCTGGAGAGCAGGATTCAGAGATCACTCACCGA…
>OkoT001050.1	ATGCTGCTACCAACGGGAGAAAAACGGCGAGATATTCCGCATGCACAAGCAGTTTATTTCAGGAATAACGAAGCACTTGCGTGTGGGGCCGTCGGTCTTGCACTCGCCGTCGGAGAAGCCCTCAATATTGCACGCATTGGCGCAGGTGTTGCTGCTGATGCACAAGCCCTTGAACCTTTGGCTCTGCGATTCACATTCCCTTGCCTCCGCCACCTTTGTCGTCCCCATCTCTGCACCACAAGGCATGCAACTCTCATCAAATCTAGAGAAACAGACCATATAACACTGTCGACAAGGATGCAAGAACTAATTAATCAACCACCTGTGGCGACTAGGAGCAGCAGGAGAACGAGGACGGGTGCGGCCACATGCTTGAGTGCTTTCTGGAGCTGCAAGATG…
>OkoT001083.1	ATGGGGCGCATGACGGGGGACTGGACCTTCGTGCTCAGCTGCAACCGCACGGCGGACGGCCGGCACCGGCTGTACAACTACAAGATCGAGGTGCTGGACATGTCCGTGCGCCTCGGCCAGCTGCGCATCTCCAACTACATCAACCCGTGGTGCTACAACGGCACGACGCGGGAGATGAACGGGCAGAACAACTGGTGGTACAACATGTCCATCACCAACTTCCGCATCAACGACGCGCAGAACCGGTTCACCGTCATCGGCTGCAACTCGCTCGCCTACATCCGCTCGCTCAACGACACCACCACCACCGATAGCCGCGGCCTCAACGCGTACCAGGTCTCCTTCGAGGAGAAGTTCAACACCACGGCGATCGCCGACTTCAGCCGATGCAGCTACGCC…
>OkoT001293.1	ATGTTTGCTGATGAGATGCTTTTGCCCACAGGTGATGCCTTGTACAGCCTGCGCCAAAGCTTGAGAGATGCTAACAATGTGTTGCAGAGCTGGGATCCCACTCTTGTGAATCCATGTACATGGTTCCATGTTACTTGTAACAATGACAACAGTGTAATCAGAGTTGACCTTGGAAATGCACAGTTATCTGGTGTTCTAGTGCCCCAGCTTGGTCAACTGAAGAATCTCCAGTATTTGGAGCTTTACAGCAATAACATAAGCGGAACAATACCCCCCGAACTGGGCAACCTAACTAACCTGGTCAGTTTGGATCTGTATATGAACAACTTCTCTGGCAATATCCCTGACAGCCTGGGAAATCTATTGAAGCTGCGTTTCCTCCGTCTTAACAACAACAGC…
>OkoT001394.1	ATGTCGGACTCGGATCTGTCCCGGAGCACGGTGGTGTTCGGGCTCCGCATGTGGGTTCTCGTCGGCATCGGCGTGGGCGCCGCCTTCGTGCTGCTCCTCGTTCTCATCTCCGTCCTCTGCCTCCTCGCCTTCCGTCGGAGGCGGCGGCAGCGGCCGAACGGCCCCAACCCCGCGACGGTCAAAGCGCCAAAGGACATCCAAGAAGTCCCTTCCCACGCCACCGCCGCCGCCGCGAAGATGCCGCTCGCGCAGGTGCTCCAGCTCTCCACGCCCTCTGGCGCTGTCCAGATCGCCACCGGCAAGGAGCACCACATCACGTACCCGGAGCAGCAGAGGCACCACAGCCACCGGAGCGACGCGCCGTCGTCACACGGTAGCGGCGGTGCGGACCACGCGCCG…
>OkoT001636.1	ATGAAATTCGCCCATGCATCCGCGGTGCTCCTCCATCCTTGCGGCCTTCCTCCTCCTCCTCGCCGTCCACCTCCCGCCCGCCGCTGCGGCCAAACACCGCCCCGCGTCCACCTCCACCGGCCCACGCTCCTCCCCTCCTATCTCCGCATCTCATGGGCGAGCAACCTCACGCTCCTGGGCTCCGCCTCGCTCCTCCCCGGCGCCGCCGCCGTCGCGCTCACCACCCCGTCCCGCGACGGCATCGGCGCAGGCCGCGCCCTATTCTCGGAGCCCGTCCGCCTCCTCCTCCCCTCCTCCGCGGCGCCGGCCTCCTTCTCCACTCGCTTCACCTTTCGCATCACGCCTGCGCCCACCTACGGTGACGGCCTCGCCTTCCTCCTCACCTCCTCCCGCGCCTTC…
>OkoT001798.1	ATGGACTTTGCCGGTCTCTGGGCTTCATCTCCAAGCCATTGGCAACTCGAAGCTGTCAGGAAGAAAGCCTGGATCCTTGTTGTGGATCTGGACACTGGACTAAACGCACACACAGTGATTCAGAGCGATGTTTCCAAGCTGAAAACTGAAAGGCATTCGCCTACCTGGAGACGACCACCAGGTCGTCAAGCGCGTGAGCCGCCGCCGCTCCGGACTGCGCGCCCGCGGGTTCCGTGCTTTCCGTCGCGAGAGAGAGATAGAGCGCGCACGGCAATCCTCGCTCGCCTCACGTACGTGCGGAGACTTGCTACGAAGCTGCGGCCGTCGTCGGCTTCATTCGTACGTGACAGCATGCACGACGACGACGCGAGTCCATACACTGTGCTATGCATGCATGCA…
>OkoT001799.1	ATGTCCACGCGACCTGCGCTTCTGCTCCTCCTCTTCCTGCTCCTGCTGTCCTCTCTGCGCGGCGCGGACTCGGCGCAGGGCGAGGCCGAGGCGCTCGTGAGGTGGAAGGACAGCCTCGCGCCGCGCAGCCTCTCCGCAGGGGATGACGCTCTCACCTCGTGGTCGCTGAACGGCACGGCGTGCTCGTGGCGCGGCGTGTCGTGCGACTTCCTCGGCCGCGTCGTGGGGCTCGACGTGGCCGGCGCGGGCCTCGCCGGCACGCTCGACGCGCTGGACCTCTCGTCCCTGCCCAGCCTCGGCAGCCTCAACCTCAGCTTCAACGCGCTGACGGGGACGTTCCCGTCCAACGTGTCCGCGCCGCTGCTAAGCTTCAGGTCCGTCGACCTGTCGAACAACAGC…
>OkoT002051.1	ATGGGGTGTGCTCGGTTCCTTCTTCTCCCCGCCCACCTTCTTGTGCTGCTGCTGCTCTTCCACCCGGGCGCGCGGGTGCAGCTCTCCGCCGGTGCGGACAACGGCGTCCCGGTCCCAGCCGTGGCACGGAGCCCCGGGTGCGCGACCAAGTGCGGCGACATCGACGTCCCGTACCCTTTCGGCCTGGACCCGCAGTGCGCCATCCACGGCGGCTTCGAGCTCCGGTGCACCACCGAGGGCCGCACCACCAAGCTGTTCCACGGGGGACTGGAGGTGATCAAGCTCTCGGTGCACGACGGCAAGTCCTGGGTCAAGACCTTGAACTCCCGCCAGTGCTACGACCGGGCGAGCAACGACATGCTCTACATCAACGCGTGGCTGAACATCACCGACCTGCCC…
>OkoT002126.1	ATGGCTGGCGCGGCCCGGGCCGCTTGGCTGCTCGTCGTCCTGTGCTGCTGCTCATGGACCCAGCGGCAAATCTTGGTCGCCGCGACCACCGACGCCAATGATGTTACTGCCCTCAACACCCTCTTTACCAGCATGAATTCGCCCGGGCAGCTGCAGGGTTGGAAGGTGAATGGTGGCGACCCGTGTGGGGAATCGTGGCAGGGCATCACTTGCTCTGGCTCCTCAGTTACCGCAATTAAATTGCCGAGCTTGGGGCTCTCAGGGACACTGGGCTACAACATAAACAACATGGAATCACTAGTTGAGCTTGACGTGAGCCAAAATAATCTCGGTAATGGCCAACAGATTCCATACAATCTTCCAAATAAGAAGCTTGAAAGGCTCAATCTGGCGGGAAAC…
>OkoT002424.1	ATGCCGCTCGTGTCCCTCCTCCCAATCCTCTTCCTGTTCCTTGCCATCCCGCTTGCCACCTCGGCTGCGTCGCCAGCGCCGTCGAACAGCTCAGCCGGTATTCTCCTTTCCTTCCTCACCGCCCTGCCGCCGGAATCTCAGCGGCTCCTCGCCCCGTCGTGGCGAGCCAATGTCAGCGCCGGCAACTCGACACCAGGTCCGCATTGCGCGTTTGTTGGTGTCACGTGCTCCGCCGCGGGCGCCGTGACCGCGCTCAACCTCTCCGGCGTGGGGCTCTCCGGCGAGCTTTCGGAGTCCGCGCCGCTCCTGTGCGCGCTGCTGGAGCTTTCGGTGCTTGACCTCAGCTCGAATAACCTCAGCGGCGCGGTACCCGCCGCGCTTGCCGCGTGCTCCGGCGTC…
>OkoT002426.1	ATGGCTGTTGCCTCCGTAGTGGTCCATCTTAATGTTCGGCTGCAGTCGGCTTGGTGTTTAGCACTTCACACAAATCATTTCTTTAAGAGCAACAATAATATTGGAATAGGAAAGGAATTCCTGACCGCCCCACCCGTGCGTTCGTGGGCGCACAACGGCGTCCTCCCCGTGCAGCACCCGATCCGGCAGGGCCCACCTTCACTCCCACTCGGCGATTCTGCCGCCGCCACCACCACCTCCGCCATCGCCCTTTTCCCTTCAAAGCGCCCGCACGCCCAAGATGGCAGCAGCATCCACCGAACAAGGCAGCAGCTCAAGCTTGCTCCCATGTCTCGTGCCGCCTTCGTGCTCCTCTTCACGCTCGCTGCCACCACTGCGTCGCCGTCGGAGGCATCCTCC…
>OkoT002532.1	ATGGACATGATCAACCTCTTGCTCCTCCTCTCCACAATTTTGCTGTTGTCGTCATTCTCGACGTCGGTGTTTACGCCGGTATTAGCGGCGGTGGAGAGTGACGCCCAGGCGCTCCTGCGGTTCAAGGCGTCCATCAAGAAAGATCCAAGAGGTGTCCTCTCATCTTGGCAGCCGAATCAGAGAGGCAATATTTGCAGCTGGTATGGCGTGTCGTGCAACGACGAGGGGAGGGTGACGCAGCTCGACCTCGCCGGCTGCGGCCTTGAAGGCCGCTCGTCGTTCACCGCGCTTTCCACCGTCTACGGGCTTTGCAACCTCAACCTTTCCGGCAATGGAGCGCTCTACGCGGACGCCGTCGACCTGGTCAGCCTCCCGCACGCGCTGCAGACGCTCGACTTC…
>OkoT002551.1	ATGGCGCCGAGCTCACCGCGTTCCGCCGCGCCCGTGCGCGCCTCCTCTCGGAAGCGCGCCGCCAAGGCCGTGGCCGGGGAGATCCAGGACTGGGAGGAAGAGGAGGTCGCGGCGGTGTCCAACAAGCGCCGCCGCAGGGGATCCTCCTCCTCTGGGAAGAAGCCCAAGCCGCCGACTAACAAGTCGAAGACGAAGACGAAGACGAAGAAGGTGAATGCTGAGAAGGCGGAACGAAAGGAGCCGCCCGTGGAGGACGAGGTGTGTGACGAGGAGCCTGACGAGGAGGAGATTGCCTTGGGCGAGGAGGACGAGGTCGAGGAGCAGGAGAGCCACGCGGAGGAGGCCGCGGCGGTCTCGCCGGAGAAGGCCGGGAGGAAGCGAGTGGCTCAGCCGCACGCC…
>OkoT002553.1	ATGGCGACTGTCGTCTTCGGCGCCCTGCTCCTCTTGTTCTGCGGCCTCGCCCCGTTCCGGGCTGCCGCTGATGTGTTCTGCGACAACCTTAAGCTGGTCGCCGCCGCCCTCAGCACGAACGCCTCCTCGTCCACCGTCCACTTCGCCACCACCGCCTTCGGCCAAGCACCGGACGTCGTCTACGCGCTCGCGCTCTGCCGCGGGGACGTCGTCAACAACTCCGACTGCGGCGCGTGCGTCGCCAGCACGTTCGAGATAATGCTGAAAATGACGCCGCCGGAGCAGGAGGAGTGCATCAATGCCACGTACTACTACAGCGACCTCTGCCTCGTCCGCTACTCAGTGAACAACATCCTCGCGCCCTTCAATACCACGGGAGGGAACGTCGACGACACGCCC…
>OkoT002836.1	ATGGGTTGCTGCCGCTCCTCGCTGCGGGCGGGGGGAGCAGGGCCGGAACCGGGGCCCCACGCGCAGAAGCCGCCGCCGCCGCACCGGCCGACCTTCTCGCTCAGTGCGTACCAGGCGGCGCCGCCGGGCCGCGCCAACGGTGGTGGCGGCAGGGACGTCCCGGCGTTCGCGGAGTTCACTTTGGCGGAGCTCCGCGCGGCGACGGGTGGGTTCGCGGCCGACAACATCGTCTCCGAGAGCGGTGAGAAGGCGCCCAACCTCATCTACAGGGGCCGGCTGAAGGACCCCAGAGGCGCGACCATCGCCGTGAAGAAATTCGCCAAGCTCGCCTGGCCCGACCCCAAGCAGTTCGCGGTAGGCGAGGAGGGGTTCTCGCGGTTTCGTTGGTTTGCGGAATCG…
>OkoT003075.1	ATGGTGGTGGCGGGAGGAGAAGGCGCGGAGGTGACGGAGCTGGAGCTGGAGGAGCTCCGCGACGAGCGGCGCGGCCTACTGGCACTGCGCGACACGCTGCGTTCCGCTTTGGACCTGCACTCCAACTGGACTGGCCCGCCCTGCCACGGCGGGCGCAGCCGGTGGCGCGGCGTGTCCAACCGGTTCTCGGGCCCCATCCCGTGCGGCTACGCCACGTCGCTGCGGGACCTCGAGCGGATCGAGCTGCAGGACAACCTGCTCAACGGCACGGTCCCAGCGTTCGCGCAGCGCGGCCTCGTCGTCTTCAACGTGTCCTACAACTTCCTCCAGGGCGAGGTCCCGGCCACCCGAACGTTGCTCCGGTTCCCCGCGAGCGCGTTTGACCACAACCTCAGGATC…
>OkoT003092.1	ATGGCAGCACAAGCGATAGCCGCTCCGCGCATCACGGCTCGCATGCCCACCGTCCGTCGCCTCCCTGAAGATTACTCCACCGCTCCGAGCCGGGAAGATGCTTCACCTTCACACGCACAACAGTCACCAGAAACGGCAAGGCTCACGGGCAGCCTGTGTCTGCATCGATTCTTGGCGTCACTCGCCATAAGAAGACCACAAGGCCACCACCACAATCCACACTGCCTGTCTCCGCTCCCTGATCCGTTGCTGACTCCCATGGGGCTCTGTCTGTCCGTGGCTCTGTGGAAGGAGAAGCTCTACGTGGATCGCGGCCACAACAAGGTCGCCGGCGTGAAGGGTGCTGGCTGCGAGTACGAGATTCTGGGAGGCGACGACGTGCTGGAGGTGGAGGAGAAG…
>OkoT003196.1	ATGAGGGACCTGCGCGTCCTTGTTCTGGTTCTGGTGATGTCCTTGCCGTGCTTCGCCTCATCCGATCCTCAAGGGGATGCCTTGTATGAAATGAAGCAAAAACTGAATGTTACTGACGGTCAGCTTTCCGACTGGAATCAAAATCAAGTTAGCCCTTGCACATGGAATTCTGTGATCTGTGACAATAACAACAACGTTGTTGATGTAACATTGTCTGCACGGGGATTTACTGGAGTTTTATCACCAAGAATTGGAGATCTCCAATATTTGACTGTCTTGTCATTGTCTGGTAACAGGATTACCGGTGGCATACCAGAGGAGTTAGGTAATCTTTCTAGTTTGACAAGCTTAGATTTGGAAGGGAATCTTTTGGATGGAGAAATACCAGCTTCTCTTGGC…
>OkoT003209.1	ATGGATTCAGTCTACAACCTAAACACATGGAGCAACCAAACTAACCCATGCAACTGGAGTGGTATTGCCTGCAGCGTCGTGGTACCTGGTGGTCATGGCCGGAGTGACGCTTTCCTAGTTGTGACCAACATCTTCCTTCCGTCGTGTGGCATTTATGGCAGCTTGGACAGGCTCAATTTTACAGCCTTACCTCATCTTGTCCATCTTGACCTCAGGGACAATTTACTCTACGGGGAAATACCGCCAAGCATTGGTGTTCTTACCGAGCTCTCCTTTTTGGATCTATCATTCAATGAGCTGTCAGGGGAAATACCACCACACATAGGTAATCTTACAAAACTGACCTCCTTTGTTCTATCTAACAATTATGGGTCACCGGAACTGGGTGGCCATATCCCT…
>OkoT003211.1	ATGTCTCTTCCTCCCACTGATCCCAATTCTCAGAATGCTCGCCTCGGCTTCGTCGCTTCGCCGCTGTTCGTCCCTTCAGCCCCTCCTCTCGATCAGTTCAAATCAAACCAGGTCAAAGACTCTTGTTGTGCTCGGAATTTGGAAGTTGAAAGCAAACAGATCTTAAGAACGAAGGAGCAAGTATCGAAGGTGACCTTGTCCTCAGTTCTCTTGGCTTGTTCGCCTTATTTGCTCAAGGAATACAGCATGAGCCTCCTTGCCTTTGAGCTCTCTCTGGTGCTGCTTCTTGCCTCCCCACACCTCTCCTGTGCAAATTCCTCTGGAAGCAAGCACCTCCAACAACAAGCAGACGCGCTTCTCAGATGGAAATCTAGCCTGGATATTTTCTCATCCTGCAAC…
>OkoT003297.1	ATGCCACACCACTTGGACGCCTGTCGCCTCGCCGTCCTGCTCCTCGTCGTGGCCGTCGCGTCGACGGCAGCAGGCTCCTCCAACTGCACCGTGCTGTTTCCGGACGCCGTCATCGTCCGCGCGGCCTTCTTGCACGTCCGCAACTTCCCCTTGCCGCTACCTGGCCGCCGCGCGTGCCGCCCGGTCCGGCGGCTCCGCTTCCCTTCGCGCAACCTCACGGGCGCCGTGGACTGGGCGGCGCTGGCCAACCTGTCCAGCCTCCTCACCGTCGACCTCTCCGGCAACGCCCTCCGGGGCAGCGTCGACCCCGCGTTCTGGCGCGCGCCGTCGCTCCGCGCCGCGGACGTCTCCGGTAACCACCTGGGCGACGCGCTTCGGTTTGAACAAACAGGCGCACGC…
>OkoT003304.1	ATGGCGACGACGGGGCCGCGAATCTCGCTCCTCCCCGCCCTCGTCGCGGTGCTGCTTGCCGCTGGCGCCGGGCCCGTCCAGGCGGCGGACCCGCCGCTCTCGCCCAAGGGGCTCAACTACGAAGTGGCGGCGCTGATGGCGGTCAAGAGCCGGGTGCGGGACGACAAGGGGCTCATGGCCAAGTGGGACATCAACTCCGTCGACCCCTGCACCTGGTCCATGGTCACCTGCTCCCCCGACGGATTCGTCGTCTCCCTGCAGATGGCGAACAACGAGCTGTCTGGGACGCTGTCGCCGAGCATCGGGAACCTCAGCCACCTGCAGACAATGTCACTACAGAATAACAGAATATCAGGTCAAATTCCTCCAGAGATTGGGAAGCTCACAAATTTGAATGCT…
>OkoT003309.1	ATGTCAAGTCCAAGAACGCAGAAACCAGCCATGCCTGGGTTCGAAAGGTTGCTCCTCTTCTTCATGCTATCAATTCCCTCCACCCATGCATGGTCCGTTGATTACCCTAGCCCAATTGCCAACTTTCCGTCTCTCTGGACCAACAACAATGCCACTATCCCTTACAATGCAACCTTCAACGATGGTACCATGATCAGAGCCATTCTTGTCAGGCAGAACCCTGCTGGGTTCGGTCCATCCTTTGCCTGCGGCTTCATCTGCAATGCTCCATGCAATGTCTTCCAATTTGCAGTCTTCTTTATCTCCATTGGAGATTCAAACAACCTTGCCTTCAATGCCATGGCCGGGCCCAGGGTTGTGTGGACAGCCAACAGGCTCTATCCAGTGAAGGAGAATGCA…
>OkoT003312.1	ATGAGCACAGCACGCCGCCATGCCGTGGCCTTGGCTGTTGCCGGGCTCCTCGTGGCCCTCACGCCACTCGCGGCTGGCGTACCGTGGCCGGCGTGCGACGGCAACGCCACCGGGAACTACACAGCTAACAGCACCTACGCTGCCAACCTCCGCCTGGTCGCCGCAGCCCTGCCCAGCAACGCCTCCACGAGCCCTGCCCTCTTCGCCATCGCCGCAACCGGCGCGGCACCTGACATGGTTTACGCCCTCGGGCAGTGCCGCGGCGACCAGGACGTCTCCGCTTGCCGCGACTGCATCGCCGCGGCCTTCGCCAACGCGCCGAGGCTGTGCCCCGACAAGAAGGGTGCCGCCATATTCTACGACGTTTGCCAGATCGGCTTCTCCGATCGAGACTTTCTC…
>OkoT003317.1	ATGCTTTGCTCCATTGGTCCAATGGTTGTTGCCCACTATATGTTTGACGAAATTGCTGAGGACAAAGGGTGCATGCTGGCGGCCTGTGTGGCCGTGTCAAAGCTGGCTGGATGTGTTGATAGGAGATGTTGGTTTTTGTGGACAATGTATGCCCAAGTGAAGGTATGCTACAGGAGCTCAATGACTCATGGACCAAAGATGTTGGGTGCTGGCCAAACTGACATTGAGCTCAGTAAGACACTGCCATGGTATACCGCTATACCTGCTAGTGCTAGAGTGATGATACAAGTTGCTGGTGTCTTTGAAGCACTCAAAGGTATAGCAAGTAAGCTTAACAAGACGGATTGGGATTTCAGTATAGATCCATGCAGTGCATCAGGGAATTGGGTCAATTCCAAC…
>OkoT003329.1	ATGGCGCAAACTGACGCCGTCGAGCTTGCAAGACTTCTAACAATAAAGAAAGACTGGGGCAGCCCTGCTGCGCTCAGCTCATGGAGTTCCAAGAACTCTACCTACTGCAACTGGACAGGGGTTCATTGCAACAACAATGGCCACGTCACCGCCCTCTCCTTCCCAAATTTCCACGTAGCCAATCCAATTCCAGCCTCCGTTTGCAGCCTCAACAACCTATCATACATAGACCTGTCATACAACAACCTCACCGGCGAGTTCCCGACGGCGCTTTACAGCTGCTCGGCTCTGCAGTACCTCGACCTGTCCAACAATGAGCTCTCCGGCGCACTGCCGGCTGACATCAACAAGTTGTCGCCGGGCATGGAGCACCTGAACCTGTCGAGCAATGGCTTCACC…
>OkoT003491.1	ATGGGTCCACCGCCGCGCCAAGGAGCGGCGGCCCTCCCCGCGGCGGCGCTGGCGCTCTTCCTCCTCGCCACTGCGGCGCGGGCGCAGCAGGAGTACGAGGCCAACAAGCAGAACGCCTGCTACGCCACCAACAGCAGCTCCGTCCTCGGCTACACCTGCAACGCCACCTCCTCCGGCCTCGCGCTGGTCCCCGTCCCCTGCGCCTGCACGCCCGGCGGATACTACCAGCACAACGCGTCCTACACCATCCAGTTCCACGGCGAGACCTACTTCATCATCGCCAACATCACCTACCAGGGCCTCACCACCTGCCAGGCGCTCATCGCGCAGAACCCGCGCCTCGACAGCCGCGGCCTCGTCGCGGGCAACAACCTCACTGTGCCGCTCCGCTGCGCGTGC…
>OkoT003513.1	ATGGCGGCGCCGGTGGTGGCATTGGCTGCCGGTCTTCTTCTTGTTCTCACGGCTGCGCCGGCGGAAGCAGACACAGATTCCGCCGACGCTGCGGCGCTGGTGAATCTCTACACCTCCTGGAACAGCCCGTCGCAGCTGGCTGGCTGGTCGGCCGGCGGCGGTGACCCCTGCGGCGCGGGGTGGCAGGGCGTCACCTGTACCGGCGCCGGCGTAACTGAAATCAAGCTTCCTGGGATAGGGCTTGATGGTGCTCTGGGATATGAACTCTCCAACCTATTTTCATTGAAGACATTGGATCTGAGTGATAACAACTTGCATGGTTCAATCCCTTACCAGTTGCCACCAAATCTCACATATCTGAATCTAGCAAGCAACAATTTCTCAAGCAACCTTCCATAC…
>OkoT003545.1	ATGCCGCCGCCATTGCCGCTCCTCTGCTCCTCCGTCTTCCTGCTGCTCCTGCTGTGCCGCCCGTCGGTGGCGTATGGGAGGACTATACGGGTGGACGCGTCTTCCTCGTCTTCTCCGGGGCCTTCGCCTCAGACCGTCAACGGCAGCGTCGCCTCCTCAAATGGTGGCGCCGCCGTGGTTGCTGCGGTCGCGGCACCTCCTCCCTCGGTGGTCATAGTAGTAGAGCAGCACCACCACCTCAGCAGGGAGCTTATCGCTGCCGTAGTCCTCTCCTCGGTCGCCGGCATCACGGTCCTCCTCGTCGCATTGTATGCTTGCATCCTGTGGCGGCGATCACGCCAAGCCCTTGACTTCAAGGACACACAGAGCTCAGATACAGCTAGGATCGCATTTGTGCCA…
>OkoT003589.1	ATGCGGGCGGGAGGCGGACGGCGCCTCGGGCCGCCCGGGGTTAAGGTCCTCGTCCACCTGCTGGTGATCGCCGCGGTTGCATTTTCGCCGCGCGCGCGCGCGGCCACCGACCCAGCCGACGGTAATGCGCCCCTGTCGCTTTGCTCCCCTCGCCTAGTCCCTCCTTTTGGTCGTGCGACCTCCCCTGGTTTCGTACTTCAGCGGTTGATGGCCTCCGTTGAATTTGAGTGTGTGCCTGCCTGTCCAAGCAACGATGCCATGATATGCGGCAATTGGGATGTGCTTTTCGGCGTGGAGAATGAGAGCAATGTTTATGGTCGTGGAGGGGTTTGGTGGCCAGGGCTCTTTGCTGCTATAAATGGACTTTATGTTGCTCTTGGATCACCGAATCTGCCTGGA…
>OkoT003602.1	ATGCGGCAAGGCTTCGGACCGGTCGCCGTCGCCACCGACTTGGCTGGGCTCCACCAGTCAGCCAACGACACCACGGCGGCAAGGGACCGCAGCAAAATGCCCGTTTCCTCTGCCACCACCGCGAGCAGGCGGGTGCCCCACCTGACCTCGCACTCGCGCTCCACGACGGAACACCCGCCGCCGCCTCGCTCCATGGATCCCGCTCCCGCCGACCCGCCGTGCATCGTCCAGGCGCTCCCGGTTCACGCCCCGTCCTCCAGCACCCTCCAGTCCCCGCCCCTGGTCCAGGCCCTCCACTCCCCGGCCAAAGACAACGCACCCGCCACCTCCTCCTCACGGCCACCCAAACGCCGGCCCCCGCCGCCAACCGGTCCCGCTCCCCCTAGCCCGCGCCGCACC…
>OkoT003676.1	ATGTCCATGCACGCGGTCCGGGGCGCGCTGCGATTGGGTAGGAGCATTGGGCAGCTTGTGTCACTGCTGGTGTCTGGTGGGCCTCGGATGCATGTTATGCCTGTCATGCGATCAACACCGTTTGATGGAAAGTGGGCTCCCATCGTGTTGGGCTTGGGTTCCGACTCCCGATTCAGGCCCGGCCCACTTGGATCCGGTTGCGCGCAACGGTCAGTGGCGTGGGTCCAGACACCTCCTCGCTGCGAGCGTGCGCTTGTGGATAGAGAGGGCGGCGCGGTAAACGGCCCGCAGGATTCCAGCGCTCCTCCACCTCTCATGGCCACCGCCTCCCGCCTCGCCGTCCTCACGCCGCGGCCGGCGCCGGGACGCCGGCGAACTGCACGCTCTCCTTGCTCCGCT…
>OkoT003679.1	ATGCTTTTCAAGATTCGGCTATTGGTGCTGTATTTAGCAGGACAGCTTCTGGAGGTCCTACATTGTCGTTTCACGGACAGCACTATGCATTCCTCATGCAACAACAGGAAAACAAAAATGGCTCCTATACATTTACTTGGTGTTGCTCTTGTGCTATTGATCTTCCCAGTCTCTCCTGCCAGTTCCTGCACGCAAGAGGAGAAGGCCACCCTTCTCCAATTCCTCGATGGCCTCTCGCAAGACTCAGGCCTTACCACTTCGTGGCAGAACGACACCAACTGCTGCATGTGGGAGGGCATCGTTTGCAATGTGGATGGAGCTGTCGCAGACATCTCACTGGCTTCTGTGGGCCTTGAGGGACACATATCACCCTCACTTGGCAATCTTACCGGCTTGCAG…
>OkoT003681.1	ATGCAGCCACTCCAGGTTTCATACAAGAAACATAAATCCAAGATGCCCATACCTTCGATTGGCCTAGCTCTTCTGCTACTGATATCCTTGACCTCTCCCACCAGTTCCTGCACGGAGCAGGAGAAGACATCTCTCCTCCAGTTCCTCGCTGGGCTCTCGCACCATGCCGGCCTCGCCATGTCATGGCAGGAAGGCAGTGATTGCTGCAAGTGGAAAGGGATCACTTGCAATCGGAATGGGACGGTCATCAAAGTCTCGCTGCCTGCTAGGGGCCTGGAAGGACACATCTCAGAGTCCCTGGGGAACCTCAACGGCCTGCACCACCTGAACTTGTCATACAACTTGCTGTCCGGAGGCCTGCCACAGGAATTGTTGTCTTCCAGCAGCATCATTGTTCTT…
>OkoT003682.1	ATGCAGCCACTCCAGGTTTCATACAAGAAACATAAATCCAAATTGTCCATACCTTCTATTGGCCTGGCTCTTCTGCTACTGATATCCTTGACCTCTCCCACCAGTTCCTGCACGGAGCAGGAGAAGACCTCTCTCCTCCAGTTCCTCGCTGGGCTCTCGCACGATGCCGGCCTCGCCATGTCATGGCAGGAAGGCAGCGATTGCTGCAAGTGGAAAGGGATCACCTGCAATCAGAATGGGACGGTCATCAAAGTCTCGCTGCCTGCTAGGGGCCTCGAAGGACACATCTCAGAGTCCCTGGGGAACCTCAACGGCCTGCAGCACCTTAACTTGTCCAACAACTCACTGTCCGGTGGCCTGCCGCAGGAATTGGTGTCTTCCAGCAGCATCATTGTTCTT…
>OkoT003683.1	ATGAAATCTAGGTGCAATTTTAAAGGGAGTTTGTGGAGTTGTAACAAAAAGCACGCGACCCGTGGTAATTACACAAAACCTTTGCCGCGGTTACCTCGGAATCGCAGGCTACCGGATGCGCCACTCGAGCATGGCCACCATGCCCCGGACCCGGGGGACGCTAGCGTCAGTCCGCCGTGCGCCGCCGGCCGGCGCGCACGGTCTCGCGGCCTTTGGCTAGCGAAAGGGGAAGAAGCCGTGCTTGTTCGTGGGATACGGGCGGGCCTTGGAAGTAGGCCGGGCCCGGATTGGGAGTTGTTCTGCGGGGTGAAAGGAGAGAGTAATTGGGCCTTAGATAGACTACATGTTTGGGTCCATGAGGGGAGGCCATTCAACACTTTGGAAACAGCTTCATGTGCA…
>OkoT003685.1	ATGCAGCAGCAACACCATTCCTCGCGCAAGAAGTATAGCGATGGATTTCATGTTCCATTATCAGCTCTTGTGCTTGTGCTTATGCTCTTCTCCTTCCTCTGTCCAGCAAGATCCTGCACGGAGCAGGAGAAGAGCTACCTCCTCCAGTTCCTCGCTGGGCTCTCGCGGGATGGTGGGCTCGCCTTGTCATGGCAGAACGGCACGGATTGCTGCACTTGGGAAGGGGTTGCCTGCGGCGCAGATGGGGCAGTCACTGATATCCTCCTGGCTTCAAAGGGCCTTGAGGGACACATCTCAACATCCCTGGGCGACCTCACAGGCCTGTTACGCCTCAACCTGTCCCATAACTTGCTGTCCGCGGCCTACCTCTGGAGCTATTATCGTCCAACAGCATCATCG…
>OkoT003695.1	ATGAAATTATCTGTTGCTGTTCTCCTCTTCTGCATATTGCAGTATACCAGTGGCCAGCCTGATAATCGAGGTTTCATAAGCATTGATTGTGGCATCCCGGAAAACTCTTCATACCAAGATCTCAGGTCAAGCATAATATATGTCTCAGACCATGATTTCATCAGCTCAGGAGCAAACCGCAACATCTCCCCAGAGTACATCAAGCCATCACTTGCGCAGCGCAATTATAATGTCCGCTTCTTTCCAGATGGCACGCGAAATTGCTACATGTTGAGATCCTTGGTTGCCGGAAACAAGTACTTCGTTCGTGCTGTCTTCTACTATGGAAACTACGATGGCTTGAACAAGCTTCCTGTCTTTGATCTGTACCTAGGGGCAATGGCTCCTGCTGATTATTTG…
>OkoT003860.1	ATGGAAGCAAGAGCGCCAGTGCTGGTCCTAGCAGTGACATTGTCATTGATCTTGTCCACCGGCGTTGGCGCGGGCGGCGATGAGCGAGCGGCGCTGCTTGCGCTGAAGGCGGGCTTCACTGACCCGTTGGGCGCACTCGCCGACTGGAAGGCCTCGCCGCATTGCAGCTGGACCGGCGTCCGGTGCAACGCCGCCGGCCACGTCGACAGCCTCGACCTCTCCGGCAAGAACCTCAGCGGCAAGGTCTCCGACGACTTGTTCTGGCTTCCGTCGCTCACCGTACTCAACCTCTCCTACAACGCCTTCGACTCCGAGCTGCCCAAGTCCTTGGCGCCGCTGTCCGATCTCCAGGTGTTGGACGTGAGCCAGAACTCCTTCGAAGGAGCGTTCCCGGCCGGC…
>OkoT003862.1	ATGGGCTGGGCTGTGAGGTCTGCTACCTTTGATTCTTTCTTCTACCTCATCATGTTGCCTGTTGCATTACGAAGTCAGTCCTCACTTCATTCAACAGGACCATCTTCATCAGCAGCTAAGGATGCCACAACCATATGCAACAGTTCTCAGAGACCATCAGCAACTTCTCCTCTGGCAGGTCTTCCCATGACCTCCATATCATCAAGTTGGCATCAGCATCAAACTCGCATCCAGCTCTCCCCAGAGAGAGCCATGGCGAGGAACTGTTGTTGCTGTCCGTGTCTTGTTGGTTTCATCAACTCAAGAAAAGTAGAAGCTGGCATTACACTGCACTGGTCCCATTCTGGCTGTGCGGTGCGAGATGTAACTGAAGGCAAGTGCGGTGAAGCAATGAGACGA…
>OkoT003898.1	ATGCCGCCGGCCTTGGTGGCGCTGTACATCACCGTCTGCTCCGTGCTGTTCATCGTTTCCAAGATGCTCATCTCGTTCCTGCTGTACAAGAAATGGGCCCGCAAGAAGAGGATCATCGAGAACAGCCTGACAGGCGGCAAGATGGTGATCTTCCGGTCGGCGACGATGCAATCGGTGAGCCCCAAGTCGTTCCTGGGCATGATCATGGGGTTGTCCAACAAGGACATGATCGGCTCCGGCGGCTACGGCACCGTGTACAGGCTGCGTGTGGACGACAAGACGGCCTTCGCCGTCAAGAAGCTCAACCGGGGCAGCGCCGAGATGGACCGGGGCTTCGAGCGCGAGCTGGACACCATGGGCGACATCAAGCACCGCAACATCGTCCCCCTCTGCGGCTAC…
>OkoT003911.1	ATGGCCTCCTTCCTCCTCCTCCAGCTCCTCCTCCTCCTCGCCACTAATAATGCCGCCCAAGCGCTCACCCAGGACGGCCTCCACCTGCTCGATGCCAAGCGCGCGCTCACCGTCCCCTCCGGCGCCTTAGCCGACTGGAACCCCCGCGACGCCACGCCCTGCAAATGGACCGGCATCTCCTGCCACGACGGCCACGTCACCGACATCTCCCTCCCGGACGCCAACCTTGCCGGCTCCTTCCCCGCCGCCGCGCTCTGCAGCCTCCCGCGCCTCCGCTCCATCAACCTCTACATGAACTACATCGGCCCCGACCTCTCGACCTCAGCGCTCGCCGGATGCAAGGCCCTCCAGCGCCTCGACCTCTCCATGAACGTGCTCGTCGGCCCGCTCCCCGACGCA…
>OkoT003953.1	ATGTCGTCGCTGACGCCGACCTCGACTCCCCCTCCCCCGTTCTCCCCATTCCCACCGGACGAGACGCCTCCCCCGCCGCCACCGCTAGAGTCCGGCGGATTCACCGCGATCCCGGGCTCCACGCCGCCTCCAGGCACGTCGTCGCCCACAACCTCCCTGCCGATCCCGGGATCCACGTCAGGAGAGCTATCGCCATCGACACCGACGACGTCCGACTCGCAGCTCAAGAGCGACGTTATAGCGGGGATCGCGGTGGGTGGGGTGGTCGCGCTGTTGATCGCCTGCATCCTCTGCGTCTGCTTGTGTAAGAAGAAAAGGAAGAAGGTGCACCACCCCCACCCGCCTCCGCCAAACCCCCCGCACATCTACGGCCACCCGCCGCCTCCAACCCTGCCGCAC…
>OkoT003967.1	ATGCTCGGTCGCGTAGCTGATTTCACTGCTCGAATTGTTTCTGAATTCTCCGTGTCGATGAAATCTTGCGCTACTGCTCTCATGCCCTCCTTCCCGGAGCAGCGCTACTCAGATCAGATCCAAGAACAAGCTGAGCGCCTGACCCCCACCACCATGCCGCCGCGGCTGCCGCTCTGCGTGGCGGCCCTCCTGCTGACCACCTGCCTCTGCCTCGCCTCGTCGGAGCCGGACGCCGACAAGGCGGCGCTGCTCGACTTCCTCGCCGCCGTGGGCCGCGGCGCCCGGGCGCGCATCAACTGGGACCTCGTCCCCGCGCGCCTGCGCCGCCTGGACGGGCGTCACATGCAGCGCCGACGGCTCCCGCGTCGTGGCGCTGCGCCTCCCGGGCCTGGGCCTCTC…
>OkoT004028.1	ATGCTTCGCCTTACAAATCTCCTGCAACGATTTCTACTACACGACGGCGTTCCGGCTCATCTCCGCCTCGGGGTTGGTGCACACGTCGTCGTACGGCAAAATGACCGCGACGTGGACGCAGAGGCCGAGCTACGAGAACACGAACGAGGTAAGGGCAGCGACCGGGAGGTGGTGGACCAGACCACCGATGCGTACTCCGGCGTCCACGTCACCGACCGCGCCGGCGTGGTGTACTCGCAGGAGGCGCAGCAGAGCTTCGCGCTCTACATGTTCGTGGGCGTGGTGAACCAGACCTCCAACAGTTCGCACACCCTGGCGAGGAACGTGCAGCTGGGGCTCCGCGAGGAGCGGGTCGCCGCCGGCCGGGCGGGGTCCTGGTCCCGGTCGCTGAGCAACGCG…
>OkoT004036.1	ATGGCGTCAGCGACAGCCGCCTCAGGCCTCCTCCTCCTCCTACTCGCAATCCTCCTGCCCGCGGCGGCGGCGGCGCCGCATAGGCACCGCCTCGGTGCGTCCTTGCACCTCGCCGCGCCCCCCAACGCGTCGCAGCCGCCGACCACATTCTTCGAGGTGGACCGCCCGATCCGCCCGCCGCGCGGCAGCGCGGGGCCCTGCTCCACGCTGCTCCTCTCCACCACCTTCGGCGCCACCTACGGCCGGCCCCCCGTCACGGCCGCCTACGCGCCGCCCGCCTGTCTGCGCGGCGGGTCCCTCGCGCTCGCGGTGCTCCAGTGGACCGTCGACTGCCGCGGCCGCCAGTTCGACCGCATCTTCGGCGTCTGGCTCTCCGGCGCCGAGCTCCTCCGCAGCTGC…
>OkoT004043.1	ATGCCGATGCATATGGCTGTCTTTCCCTTCCTCCTCGCCATGCCGATTCTATGGCTGCTCCTACCGGCGATACAAGCGCAGTCGGGACTCATCGGCTACCCTAACGCCGCCGCCCCGACTCGCTGGACCAACAGCCCCAGCTTGGAGCACGCCGTCAATTTCACCGACGGCTCGGCCGTCCGCGCCATCCTTCTCGTCAACTTGTACGACGTGTACCAGGGCCCGTCCTTCGCCGCGGGTTTCTACTGCGCGCCTCCCTGCGACTCGTTCCTCTTCGCCGTCTACATCGTTAACGCGAACAGCGGCGGCGGCATCGTGCTGCCGGTGATCGGGATGGCGCAGGTCATCTGGGCAGCCAACCGCGGCCGCCCCGTCGGGGAGAACGCCACGCTCAGCCTT…
>OkoT004056.1	ATGGGGTGCGTCTGTGGCCGCCCCTCTGTCTTCGACGACGGCAGGCTCCAGACTGCGCCTCCACCGGTATCGAAACTCTCGGCGGCCGCGGCTGTGAGGAGGGAGGAGGAGGCGCGGAAGCAGCAGCAGCAATTACAGCATGCCAGGGTGGGGAGCCGGAGGGAGGAGGTGCTGGAGAGGAGGCGGGCAATGATGGCGATGGCAGCGGCATGCCAGGTGAGGAGCCCGGTGCCAAGGGCGGCGGAGGGAGAGCACGTGGCGGCGGGGTGGCCGCCGTGGCTCGTCGCCGTCGCACCAGAGGCCGTGCGTGGCTGGGTGCCGCGCCGCGCCGAGTCGTTCGAGAAGCTCGACAAGATTGGTCAGGGAACATACAGTAATGTGTACCGAGCTCGTGATCTT…
>OkoT004238.1	ATGGGAGATAACCCAGGAGGAGTGAGCGCTTTGACCAGCTTCACTTTTCGTCAGCGTAACTGGACTCGTACACTGACTCCTCTGAACCCGACTCCCGACGCCGCAACGGCGAAAGAAAAGTCGCAGGAGGGGAGGGGAAAGCAGCGAGCCGACTCAGGCGCAGAAAGCAACGCAAAGCGAAGCAGGCCACCGCGGCAGACCGCTGAAGGAGAGAAGAGGAGGAGGAAAAGGGAAAGGAAATCCATCCCACCCGCAGCAGCGCGCTCGCCGCCGGCCTCAAACCCTAAGCCACCACCCACCACCTCCACGGGACCGCGCCCCCATGGGCCCCGCCTCGACGGCGCCCCGCCCCCCGTCGCTCCGGCGCCAGTAGCAGCGGCGTCGGCGCGCCTCGCCGGG…
>OkoT004278.1	ATGTTGAGCAATCATCGAGGTATTTGGCCGGTTGCAATATGGGCGCTATCCTCAAGAGAATTGGGAGGGAGAGCTTGCTTCTCCCCCGCGGCTACTTACGCGCCGCCTGACACCGCTTGCTCACCTGCTGCCGCCGGCGTCGCAGCTGCTCCCCGTCTCGTCGTCTCGCTCGCACGTGGAGCCGATGAGAACAAGGAACCGGAAGGACGGCGAGTGGATAGCTGCCCGTGGGAGCGTACCTTTTGTAGGAGGTCTGGTCGCGCGGCCGGTGCGGCGGCGGCAGCGGCAGCCAGATCGACGGCACGGGCACGGCGATGTTCCGATCCAGGGAAGGGGAAGGGAGAGGTAGGAGGCGTGACGTGGGCGACCACGAGACGAGAAGAACTGCGGGCGGCCAGG…
>OkoT004314.1	ATGAAGCGCGCTGGCGGTGGCTGCAGGCGGCTCCTGGTTCTCGGCCTCACGCTGTTGGCCCTGCAGCTCCATGGCTGCTCCGGGCAAGCGGACGACGACGGCTCCGCCTCAGCGGCGACGGCGCCGATGGAGGAGAAGGAGAAGAGGGCCCTGTTCGCGGCCATCGAGAGCTTCGTCGGCAAGGGCTGGAACGGCTCCGGCCTCTACCCCGACCCCTGCGGCTGGTCTCCTATCCAGGGAGTGTCATGTGACATGTTCAGTGGCTTGTGGTACCCATCAGTGATCAGCATTGGTCCAGTTCTTGACAACTCGCTGCAGTGCGTCCCAGACGCCAAGTTCAGCCCCCAACTGTTCGATCTGAAGCACCTCAAGTCCCTGTCCTTCTACAATTGCTTCCCG…
>OkoT004317.1	ATGATTCCGGCTGCGGCAGCGTCGCTGCTGCTGGTGCTACAGATCTCCTCGGCGGCAGCTCAGTCCGGAGGTGCAGGGCCGCCACCGGGCTGCCCAACCAGCTGCGGCAACGTGAGTGTGCCGTACCCGTTCGGCATCGGAGCCAGATGCTCCCTCCCCGGCTTCGACCTCACCTGCGACCGGACGCACCAACCCACTCATCATCGGCTGCTGCTGGGCGACGGCACCCTCCAGGTGGTGGACATCTCGCTGGACAACTACACGGTGCGCGTCCTCGACACTTCCGGCGCCGTGAACATCACCACCTACGGGACCCCCCGACGGCAACGCCCCTACGTCGTCTCCGAGCAACGCAACCAGCTCGTGCTCACGGGGTGCAACGTCCAGGTGACGCTGCTC…
>OkoT004426.1	ATGCCTCCCAGCGGCGGAACTGCTCCGCTGCCGCTGCTGCTCCTCCTCCTCCTGCCACCGCTGCTGCTGCTCTGCCACGCAAATGCCGTGTCGTTGGAGGACGACGTCGCGGCGCTGTCGGACTTCCGGCTCGCCGCGGACCGGACGGGCGCGCTGGCCAGCTGGAACCTGTCCGCGAACCCGGCGCCCTGCGGCGGGACGTGGCGCGGGGTCACCTGCGCCGGTGGGCGCGTCACGCGGCTGGTGCTCGAGGGCTTGGGGCTCTCCGGTGACGCGGCGCTCCCGGCGCTCGCGAGGCTGGACGGGCTCCGCGTGCTCAGCCTCAAGGGCAACATCCTCTCCGGCGCCATCCCCGACCTGTCTCCGCTCGCGGGACTCAAGCTGCTGTTCCTCGCGCGG…
>OkoT004438.1	ATGGCTCCGGCTTTGTTGCTCTTCTTCCTCTCCCCGGTCTGGGCAGCCTTGTTGTTACCACGGATGCTTGCCACGGCGGCAGAAGCGCAAGGAGGAGGAGGCCCCTGCCCGCCGGCGTTATGCGGCAACGTGACCATCAGATTCCCGTTTGCAATCGTCCCGGAGCAGGCGGCCGAGACAAAGTGCGGCGTGCTCGGGTTCCAGGTCCTCTGCGAGGACAACACACCATACCTCGGGTACTACAGGGGTATTTACTGGTTCCAAATTCTCAACATCTCCTACGGCAACGGCTCCTTGATGATCGCCGACGTACACAAGCTCCAAGACTTCAATGGATCATCCAGCCACAGAGGCTGCCATGTCCCGACGAACAACAGCACCAACAAGCTTGGTTATCCG…
>OkoT004601.1	ATGGCCGTTGACACAACTGACCCTGAGTACTGGCTCAACTGGAAGTTCTTGCTGTGTGGGATCTCGGTCTACTCCTGCATCGCCTTGGCGTGCTACTTGATTTGGAAATACGAGGGCACGAGTTTGAGGGATGGCTATGACGATGATGGGGAAGACAGAGAGGAAGCGCGTCCCCGGTTCAGGCCTGGAATTGTTTACCTTGATGATTGCTGGAAGCCATGCATAGAGGAGATCCACCCTGCCTGGCTGCTGGCTTTTCGCCTTGTGGCCTTCTTCATTATGGCTTCACTGCTTGTGGTAGACCTAGTTACTGATGGATGGAGCATCTTCCTATACTACACTCGATGGACGTTCTTGCTTGTCACCTTGTATTTTGGGCTTGGGTTATTGCTTTCGATT…
>OkoT004752.1	ATGATGCACCGGCGTGATCGCGGATCATCCATGGGCTCATTCCCGAAAAAGATCCGCCCCTCATCGGAGAAACTCGTCAACCTTGGTAATCAGTTCAGCGTTCTCGCGTACTACTACTACTGCTACTATCAGCACGCCGCAAAAGAGCGAAAAACAAAAAGAAGGGAAAAAACCGCGCGGAATGATGAAGAATCTCTGAAAACTTTCGGAAACGCTTTGTTTCTTCGGAGCAGCCGTTCTTTACGAGCTTCGCTTGTCTCGTCGCGCGAAAAGAAAGGGGAACAGAAGCTTCCCGGCGAAGCCCCAGCCCTACGATCTTGTGAGTTCAGGACCAGTCGCTGCATGATGCAGTCTCGAAAAGTTGCTGCTGCTTTGGGCGCGCTGATTGCCGAGGGGTCA…
>OkoT004915.1	ATGGAAACTTACTTGTTGATCCTCGCGTGTGCCGGATCACGGTGGCGTTCTACCATGTCGGCGCCAACATCTGAGCCTGCTACTCTGAAAGATCATCTCTCTGTGCCGACAGGCCCGGGGCATCTCAAAGTATGGGAGGTCGTCTGCATTGCCTTGGGAGCTTTCATGGTGGTCGTCTTCTTTGTCACTGTGTGGCTCACCATCAAGAGTAGGAAGAGGGTTAGACGGGCATCTGCCAATATCCCAATCACACAAATCCCCACCATTTCCAAGGAAATCAAGGAGGTGAGGGTTGAGCAAATACCGGCAAACGACTATGTGATGCATGATGGGGTTCTCCTGGCGATCCAAGACAAGTCTAGTGACCGGGATTCGGAAAAGGGCATGGTCCATTCAGGC…
>OkoT005224.1	ATGGCGCTCGGCCACCTCGCCCTCCTCCTCCTGCTCCTCGCCGCCACCGACGCGCTCACGCCGGACGGGCAGGCGCTGCTGGCGTTCAAGGCCGCGGTGCTGCGGGACCCCGACGGGGCGCTGGCCAAGTGGAACGCCAGCGACGCGGACCCCTGCGCCTGGAACGGCGTCGCCTGCTCCGCCGACGCCGCCCGCCGCGTCATCGCGCTCACTCTTCCCAAGAAGCGCCTCATCGCCGCGCTCCCCGCGGCGCCCGCGCTGCCTACCTCGCTCCGCCACCTCAACCTCCACAGCAATCGCCTCTTCGGCCCCATCCCGCGCCAGCTCCTCGCCGGGGCGCCCGCACTCCAGAGCCTCGTCCTCTACGGCAACGCGCTCTCCGGCCCCGTCCCCGAGGAG…
>OkoT005311.1	ATGGATAAACATGGCTTCCTGTTCTTCCTCGCCTTGCTTCTACAACTGCAACACCTCCATATTTGCTCTGCCTTGCTCAATTGGCCAAGAAGCAACATAGGATCAACAGCGCAATGGCAACCCTTGCAGTGCAATGATATATCCATCGATCCTTCATGCAGCTCATTCCTCTACGTCACTCCTGAAGGGCGTAACCTGTCTACAATAGTCTCTGTCTTCAATGGAAATGCATCCCTCATCCAGCCGATCAAACGTCTTTCTGGTATGGAAGATCTGTTGTTGGGTGTGCCATGCACGTGCGAGGCAATCAATGACACCGTGACTGCTCTGTTCCATGACACTGAATACTTAGTGGAGCAGGATGATACACCTCTCACTGTTAGTATCAACAAATTCAGT…
>OkoT005359.1	ATGTCCCTCTGCGCCCCCGCGGCGGGCGACCCGCGCACGACGGTGGCGGGGCAGAGGTGCGCGCCGGGGTCGGCGGTCTCCGGCTCCTTGCTCGCCGACAACTTCGTGCCCGCCATGGACGACCTCAGCACCAACGTCAGCGCGCACGGCTTCGGCACCTCCGCCGTCGGCTCGGGTGGGCCCAACACCGTCTTCGGCTTGGGCCAGTGCCTCCGCGACCTCTCCCCCGTCGACTGCAAGCTCTGCTTCGCCGAGGTCCGTTCGCTGCTCCCCAAGTGCTACCCTCGCGTCGGGGGACGCCTTTACCTCGACGGTTGCTTCGGCCGCTACGGCAACTACTCCTTCTTCGGGGAGGCCGTCGACGCCGCCGCGGATGCCGTCGCGTGCGGCGGCGAGGGC…
>OkoT005379.1	ATGCAAAGCACAACCTTTGTTGCCACCGCTGAAGGAGAAAGTGTCTTGCGACACTTCCCTGCCACCGCACCACACCAGACACGAAGACCAGCAGGTGGTAGAAATGGGAAAGAGGTCGGAGAGAAAAAGACCCCGCCCCATCCAACGCCTGTCGGATCCCTGCGACGCCGGCGCCCTCATTCCGCGTCCCGCCGCTCCGTGCTTACCCTTCTAGCTGGTGCGCTGCTAGGAGCGAGGAAAAAGGAGGAGACTAGCAAAGCAGTGTGCTGTTCAAATGCTGTGCAGCGATGGTGGCTGATTAGCCACTCCAGCGTCCCTGCTTCTTGCTCACTGGTATCTTCTGAACCTGAACCCTCGACGCTAGTGTTTCAAGAAATGGACCATGTGCTGGTTCCAGCA…
>OkoT005389.1	ATGTCAGTGACGTCAATCTCACTGATATGTCTGCTTCTAGCGGCATCAATGGCCTCCACGGCTGCTCAAAGCAAGGCCGGCTGCCCGGACAGCTGCGGCGGCATGGCAATCGAATACCCGTTCGGCATCGGTCCAGACTGCTCCCGCAAGGGCTTCCAGATCATCTGCGACGGTGGCACGGCGGCGCTTGCCGGCAGCACCAGGCGCGTCCCACTCAACCATCTCTCCATCCGGACGGCGGAGGCCCGCGTGATGCTGCCCGTCGCGTCGCAATGCTACAACACCTCCGACGTGGTGTATGACTACACAGACGGCGACGTGCAGTTCAACAAAGACGGCGTGTACCGCATCTCAAACACCCACAACCAGGTGGTCGTTGTCGGCTGCAACTCGCTGGGC…
>OkoT005425.1	ATGATGAATGTTCGGTTCAATGCGGTAGCCCTTTTTGGAAGCTCTGATTCGCCGCCAACAACGGGCAGAAGGAGAGGGAGCCCCAGCGTTTCAGATGTATACCTATACATTGCAGGAGCCCAAAATGCATGGGACATGCTATCGGACGAGCTGTCTCAGAAACATATCACAAGTGGTTCTTCTGGCATCAACAACATACTTGGTGGGGGGATTCACTGCAAAGAAGTTACTGAGATTGGTGGTGTCCCAGGGGTTGGTAAAACTCAACTAGGGATTCAACTGGCAATCAATGTCCAGATCCCAGTGGAATACGATGGCCTTGGTGGGAAAGCAGTTTATATCGATACGGAGGGAAGTTTCATGGTTGAACGTGCCTATCAAATTGCTGAAGGGTGTATC…
>OkoT005702.1	ATGGCATCAAGCAACGGATCATCAGGAGGAAACCGGACAAGCCCAAATCGATGTTATCCCACATCACCGAATGTGGAAACAACCCAGGTTTGCAGTTGCCATCAACTCAAGAGCCATAAAGCCCAGCAAAACATTCCAACCCGACCAATGGCTCGGCAGATTCCGCGCCTACCATGGTACAGCGAAAAGGGAGAAAGGAGGCGAACAGCATCGTCTTTGGAGAAGAGAAGGCTTCTCCGGGTCTGCATCAAGGCAGACCTTTCTCTCGTGTCGATGTCCCATACTCTCATGTCCACTAGAGTGAAAGGCAGGCGGCTGGAAGCGTCAGAAGAGCGAAAGCGCGCGGCTGCCGTACGTGCTCCAACCACCGTCGTACCGTCCCCGTCGATTGCCTGTCGC…
>OkoT005732.1	ATGGAATCAACCGAGCATTTGGCTGCAGCCCCCGCAGGGGGGCCGCCGGAGCCGCCACCGCCTCAAGAGTCGTCGGCTTCACCTCCGCCGAAGGCTTCACCGCCGTCTCCTCCGCCGCCTCAGCGCTCGCCACCGCCTCCGCCGGCCGCGCCGTCCCCGCCACCTCCGGCACCTTCAGGCCGCAACAACAGCTCGACGCCGCCGTTCGAGCAATCTGTTGTGGAAACGCCTGAGAAAAATCCGCCAGAGACTCCCCCGACAGCCTCCCCGCCTCCCCCGGCATTACCCCCGCCCTCGCCGCCACCGACAAGCAGGTCCCCTCCTCCCCCTTCTCCGTCCACATCACCTCCGTCCCCACCCCCGAATTCTTCGCCGCCGGCGCCCTCGACATCAACACCT…
>OkoT005830.1	ATGCATCGTCAATTAGCTCGGGAGAAAATCATTAGAAATTCCCCGTCCCACCTGCCCCGCGCGCGGGCCCCAGCGCCGGTCCCGCCTCCGCTCGTCGCCGCCGGCGGCCGTCCCCGCAGCTCCAGATCACGCGCTGGAGGAGCTCCGCCCAAGGAAAGGGAGCCAGAAGAGGAAAAAGAGATCACCCCCGCCCCCAACACAGCATTCGGCGTCGCAATTGGCACCGGAGGAGGTGGCGGTAGAAGAATTCCGTTCCCGCTTGTTGCCTTAAACAACGCGATTTCAGACACGGAAAGAGATATTACAGCACATGAGCACGGGGTTGCGCCGGAGGAGTTCGCATCGCTGCAGCGGCAGGAGCAATGGCTGCCCCTCGTCTCTGACCATGCGTCCGAGGCT…
>OkoT005855.1	ATGGCCAGATCCACCTGTTTCCTGATCTCTCTGCTCCCTCTTGTGCTGTGTTCGTCGGCCTCGTCGCCGGTTCCGCACACGCTGAGCACCGGCGCGTCCCTGGCAGTGGAAGACCACGCGCGTGCCTTCCTGGTGTCCCCCGCCGCCACCTTCTCCTGCGGCTTCAGGCAAGCCGGGGAGAACGCCTTCTCGTTCTCCGTCTGGTACACCGACGCCGCGGACAAGACCGCCGTCTGGACGGCCAGACCACCAGGCAACCCCGTGAACGGCCAGGCCTCCAAAATCACGTTCCGCCGCGACGGCGAACTGGCCCTCGTCGACGCCAACGGTACGACGGTGTGGGAGAGCAAGATGACAGGAAGGGACCTGACCGTCTCCCTCCTCGACACCGCCAACCTC…
>OkoT005982.1	ATGGCTCACCAACCACGCTTCCCTGTCCTCTTCTTCATCTTCCTCGTCGTCCATGTCCCGGCTTCCCGTGCCGGGCCTCTTCCACCCACATACGACGGTTCCATGTGCTCAGGGTCGTCCAGGTGTGGAGGCGTGGACATCCGCTATCCATTCTACCTAGCCAACGCAACCGGAGTGACCACCGATCACGCGACCTACTCGTGCGGCTACACGGACCTGAGGATCTTGTGCCAGGACTATGGCGAAACCGAGACCGCCATCATCCAGCTGGGGCAAAACAATTACACGGTCAAGGAAATCTCCTACGGCCACGAGTACGACGCCGGCACCATCATCCTCGCGGACGCCGACGCGTTCCGGGGCGGCGGCAACGACGGCTGCCCGATCATCCGCCACAGC…
>OkoT005992.1	ATGTTCGCCAAGCTTTACATCTCCGCGTCCTTGCTCTTAGCAGTGTACGCCCTCGCCGCGGCGGCCGCCGGCGCCGTCAATATCGCGGTGTACTGGGGTCAGAACGCCAGCGAGGGCACGCTCAGGGACACGTGCGGCACCGGCCTCTACGCGTACGTCAACCTCGCCTTCCTCTCCACGTTCGGCAGCGGCCGTCCCCCACTCCTCAACCTTGCCGGCCACTGCGATGCCGCCTCGGGCACCTGCGCGTCCCTCGCCGCTGACATCGCGTCCTGCCAGTCTGCCGGCGTCAAGGTGCTCCTAAGCATCGGCGGCGGCGCGCTCGGTGGCTACAACCTGTCCTCACCATCGGACGCGCAGGGCGTGGCCGCGTACCTATGGGACAACTTCCTCGGCGGC…
>OkoT006112.1	ATGGAATCTCTGCGGCTGGTGGCTATACTGGTTCTGTTCGTCGCGGCGGCCGCCGACGACGCCCAGCTGCTGGAGCAGTTCAAGGCGGCCGTGCCGGGCCAGCCGCAGCTCCGCGGCTGGAGCGCGGCCGACGGCGCCTGCAGTTTCCGCGGCGCGGCCTGCAGGAGCGGCAGGCTCACGTCGCTGTCGCTCGCCGGCCTGCCGCTCAATGCCGACTTCCGCACCGTCGCGTCCACGCTGCTGCAGCTGGCCGCCCTCGAGGAGCTCACCCTCCGCGGCTCCAACGTCAGCGGCGCACTGGCCGTGCCGGGGGGCGCCAGGTGCGGGGCCAAGCTCCAGACGCTCGACCTGTCCGGGAATGCCGGCCTGCGAGCCTCCGTCGCCGACGTGGAGGCGCTC…
>OkoT006154.1	ATGGCGTGCTCGCTCATCCCGCTCCACGCCGCCGTCTCCTCCTCGCCGCGCCTCCGCTCCTTCCGCGGGCCCTCCCGCTCCGCGCCCACGACGCTGCCTCTGCCCCCTCCGGAGCCTAGGGTTCATCGCCACCGTCCCCCTCCTCCGCGGCTCGCGCTCCCGGGGGCAGCGGCGGGCCTCCGGGACGCACTCGCCGACGCCTTCCTGACGTCGCCGCCGACGTGGCGGTCCTCGGCGGCCACCAACCTCGTGATCTTCGTCGCCGGCTCGCCCATGCTCCTCTCCGGCCTCTCCGCCTCCGGTTTCGCCGCTGCCTACGTCCTCGGCACCCTCACGTGGCGCGCATTTGGGGCCCCGGGGTTCCTCCTCGTCGTCGCCTACTTCGTCGTGGTGAGTCCA…
>OkoT006204.1	ATGGCTGAAAATTTCGTTCCCGGGCAGGCGTATGCTGCAATGTCTCCTCCTCCTGCTATTGCCCCAGCACCGATAGAGAACACATTGTCAGAGGTACCAGAGCACCATTCAACAAAATTTCCTTATGGGTGGGTTATTGGCAGCATGGGAGTTGCACTTGCTTTAATTGCTCTTTCTCTCCTCGCACTTGTCCTATGGAAATTATTCCAATACAATCCCCAAGATCCTAATAACCAGAGAAAGAGTCCAGACTTGCATAGATTTCAACTCCTTAAGAGTGGTAGTTTCTGTTACGGCTCTGGAAGATACTTGTGCTGCCAATTTGGAACTGCACAACCAACAAGAGCGAATGGCGGTGATCGTCATATCAATGTTCCCAAAGGTGTGGGAGTAGATGCA…
>OkoT006256.1	ATGGAAGAAGGTAGAAACAGATATGCCCATTGGAAACGCAGGTGTTTCGCTTCTATTTACTGGCTGCTTCTCAAGAAGTGCGCGATAGATGCATCCAACCTGCAAGCTACTCGAGAAAGAATCCGTCGTCTTCGTAACTGCAAACTCCATGGCACTATAGCAGAAATGAAGGATTCGACCCAACGATTACATAATTCTGTTGTGACGCCTTCTGGAAGTAGTACTACGTACAAGTTGGGCGGCGGCTTCGCGTTTGCTACTACTCCACGCAACGCAACGAGGCAAAGAGCCTCCGCCCGTCGGGCGTCGGGCCGTGTCGCCATGGCAAAAGAAGTTGGTGAGGGTGTTCGTCCAGCGGCCCATAGATATTGCGCCACACGGTCTTCCTTTGCTTCTCCG…
>OkoT006420.1	ATGGCCCAACGTATTTTGTTTGTTTTGCTCCGCCCAGCTCTCAAGGCTGTACTCTTTGCCGTAACAGGCGTCGACTCCACCTTGACCAGTTGCCAATGCCCAGCGGGTGTGGCGGCGGCCAATGGCAAGGCGCAGCCGCGAGGCGAGGTCATTCCTGCAATCACTGACCTTCGATGGCTGATAGGATGGAAGGAAGAAGATGACGGCTCGTGCAAAAATTGGGAGACCCTCGCTGGGAGAGGAAGAAGCGAGGCCAACTCTCAATTGGATTTCACCGTCACAACAATTCATATACATCGACTGGCTACGGGAAATTGGCCTCATAGTCTTACCATGGAAAGTTCAAAACTGGCAGCTCTGAATGTTCATGTTGCCGGAGATATCTGCGCAAACAATTGT…
>OkoT006421.1	ATGGGGATTCGCGCGATCTCCCTCCTCCTCCTAGCCACCACCGCCGCCTGCTTCTCCCCTGTCTCGTCGACTGACACCATCCTCGGGAACTCGAACATCACGTCGTGGAGGAGCCCGAGCGACCCGTCGCCGGGCAACTACACGTTCAAGCTGGTCAGCGGCGGGCTGCCGCAGTTCTTCCTCGTCGAGGGAGGCACGAAGAGGATCTACACGAGCGGGCCGTGGAACGGCGACATACTCACCGGCGTCCCCTACCTCAAGTCAAGGGACTTCACATTCAAGGTGGTGTACAGCGCAGACGAGACGTACTACAGCTACGCCATCCGCGACCCGTCGCTGTTCTCGCGGTTCATAGTCGTGAACAGCAATGATGGGCAGGGGCAGCTGAGGCGGTTCTCG…
>OkoT006533.1	ATGCAAGAAAGAGCAGATTGTGCTGACATATTCCTACTTCTGGAAGCACTCATTCAAAGCCAGAGGTTCAGTGTGCTTTTGGCACTCAGAATGAAGGCACCGTACAAGCCTCTGCTGCTGTTGATAATTCTGGTCGACCTACCTGCAGGATTCTGTGATACAGATTCACAAGATGTGGCTGCACTTCAGTCTCTGATGCGAGAGTGGCAGAACATCCCATCAAGTTGGAAAGTGTCAAGTGACCCCTGTGGTGCACAATGGGACGGTGTTACGTGCAATAATGGGCGAATTACATCACTGAGGCTATCAAGCATCAACCTTCATGGGACATTAAGCAACAGTATAGGGCAGCTCAGTGAGCTTGTTTACCTGGACCTATCCTCCAACAGTGGTCTTAGT…
>OkoT006544.1	ATGGAGGAGGAAGTGCCACTGCGCTCCTCTTCGTTCCTGTTTCCTTCCCACCTGCGGAGGACGGGGCAGGTCGTCCTCGGTTGCGGAAGCAAAACGTTTTCAGCTGGAGGAGGAGACGCGCGCAATATAAAAAAGAAAAGCAAAGGACATTTTCCAAATCCGAGGCCTTCCTTTTCTCCGCTGCCGACCCAACAACCCACTCGACTCGACTGCTCGTGCCACGGCAGCGGCGATATCTTCAGGGAGAACCAGCGCGAGAGGGCCACTTGCGCTATTGAAAACCGGGCGTCATCGCGGCCGAACCCGCGGTTTGGACGACTATTTGTTTGCTCCGCCGCGGCCAAGGGGGGGAGAGAGGAAGCGAGGCGTCCGTGTCCTGTGCCTGCTGCTCAAGCTTCG…
>OkoT006547.1	ATGGCAGGCGAGTTTGCTGGTGGTCTTGTAGTTGATATACTAAAGGAAAACAATTGGGGCTGTCATTGGTCTGGAAACTATGGGAAGATAATACCTATTATGTTTGACATCATCATTGAGAAAGTGTGGAAGATACGCTCCTCAATATCTTTGAGCATAGATTTTCCTTATGAGGGAGTTGGTGATGAAATGAAAGGGAGTGAAGCAGATGGGAAAGCTTGTATAGTTGTGCTGAATGCATATCTGTTTCAGCAACTCTCAGCCATGCAACATCTTACAGTTATTGTGTTTGTGGCTGCCTGTCTCCTCTTTGCAAGAATTCCTCATGCCAAAAGTGCTGATCTGAACTCTGACAAACAGGCTCTTCTTGCATTTGCTGCATCACTGCCTCATGGCAGG…
>OkoT006561.1	ATGGCCGCCGCCCGCCTTATCCTTGTCCTCGGCGGCCTCCTCCTCGCAGCGGCCGCGGTGACCACCAGCGCGCTGACAGACGACGTGCTCGCACTGGTGGTCTTCAAGACGGGCGTCTCGGACCCGTCGGGCCGCCTCACCGCATGGACGGAGGACGACGACCGCCCCTGCACCTGGCCAGGCGTCGGCTGCGACGCGCGCACCGGCCGCGTCACCTCGCTCTCGCTCCCGGCCGCGTCACTCTCGGGTCGCCTCCCCCGCGCGCTGCTCCGTCTCGACGCGCTCGTCTCCCTCTCCCTCCCCCGCAACAACCTCTCCGGTCCCGTGTTCCCCAACCTCCTCGCCGCGCTCCCGCGCCTCCGCTCCCTCGACCTATCCTCCAATCGCTTCGCCGCCCCG…
>OkoT006714.1	ATGACGCCGTCCGGCCAACTGGTCGCCGTCACCCGCCCGCCTCTGCTCCCTCCCGCTCCTCGCCTCCTCCCCCGCCGCCACCGTGGTCGTTCTCCCGCCCACGCCCGAACCCCTCTTTCGCCTCCATGGCGGGCCCACCGCCTCCTTCCGGCCGCACCTCTCCAGCTGTTCCGGGCTGCGGCCAGGTCCTATGCCGCTCCCGCGCCTCCCGGGGCTTCGGCTGCTGGAGGGGGAGAGGTTCAGGCTGCGGCAACGGCGGTAGAGTTTGTGACGTCCGAGAGGGTGAAGGTGGCGGCGATGCTGGCGCTGGCCCTCGCGCTCTGCAACGCTGATCGCGTCGTCATGTCCGTCGCCATCGTCCCGCTCTCCCAGGCGTACGGATGGACTCCCTCATTCGCC…
>OkoT007025.1	ATGGGATCCCTTGGTTTCTGCATTTTTATCCTACTTGTATGCTTCATTCCCATTTCCATTTGGGCTGAATATAATGATATAAGTAGCTTATTCACTCTGAGGGACTCGGTCACTGAAGGAAAGGGGTTCCTCCGTAACTGGTTTCATTCAGAAACACCTCCATGCAGCTGGTCAGGTATTACTTGTGCGGGGCGTACTGTTGTGGCCATAGACTTGTCGTCTGCGCCTGTTTATGCCCCATTCCCGTCATGCATTGGATTATTCCGGTCGCTTGTTCGTCTCAAATTCAGTGGATGTGGGTTTTCTGGTGAGCTTCCAGATGCTTTGGGGAACTTGCAGCATCTCAAGTACCTTGATTTGAGCTATAATCAGCTTACTGGTGCCCTGCCTGTCTCGTTA…
>OkoT007072.1	ATGGCGAATCTAAGTGGCCACATCCTCATTCCTCTCCTCCTCTCCTGCCTCATGTCTCTCCATGCCGATGCCGCACTCTCTTTCAACTACAACTTCTCCAACCGGGTCGACCTCGAAAGCGCAGACATCAAGTACATCAAGGACTCCTCTCCCGCCGGCGACAGGATCGATCTTACAATCGGTCTCCAGCACAACAGCACCGGCCGTGTTTACCACCGGCAGCCCGTGCGACTGTGGAACGGACGCAAGAAGAGAACCAGCTTCACCACGAGCTTCTCCTTCGCTATCGGCGGTAATTACAGCAACGACCGGGGTGATGGCATGGCGTTCTTCGTCGGGCCTCCGGGCCTGCCGCCGGACTCGCAGAGCATGTTCCTCGGGCTCCTTGCCCGTCAACCC…
>OkoT007092.1	ATGGATTTTTGCTTTTTGCTACCAACTTTGGTTCTTGTTCCCATGGAGCAAGGAGGTGGGTTGTTATGCAAGAACCCTACCAAAACCCTGTCGCTGATGTCCGTTTTTCTCCTCGCGCTCGCCTTCCTCTGCCTGTGCGCACCGCCGGCCTCCGCCCAGCCGCTCCACTCGGAGCCCATGGCCACGCAGGACCCACCGCCCTCACCCCCGCCACCGCAACCCAAGATTCCCCGCGCTCAGGCTGGCGCCGCCGCCCGCCTGCGCCGCCTCGCGCTCGGCGTCCTCTTTGGCTCCCTCACTGGCTTCCTCCTCGCCCTGGCCTTCCTCTACGCCATCCGCGTTGCCATCCTCCGCGCCAAGAACGCGCCCGCGATCGTCAGGGGTCCCGTCTCCTTCACC…
>OkoT007100.1	ATGGATGTCGTTCTCAACATCACTATTCAGCACACTAGGGAATTTATATACTACTGTAGTACACATAGTGGCCCCTCTGGAATTATGCTGCAACTGGTAGTAGTGGAATTCCGAAGGATGTGCCTTGTCTTTTACTGGTGGTCTGATTTGTTGCTTTGTTCTTGCCCCTCTGCAAAGCAATTCCATTTCGTTTTCGCTTTAGGTAGTAGTTCAATGCTGACAAAGATGGTGACGGAGCAGCTATGTGGATGGCGAGAACGCCAGCGACCTGCCAATTGTCAAAGTCCTAATCCCGGCCGTCACGTCACGCTCTGGCCCTACCTTGCCGCCCGGCCGGCTTGGCTTCTGGGAAGTTTCGTTGGCTCGTTGTTGCCGCGGGCGGCGTCTCCCGGCCCACGC…
>OkoT007269.1	ATGAATAAGGAAGGTTTCGTGAGCATCGACTGCGGCGGGTCCGACAACTACACGGACGAGCTCGGGCTCGTGTGGACAGGCGACGCCGGGCGGTTCCCCTTCGGCGCGACGGCCAACATCTCAGTGCCGTCGGAAAAGCGCACGCAGTACTCGAAGGTGCGCTACTTCCCCTCCCTTGCGGTGGGCAGCAGCGGCAATCACTGCTACACTCTGGGCGTGCGGACTCGGACCCGCTACCTGCTCAGAGCCAGCTTCCTGTACGGCAACTTCGACCGCAGCAACGTGTTCCCGGAGTTCGACCTTTACCTGGGGGCCTCGCGCTGGTCCACCATCGTCATCTACGACGAGGCCACGGTGGTGACCAGGGAGGCTGTGGTGCTGGCCTCGGCGCCCACCCTC…
>OkoT007326.1	ATGGCCGCCGCCGCGGTCGTCCACCTCTCCGCCCACGGCCGCCTCCACCGCTCGCCGGACCTGCCCTCCACCACCTCCTGCCGGCCCTCCCTTCTCCGCTGCCGCGCTTTCAAGCAGGAGCCCGAGGTGGACCGCGAGCCGCCCCAAGTGCAGAAGCGAAGGAAGGGACCCTTGTACAAGCTCAAGGCGGCGATTCAGGGGCTCGCGGGCTCCCGTACCGCCGCGGCGGAGGTCTATGGAGGGGAGTACCAGCGCGTCGTCGAGAAAGCCGAGGAGATTTTCTTCTCGGTCGCTACTCAGCTAGGCAGATATGTCATCACCATGATGAGCACCGGTGTTGTAGTTGGGGTTGGATTTCAGTTATCAGGTGGAGATAGCCAAATGAACGAACTGATTTGG…
>OkoT007365.1	ATGAACAGAGCCAGTGAAGAAGGAATTCAAATAAATGGTGGCAGTGAAGAAGAATGCTCATGCGGCATCAGCCTCGGGCGCGGGGCACTCTCCCGTCAGCTTGCACTCGATGTTGGACAACCCGAGCCGCGCCCGCTGCTGCACGTGCCCGCTACCGCGCCCAGCCACGCCCAGGCTGCGCATGCCCGCGCCGCGCCCAGCCATGCCGCGCCCTGGAGAGCTACGGGACAAACAAACAGGAAGCAAGATCCTGGAGAGTTACGGGAGAAACAAACAAGAAGCAACAAGCTAAGAGGGATCACGGGCGATAAAATGACAAGGCATGACCGAACCCATCTTGTCTGGTCTGGCATCGTATCTGGCAACGACGACAAGGCCTGTTCATATCGCCTGACAGCA…
>OkoT007422.1	ATGCCTGCCTCCTCTGCTTCCCGGTTCGTCCTCACTGGTCTCTGCTTCGCTCTGCTCTTCCACTTCGCCGCCGCCTCGCATCAAGACCTCCGCATCTCCCTCGAGGACTTCGCCCAGGTGGAGGCGGCGCTGCCGCGCCGCAAGACCGCGAAGAACACCTTCTTCGAGGTCGACCGCCCGCTCCGGCCGCCGCGGGGCAGCTCCGGGCCCTACTCCACGCTCCTCTTCTCGCACTCCTTCGCGTCCACGCTCACCAAGCCGCCCGTGACCGCGGCGTACTCGCCGCCGTCGTGCCTGCACCGGGCCGGCGCTAAGCTGTCCCTCGCGGTGCTCCAGTGGAGCGCCGACTGCCACGGCGTGCAGTACGACCGCGTCTTCGGCGTCTGGCTCGGCGGCGCC…
>OkoT007450.1	ATGGGTTGCGTCTGCGGCCGCCCCTCTGTCGTCGACGACGGCCGGTGCCAGAAGACGCCTCCGCAGGCGTCGAAGCTCTCCGCGGCTGCTGTGGGAGTGGCGGCGGTGAGGAGGGAGGAGGAGGCGCGAAAGCAGCAGCAACTACAGCATGCCAGGGTGGGGAGCCGGAGGGAGGAGGTGCTGGAGAGGAGGCGGGCGATGATGGAGATGGCAGCGGCGTGCCAGGTCAGAAGCCCGGTGCCGAGGGCTGTGGAGGGAGAGCAGGTGGCCGCGGGGTGGCCGCCGTGGCTCGTCTCGGTCGCGCCGGAGGCTGTGCGCGGCTGGGTGCCGCGCCGCGCCGAGTCGTTCGAGAAGCTCGACAAGATTGGTCAGGGAACATACAGTAATGTTTACCGAGCT…
>OkoT007608.1	ATGGAGCGAGGTCAAAGCATCAGCATGAATTCAACCAAGGACGACAACGATTTGCTGAGCACCATGATCCACCAGTCTCAGTCCCTCTTTGAAAAAAACAATAAACAGATTAAAGAAGAAAATCACAGTCCGAATAAAAAAATCCTCTGTGCTGAGAGAACAAGATCCCTGGCTGTCGTTGTTGATCAAAGAACAGGTGAAGTGTCATCATCAATCTGGCAGGGCAAGACGGAAGTCGACGTCTATCAGGATTTATTCGATACGCAGCTACCTGGGCGAACGAGGCTTGTCCTTTGCCTGGAATGTGCACCGGATGAGCGATCACCCAGAAGGAGGGAGCGGTTTGACCGGCTTCACTTTTCGTCAGCTTCGAGTAACCGGACTCCCGACGCCGCAACA…
>OkoT007646.1	ATGCCAGCGCGTATCGAAAGGTTCTTGGGGGAAGGGGGGGTAGTCCTCACCTGGAACCGGAACGCGAGGGCGCCGCCGCACCAACGAAAGAAAGGCCTCTCTGTCTCTCTCTCTCCCTCGGGGCTCAGGGCTGCGCGCCGTGTCCACACGCTTCCTCTCCTGGTCGCCCAGGTGGGTCCGGTCATGTCAGGCTTCTACAAGACGCCTGCAGGCCAGGGGTGGTGCTTTCCGAGGGGAACTACGGCACTGGTTTCGTGCGGTGCTTGCGGAACGGCACCTGGTTTTGGTGCTCTTTTCGGGAAACGGCACCGCGACCAACCCAAGGACCCGCAAAAAGGCATCAGTTCCTTGTGTCACGCGGCGTCAAAAAGGTGGCATCAGATCAGTTGGCGCGGCCTG…
>OkoT007648.1	ATGTCTGATGGATTTGTCATTGTGTCATCATGCCCTGAGGGTTGGCAAATAAGTGCTGTTCAGAATAAGTGCTTTATGTACAAACCAAGCCCCCTTTCTTGGGATAAGTCTGAAGCTCTATGCCGTAACTTCAGTGGGCATCTGGCTGCATTATCATCAGCTGAAGAGCTAAACTTAGTGAAGTCTCTCTGTGGGTCATCATCCTCAGGTTGCTGGGTTGGAGGGCATCGCTATAACACTAGTACTGGCTACGTTTGGAAATGGTCCGATGATGCGTCTGTTTGGAACGATACCGTCTTTCCTTTTGAGCAATTGCATGTGAACTGCAGTAGTACAGTGTGTGGTCGAGCCAGCAGCAATGGTATGTGCATGTTGGTGACCAATGGCCATGCTTCACTT…
>OkoT007685.1	ATGGAGGAGAAGGAGAAGAGGGCCCTGTTCGCGGCCATCGAGGGCTTCGTCGGCAAGGGGTGGAACGGCTCCGGCCTCTACCCTGACCCCTGCGGCTGGTCTCCTATCCAGGGGGTGTCATGTGATATCTTCAATGGCTTGTGGTACCCAACAGTGATCAGCATTGGTCCAGTGCTTGACAACTCGCTGCAGTGCGCCCCAGACGCCAGGTTCAGCCCCCAGCTGTTCGATCTGCGGCACCTCAAGTCCCTGTCCTTCTACAATTGCTTCCCGGCTAGCAACCCCACCGCCATCCCAACCACCAGCTGGGAGAAGCTTTCCGGGAGCCTTGAGACCCTCGAGTTCCGCACGAACCCGGGCCTCGCCGGCGCCATACCCGTGTCCCTCGGCCGCCTGGCG…
>OkoT007793.1	ATGCCGGCGACCGGCCACGGTTTCCGGTTGCGCGGCGTGGACCGCGTGGTGGTGGCATGCGCGTGGAAGGCGGGGCACGCTACCAAAACCCAACGGCTGGGTGCAGCGCGCCTGCACTGGCACCCCGTGACGGACCCACGCGTCATCTGCTGCCGCGGCCACCGCTCCGGACCACCTTACATCGCCGTGAACGAAGACGTCGTGGCGCTGTCGGACTTCCGTCTCGCCGCGGACCGGACGGGCGCGCTGGCGAGCTGGAACCTGTCCGCGAACCCGGCGCCATGCGGGACGTGGCGCGGAGTCAGCTGCGCCGGCGGCCGCGTCACCAGGCTGGTGCTCGAGGGGCTGGGGCTCTCCGGCGACGCGGCACTCCCGGCGCTACCGAGGCTGGACGGGCTC…
>OkoT007804.1	ATGCCGCCGGCCTTGCCGTTGATCCTCCCGCTCGTCGCCTCCTTGCTCCTCCTCCTCCCCCTCCATGACACCGCGCACGCGGACTGCGAGCCGGGGACATGCGGAAACCTCACCGTCAAGTACCCATTCTGGTTCGGCGGCGCCAATCAGACCTCATCGTCCTGCGGTCCCCCGGCCTTCCAGGTCTGGTGCGGCAACAACGGCGTGGCAACCTTGAGGGGCTCCGCCATCAAAGTCCTCAGCATCGACTACGGCAACAAGTCCCTGGTCGTCTCCCACACCAAGGTCGCCTCCGGCGACGACGGCGTGTGCCTTGCCGACTTCAACATCTCGGTTAGCATCGCGTTGAGCCCGTTCCAGTTCAGCACTCGGAACCGGGCCCTGTGCTTCCTCCGCGGC…
>OkoT007812.1	ATGCAGCCATACAGGTGCGACAGCATCTACGAGACAAGTGAAGCTGCTCACAATTTTTTGCTGGAAACCTGGGATCTTGGAGAGCATCTTTCTCCAGCAGCGCGGAGCTTGGATGCCGCCGCTTGTCCGGTCCTTCGCGCCATGGAAGAAGCAAGGTTAGCGCGGGCGGATGACCCAAGGGTTCGCGCCATCGGTGACCCCATCCGCCGCCCTAAAGCCCCTAACCAAGCGAGCAGGTGCCCAAACATGACGGAAAGTGGTACATCAGCCCCAACTGCAACCGATCGGCCCGCTAGCTTAACACTCGTGCGGGCCTGCACTTTGTGTCGGCGGCACGCTCGCGTTGCATTTTTCTGCTCCTTTTTTAAAGCAAATTCTTTCTGCTGCTTTGAACTTGAA…
>OkoT007875.1	ATGACCGCCATGGTTAAGCTCCGCTTAGCTCTGAGCCTTGTGGGGGTCATCTCCGCGCTCTGCCACACCAGCGCTGCGTACACTCCCGCGGACAACTATCTCATCAGCTGCGGCTCCGACGTTGACACGCCGGTCGGCCGGAGGGTCTTCGTCGCCGACGACTCCGGCTCGGTCACCCTGACCGCTTCGCACAGCGCCGCCGTCAAAGCCCCACCCGACTCCGTCTCAGGCTTCGACGGCGCCGCGGTGTACCTGACCGCGAGGGTGTTCACGGCGCCGTCGTCCTACTCGTTCAAGATCAGCCGCCGCGGCCGGTACTTCGTCCGCCTCCACTTCTTCCCCTTCGCGTGCCAGGGATACGACCTCGCCGCCGCGAGGTTCAAGGTGTCCACGCAGGAC…
>OkoT007959.1	ATGCCTCCTGGTGTGAGCAGCAGTCGAAGAAGAAGGTGGTACTCTGCGCCGCCTTCGCTGCTGCTGCGGTGCGCACTCCTCGTGGCGTGCATGGGCGGTGCGCTCGCCGTGGACGCGCTCGGGGATTGGAGGGACTCCGACGCGTCGTCATGCCGGTGGACGGGCGTGTCGTGCAACGCCGCGGGGCGCGTCACGGAGCTCAGCCTGCAGAACGTCGACCTGCACGGCGGCGTGCCGGACGACCTGTCCGCCGTCGGCGCCACGCTGTCGCGTCTCGTGCTCACCGGTACCAACCTGTCGGGCCCGATCCCGCCGCGGCTCGGAGACCTGCCGGCGCTCACGTACCTCGACCTCAGCAACAATGCGCTCACGGGACCGATCCCGGAGAGCCTGTGCCGG…
>OkoT007964.1	ATGGTGCGGGCGGTGGGGCGTGCCACGAGCCCGGCTGCCGCGGCAGTGGCGGAGAAGCCGGCCGGCTCGGCGGACCGGAGACCACTCTACTTCGCGGCGTTCCTGCTGCTCGCCGACGCCGCGCTCGTCGCCCTCATCATCGCCTTCGTCCCGTATACCAAGATCGACTGGGACGCCTACATGTCTCAGGTGGACGCTTTTCTGGAGGGGGAGAGGGACTACACCAAGATCGAGGGAGACACTGGGCCATTGGTCTACCCGGCCGGCTTCCTCTATGTCTACTCCGCCGTCAAGTTCATCACCGGCGGCCAAGTATTCCCTGCTCAGATTTTGTTCGGAGTCCTGTACATTGTTAACCTGAGTCTTGTTCTGCTGCTCTACGTCAAGACTGAAGTGCTT…
>OkoT008005.1	ATGGCGATGGTGGCGTTGCGCTGCTTCCCTGATCTCCGCCTCCTCACCTTCGTTGCCGCCCTCCTCCTTCACCTACCGGTAGCTCGTTTGCCAGTGGCCGTGGCGGCCGGGACCAACCTGACCGCGGGGAGCACGCTCACGCCGCCGGGCTACATCACCAGTCCGTCCGGCACCTTCGCTTTCGGCTTCCGCGCGCTGGACTCCGACCCGACCAAGTTCGTCCTCGCCACGTGGTTCCGCTCCGGCAACTCCTCCCTGTCCCAGCCACAGTCCGTGGTGTGGTTCGCGAAGCAGTCGCCCTGGGCCGCCGCGTCCGTGGCCACGGCGGAGTCCGTGCTGGGCGTCACGGCCGATGGCGCGCTCGCGCTCACCGACGGCCGCAACGGATTGATATGGAGC…
>OkoT008101.1	ATGGGAATTCCATATTCAGGTACTGGTCTGGCTCCTGCCCCTGCTGTTAGTGATTCTCCTGCAAATCAAGGACAAACTTCTAGTCCTCCTGAACCTGTGATTGCTCCTGGTCCAGTAATCCTTCCAACAGCACCGCCTGCTCCGCCAGTAAGTCCTGCACCGGAGAAGGGAACTGTTAGCCCTGCTGTTCCCGCCGTGCCGCAAAAATGCTCCAAGCACAAATACAATTTACCTCCTCCGATTGCGGTTGCACCCCCTGATCTCACTGACGAGGTTCCCCCACCAGTAGCTCCACCACAAGCTGCAGTCGAAAATCCCACTCCGATACTTCCTGGGACACCTGCATTGCTACCAACCATTCAGGCTCCTTCTCCATTAGCTGCCCTCAAGCCTGATCCA…
>OkoT008185.1	ATGACATCAGTAGGTCTACTAAATCCCTCATCAGGTTATGAGGCGAGTACTAGTGGAACCATTGATCGATTGCCAGAAGTGATGAACGGAATGAGTATAAGAGAGGATAAGGAAGTTGAAACTGTTGTTGTCAATGGCAATGGAATGGAAGTTGGCCATACTATCGTGACGACTGTTGGTGGAAGAAATTCACAACTGAGACAGACTATTAGTTACACGGCGGAGCGCATTGTGGGGCAAGGTTCATTTGGAGTTGTATTCCAGGCCAGGTGTCTGGAAACTGGTGAGAGAGTAGCTATAAAGAAAGTTCTTCAAGATGCGAGGTACAAGAATCGTGAGCTGCAAACAATGCAAACTCTTGATCACCCAAATGTTGTATGCTTGAAGCATTACTTTTGC…
>OkoT008402.1	ATGCCGCCGCCAGTCGATTCCGCCTCCCACTCGATCGCACGTCACCGCCATGTCCCTCTGCTCGATCCCAGATGCCCCCGCCGCCGAGTCGACTCCGCCTCCCACTCGATCGCGTTCGCCACCATTGCCACCGAGTTGATCGCGGATCCTGCGCCTCCCTCCGGTCCATCCCAGACCACGCCACCGACGCCGCCTCTCTCCCCTCCTCGTCAGATTCAGGCACCGCTCCCTCCAATCGTTTCTGACGGCGCCTTGTTCCATTCCTCCCGCTCCCTGACAGAGTCAGAGCTCCCGCCGCCTTCGTCGCCAACCTCGCCGCCGCCCTCACCGTTCAAGTCGTTTCCCACTGCAGCTGTTGCTGGTGCATCCGTAGGTGGGATAGCTCTTGTTGCTTTGTTG…
>OkoT008503.1	ATGGTGAAAATCAGCCTGGTCTCTCTCCAAAGCATCCAGAGACCAGTAACGTGGATGCGCGGCTTATCCAGCACACCATGGCCCCACACGCGCCCCTCTTCTCCTCCAACCCTGCCTGCCGCCGGCCGGTCGCAGCTCCTCTCTCGCAGTCCACCCACCCCGCCCCACCAACTCCTCGCTCCCATGTCCCGCCCCTATCTCCTCCCCGTGCTGCTGCTCCTCCTGTGCCCCGTTCCGCTCCGCTCCCAGCCCGCGCCCGCCGCCTCGCCGCCGCCGCCGCAATGCGCGCTCAACTTCACTGCGCTGCGCCCCTTCCTCGCGCCGCCGCTCCCGACTGACGACGCTTCCCGCTGCGCGCTCGCCACGCAGTCCGTGTCCTTCCTCCTCTCCCTCCACCTC…
>OkoT008655.1	ATGGGGTTTGACGGGCTGGTGGTCGTGTCCGACCCTTACCTCCAGCGCCGCTTCACACAGAAGGACCTCCGCGCCCTCCAGGTCCAGTACGCGGCGCTGCGGGACGCGTCGCCCACTGGGAGGCTGCGGCTGCGGGACCTCCCCGCCGCGATCTCCAGCCTTCGTGGCGCAGACAAGGGGGACGCCGAGAAGGAGAACAGCGCGCCGTTCCCCTCCCCGGGGCTCACCGACGAGGAATGGGCCTCTGCTCAAGGCCGCCACAGGCGGCGCCGCGGCCGGGAAGAGGCCGGCATCACACGCTCCTCTTCCTCCTCTGCCGCCACGTTCCTAACGGCGGTCACCACTACCCTGCTCCACACCATCAGCGAGTCCGAGAAGGCATCCTACATCGGCCACATA…
>OkoT008680.1	ATGATGATTCCGGCAGCTGTGACGCTGCTGCTGGTGTTGAAGCTTTGCTCGGAGTCCGCTGCTCAGGCCGGAGGTTCAGGGCCTCCGCCGAGCTGCCCAACAAGCTGCGGAAACGTGAGCGTGCCATACCCATTCGGCATCGGCGCCGGCTGCTACCTCCAAGGCTTCGCCCTCACCTGCGACCGAACGCGGCACCCCCCACGGCTGCTGCTCGGCGACGGCACCCTCCAGATCCACGGCCGGTGCCGTGAACCTCACCTACGAGGTAGGCCAGGACAGTGTAGTCAACGGCAACGGTACATGGGCCGGCATACATGGGCCGGCCCCGGCCTCATCTCCGGCCGTGGCAGCCCTTACTGGCCTTACATCGTCTCCGAGCGGAGAAACCAGCTCGTCGTG…
>OkoT008747.1	ATGGGGGACTTCAACGTGGCACTGGTGATCGTGGCGGCGGTAGTGAGCATCATCGTGCTGCTCATCAGCCTCTACCTGCTCATCAACTACCAGCACCCTAACGACGCCAACCAGGCCTACTTCCCCAAGCTCATCGTCGTGGTTGGCCTCACCGTCGCCATCCTCTCCATCCTCATGCTCCCCGCCGATGTCGCCAACCACCAGGCCTGCAAGAGGGTCATCTACAACGGCGCATGCCACCTCACGCTCCCCATGAAGATGCTTTGGCTCGCTGTATACATTGCCGACGCCATACTCGTCTTCCTCGTCATCCCCTTTGCCATGTTCTACTACGAGGGCGACCAGGACAAGTATGCTCCTATCCTGATTGCCATTTGCCTTATGCTTGATTTGCTGCGG…
>OkoT008846.1	ATGTCGCTTGTCTTCACCGACTATTCCCGGTCATTTTTTGGTTTCACTTGGAATTTTCATTCTATCGAAAACAACGGAGGGAGGGAGGAGAGAGACACACGAAAAGACCAGCAGTGTTGTGCAGCAGCCTCGCGAGAAATTTGCTGCGTGTCCTTGCACAAGAACAGCCAGCTCTCCCCTCGGATCCCGGTGACGCCGGCTCCGCGCCATCTTTCCGCGTCGCGCTGCTCCGTGCCTACGCGTCCAGCTGATGCGCTGCTAGGCCAAGGGGGCGGTCAGGAGGAAGCGTGCGGCGGGCCAGGAGTGAGGCGGCGGCGACGCCGGTCGCCCCTCTTCGCTGGGCCCTTCTCCGGCGACGAGCACCCACCAGGTACGCCCGCCCCTTCTCCTCCCTTGCCG…
>OkoT008866.1	ATGCTGCGAATGCGGTGGTCCCTCCACCTCGTTCTCCTTATTACAGCAGTGCTCCTCTCCTCGACGGCAACAGCAGTCGAAGACGACGAGGTAACGGCGGAGGTGAACCCGCTATACTACAGGTGCCGTGAGGACGGTGGCCGGTACACGACCGGCAGCACGTACGTGTCCAACCTCAGGGCTTTGTACAGGGTCCTCGTGGCCAAGGCAAGCACGTCCAACTTCGTCTCCGGCACCGTCGGCCAGGTGCCCGACGCGGTTTACGGCATCGTGCTCTGCCGTGGAGACTACACCGGGGCCTCTTGCGCCGACAGCCTCTCCAAGGCGTTCGCGAACGCGGTCGACAAGGGCTTCGTCTGCCCGCTATACAGGGACGTCACCATCTACTACGACCAGTAC…
>OkoT008893.1	ATGGCCTCCGCCGCCCGCAGCCTCGTCGCGCTCGCCCTCCTCTTCCTCTTCATAGCCGCTGCCCCCGCCGGCGCGGCGGACCACGGCGAGGCACGCGCGCTGCTGGCGCTGGGGACGGCGCTGGACCCGACGGGCCGCCTACTCCCGTCGTGGGCGCCCGGGCGGGACCCCTGCGCGTTCGAGGGCGTCGCCTGCGACGCGCGCGGCGCTGTCGCCAACGTCTCGCTGCAGGGGAAGGGGCTCGCCGGCAGGCTCACGCCCGCCGTGGCGGGCCTCCGCGCGCTCACGGGGCTCTATCTCCACTACAACGCGCTCCACGGCGGCATCCCGCGGGAGCTCGCGGGCCTCGCCAACCTCACCGACCTCTACCTCAGCGTCAACAACTTCTCCGGGCCCATC…
>OkoT009011.1	ATGGCCGGCCCCCGCGCGGCCGTCTTGGCTGCCGTACTCGTCTCCCTCGCCCTCCGCGCCGTCGCGGAGCCGCCGGCGAGCGAGCGGTCCGCGCTGCTGGCGTTCCAGACCGCGACCCCGCACGAGCGCCGGCTCGGGTGGAACACCTCCACGTCGGCGTGCAGCTGGGTCGGGGTCACGTGCGACCCGTCCAACTCCACCGTCGTCGAGGTCCGCCTCCCGGGCGTCGGCATCATCGGCGGCATCCCGCCGGGCACGCTCGGCCGGCTCACCAACCTCCGCGTGCTCTCGCTCCGCTCCAACCGCGTCTTCGGGACCCTCCCTGACGACCTGCTCCAGCTGCCCAACCTCAAGGCGCTCTTCCTGCAGCGGAACGAGCTCTCCGGCGCAATCCCCACG…
>OkoT009136.1	ATGAAGAGGACGGTTCTTGGCCTGTCGCTGTGGGTGTGGATCGCAATCGGCGTGGTCGCCCTTCTCGTGGCCATCCTGCTGATGATATGCATTTGGATGGCGTCGCGCCGGAGGACAAAGAGAACGATGGATAATCTGAGGCAGACACAGATCCCCATCTACTCCAAGGAGATCCCTGTCGATCGGGTTGGCGGCCGCAGCCTCGCTCAGAAAATGCATGAGCGTGAGCAGCCTAGCTTCCCGCCGCAGGAAAAATATGCGAACCGGGAGCCAGGGACGACGCTGGGGCACATGGCACTGAGCAAGTCTTCGGATCATGATAACATGAGCCAGGGAAGCTCCGTTTGTAATGTTGATCGTGCTGGCAGCGTGCATTCTGGTGAAGATGGGAGCTCAGGG…
>OkoT009163.1	ATGTCCTCGTACGGCCGCCCTGATTTCTCGACGCCCCCTGCACAGCTGCTCTGTTCCGCCATCGCCACCCGTCCAAGAAAAGCAAGTGAAAAAAAAAATCTGGAAAAAAAAATCCAAAAAGGCAACGGGGACATTACGCCGCGCCGATCTTCTTGGCAAGGCGAGGCGCATTTCGTGTCTCCATTGACGCTTAGCTCGACCCCCCGCCGCCGGACCGTCGCGCTTACCGATGGTTATCTGAGAGGCCCGGCCGCCGCCACCGCCCGACGCGTGCGAGGGATACCATTCGTTGCACCTGAAGGCTCCCTTGGAACGCCCCCCGCAGAGGGGCCGCCGGAGCCGCCGCCGGGATCTTCAGCGTCACCTCCGCCGAAGGCTTCACCGTCGTCTCCTCCGCCG…
>OkoT009211.1	ATGTCAGGGTTACGTGACTCCAGCCTTGATCCTCCTCCTCGCACCAGAGGATGCTGGCGCGCCTGTGCCTCGGCGTTGTGCAAGATAGTAAAGGTCCTGTTACATGTTGCGATCGTAGTTACCATATTCATTCTGATTTTCCTTGGTCTTGGATATCACAGCTTCGGTGCAAAGATTGCTTTTGAATCAGTGTCCTACCCTGCCATTGCTTGCATGTATATTTACACCTCATCGAGCCGGAAGGAGAGGATTGTTTCCGGAATATTTCTTGGTGTACTTGCTGTGGTGATCATCATAGCTGCTCCCAGTGTGAAGGGCAGGACTGCTCACGTTCCCATCTTCATCTGCAATTTTCTGGCAATGTTAGCATACTGCGTCTGGAAGTTTTGGGCACTAGTG…
>OkoT009280.1	ATGTCGTCACCAGACAATTCTGTTAGTGAAGCACTGTCCAGAACAACACCCGTGTTCCATTTGAAACTATGGGTATTGATTGCCATTGGCGTTGGGATAGTGATGGCAGTTCTGTTCATCACTGCGTTGTGGCTTTCGGTCCGGAGGAAGAAGAAGACAGTGAAAAGATTCAATAACGCATCACTAGCAGAGATCCCTATTGTGTCGAAAGAAATCAATGTTGACAGGGTCAATGAACAAAGTCTGCCTGGCAGCGAAGCGCCATTCATGCCGGTGCATGATAAATATGCACAGATGAAGGGTGCAGGACATTTGGCAGAGAGTAGATCTGTCGATGTCGACACGTTCAGCCAATGCAGCTCAGTTTACAACATAGAGAAGGCTGGGAGTTCGTACTCT…
>OkoT009336.1	ATGGCGGGCACGACGGTTGGCGGCAATCCGACGTGGGGCGAGGCTCCCACTAGGCCCAGGCTGATGCATCGTCAATTAGCTGGGGAGAAAATCATTAGAAATTCCCCTCGTTTGCGCGTCCCACCTGCCTCCGCGTGGGCCCCACCGCACGTCGCCCGGCTCAACGAGGAGGCGCGCGCGCGCGCCGGTCCCGCCTCCGCTCTCCGCCGGCGGCCGTCCCTGTCGCCCCGGATCTCTGCGCGAGGGAAAGGAGCCGGGCTGCCGGCCACCAGGCCGCGGCGCCGACCACCGACACGGAAAGACATTACAGCACGGGTGCGCACCGTGAAATCTTCTTCGAAAATCTGTGTTTTTTCTCTCGTTCTTCTTCTGTCGTGCCTGCCGTTCTTGGTTTCTTCT…
>OkoT009410.1	ATGCCGTCTTCCCTCTGCCGCCACGGCAGCGGCCTCCTCATCCTCCTCCTCGCCGCCGTCGCCGTCGGCACCGGCCACGGCGATGACACTTACACCGCCTCCGCGTGCAGGCGGCAGCCGTTCATATGCGGCACCGTGAACATCACCTACCCGTTCTACCTTTCCAACGAGACGGAGGCGCGCGACGCCGCGTCGTACTGCGGCTACCCTGGCCTGGCCGTCCGCTGCGACGGCGGCACCAAGGCCGTCATGCGTCTCGGCGCGGACAACTACACGGTGTCGCGCATCGATTACGAGAACCTCACCGTCTCCCTCGCCGGCGCCACCACCGGCACCGGCTGCCCCATTGTGGACCGCAACGTGACAATCCCGCCGGCGGCGGGCGTCCCGCTGTTCCTG…
>OkoT009427.1	ATGGAAGAGAAAGTCCCAGCTTTGTTCATTGACCAGGCCCGTCCGTCAAACCACCAAAAGCAGATAGAAGAAAGCTTCTGCCCGACTTGCACGTCTTTCACGTCTGTGTTGGAGATTGATTCTCTTCTCCGGTGCGAAGAACAGTTACCTCCCGCTTACGTTCTCCATATCTTCGTGCTCAGTCCCCTCCCTATCGAGAAAACATGCATGACTTTACTGCCATTCACACAACCTTTTTTCCAGATTCCTCCAGCCCGTCAAACGGTCCTTTGTGCATTGACGCCTGTTCAGTTTTCAGGTCGACGATGCCGTTCAGATCAGCACAGGGTTCGAGCATTCTTGTCCCGAGTTCTAGACACGCTGCATCTAGGCGTTTCAGACTTTCAGTCCGGTGTCACC…
>OkoT009509.1	ATGCGGCGCGGCGACGGGGAGATGACCCTGCGTGGACGAGGCGCGGGCGGCTGCCGCATCGGTGGCTGCGCGCTCCTCGCCGCCGCCCTGGTAGTCTCGTTGCTCGTGATCCCGGGTGGTGGAGGTTTGAAGCAATCTCATGTCCCTGCTGTTGCTCGCAAGGTCCTTCAATCCATAACGAGTTCGCATCCGCAACATTACTTCGATAAAGCACTTCATCCATCACAAGCACAAGATCAAAGACTTGAAAGCTTAGGACCATCAGCTTCTCCTGAAACAGCAGTTCGTCCAGCTAACCATGGTAAAGACAATGGAGTTCCAGTTGTCGCACCTTCAAAAAGAGGTCACCGCCATCACAAGCATGTTAATAATACACATGAAAGGACTCATGGGTCTCTT…
>OkoT009516.1	ATGGTGGCGTTCCCCGTGGTCTTCTTGACCCTGGCGCTCGCCGCGAGCTGCGACTCCTCCCCGATCCCGAGCCCCGACGCAGCGGCGCTGCTCGCATTCAAGTCGGTGTGCTCCGATCGCGCCGCGGCGCTCGGCTCCTGGACGCAGTCCTCCGACCCCTGCGCCGGCAAGTGGCGCGGCGTCACCTGCCAGCGGTCCCAGCCCCGCGTCCGTCGGGTCGTTCTCGAGGGTTTCCAGCTCGGTGGGCACGCCGCGGCGCTGGAGCTGCTCGCGGATCTGCCCCTACTCTCGTCCCTCAGCCTCAAGAACAACACGTTCACGGGGTCGCTCCATGGCGTCGACCTCTCCCGCTTGGCACCGCACCTCAAGATTCTATATCTCTCCGGCAATGCGTTCTCC…
>OkoT009539.1	ATGGAATCCCCGCGGCTGCTGGCTGTACTGGTGCTGTTCGTCGCTGCGGCGGCGGCGTCGGCCGCCGACGACGACGCCCAGCTGCTGGAGCAGTTCAAGGCGGCGGTGCCGAGCCAGCCGCAGCTGCGCGCCTGGAGCGCGGGCCACGGCGCCTGCAGGTTCCCCGGCGCGGACTGCAGGGCGGCAGGCTCACGTTGCTGTCGCTCGCCGGCGTGCCGCTCAATGCCGACTTCCGCACCGTCGCCGCCACGCTGCTGCAGCTGCCCGGCCTCGAGGAGCTCAGCCTCCGCGGCGCCAACGTCAGCGGCGCGCTCGCCCTGCCGGGGGGGCGCCAGGTGCGGGGCCAAGCTGCAGACGCTCGACCTGTCCGCGAATGCCGGCCTGCGGGCCTCCGTCGCC…
>OkoT009627.1	ATGAATCTTTACTCGGTAGCCGCTGCCGGACGACTTGCTGCGATTAAAAAAACTGCACTGGCATATTCGGTTCAGGCCTTCGATACGAACGGTAATGTTGGACCACGATACAGTAAGTCAAATTGGGTAAAAGCAAACGACCCGCAACAAAGAAAACACCACGAAATCGATTCCGAGCCAGAAAAGCACCGCAGAATCCAAAGATCCACTGCGGCTGGCCTCCACATTACCTCAAACGAAAAGAAGTCATGCAAGGCTGGACCCAATTTTTTAAAATTTCACGTAGCCCACCACCATCCCAGCGTTACCTTACCTCCATCCATCGACGCCGGTAGCGGGTGCGGAGCCACTAGCGACAACATGCACGAGAAATACCACCGTTTTTTTAGTTTTTCCGCC…
>OkoT009639.1	ATGTTCGACGCCGACCCCGCGGCAAGCCCGGGGTACTCCTTCGTGCGTAAGAACTGCTCCTGCCTCCCCTCCCGCACCTACCTCGCCAACACCACCTACACCATCCCCTCCGCCGTGGTGTACGCGGGCCTCGCCGCGCCGCCGCCCGGTGGGGCGGCGCAGAGGCCGCCGCGACCCGGGGCGGTGGTGGCACTCCACCTGCTCTGCGGGTGCTCGTCCGGTCCATGGAACTACCTCCTCAGCTACGTCGGCGTCGACGGCGATACGGTGGAGTCGCTATCGAGTAGGTTCGGGGCGGGCATGGATGCCATCGAGGCCGCCAACGGCATGGCCTGTCCCTACCCAATCACGGCGACGAAAGTGTACTACATCCCTCTAAACTCAGTTCCTGGGCAGGCA…
>OkoT009642.1	ATGCGTGACATTTGCTTTGAGGTCTGTGATGTTGTTCTCCATGCTGATGCTATTCACAGGGGTGGTGGCCAGGTCATCCCAACGGCCAGGAGGGTCATTTATGCTTCTCAGCTCACGGCCAAGCCAAAGCTGCTGGAGCATATCTACCTGATGGAGATCCAGGTCCCAGAGAATGCACTTGGAGGTATCTATGGTTTTCTAAACCAGAAGGAGGGCACGTGTTTGAGGAGATGCAGAGGCCTGATACCCCACTCTACAACATCAAGGCTTACCTTCCTGTCATCGAGTCCTTCGGGTTCTCTAGCATACTCAGGGCTGCGACCTCTGGCTGCTCAGCTGGTGTTGGATATCCGCAAGAGGAAGGGCCTCAAGGAACAGATGACTCCCCTTTCTTTTGCA…
>OkoT009878.1	ATGGCTCAAAGGGATGAAAGGAAGGAGATGTCGGCTCGTGCAACAGTTGAGAGGCGATCTGTTGGTAGGAGACAACGAAGCGAGACCAAGTGGATAGTTTACAGCCCCTCTCCCTTCGCCTTCGGTTCCGTAATGTTCGAAGCTGGTATTTCAGCGTCACAACAGTTCATATACATACGTATTGTCAGCTTGGAAGGACACTCAGATGCATCACAGTTACCAGGAAATAACTCTTTTCATTGCACTGCTGATATTTCCACCATGGAAAGTTCAAAAATGGCAGCTCTGAATGGTCATGATGCCAGAGCTATGATGTCCGATATATCTGGGAGAACAATTGTTTACCCCCCAGCCCCAAGCAATTTCACGAAGAATTTCGTCTGTGTGAAAAGTTCAGAG…
>OkoT009879.1	ATGGGGGTTCGCGCGCTCTGCGTCCTCCTCCTCGCCACCTCCTTCACCCTTGTCACGTCGGCTGACACCATCCTGAACACGTCCATCACCGGCAACCAGACGCTCATCTCGGCCGGAGGCCTCTATGCGCTCGGCTTCTTCAGCCCGCCCGGCGCCGACGATGGCAGGACTTACCTCGGCATTTGGTACGCCAACATCCCAGGGCCGATGACCGTCGTGTGGGTCGCGAACCGCCAGGACCCGGTGGTCAACTCTCCGGCCGTCCTCCGGCTCTCCGCCGGTGGCCGGCTCGTCATCCTCGACGGCAACAACGATACGGTGTGGTCCTCCACGGCGCCCACAAGGAACATAACCGGGCGCGCCACCGCTCGGCTTCTGGACAGCGGCAATTTCATCCTC…
>OkoT009881.1	ATGGCTTTTCCGCTCCCGATCGTCAAGGGGGGAAAAAGGGAGGCCGGGGGGATCGATTCGCATCGCACGCCGTGGCTTAAGGCTCACGGCTGTCCTGTCTCTCTCTCTCGCAAGAAATCATGCGAACCAACCAACGTAACGCGGTGGGGGTTCCACCCTGCCTTTTCTTATGGGCTGTGGCGCTGGTTGCCACTACCCCTCGGGGATCCAGTGATCGACGTCGACATGTTGCCTTTAAGTGAGCAGACACGGAGGGAAGAAGAATCCGGGAAGATGGACCTCCTCACAACTTGCTTCTTTTGCTTGCATTTTGGTCAGTTTTTTCTTTTGGTCGCCAGACCTCTCTTCCTTGTGATTTCCAATGCATCTGGGGTGGTGAATGAATTACACGACGCTCGC…
>OkoT009992.1	ATGTGGAAGGGTCCTTCCTGCTGCGCGCAAGCCGTCCGGCGGCGTTACCTCGGCTGCATTTTCTGGAGACTAGCAGGTGTGAATCTGCAAGGTACATTAAGCAACGCCATAGACCAACTTTCTGCTTTAACATATCTGGATCTGTCCAACAATCCAGATCTCGGAGGTCCGCTTACTCCAAACATTGGAAATTTGAAGGAGCTCACAATTCTGATTTTGCTTGGATGCAGCTTCTCCGGTAATATCCCGAAAGAGATTGGCAACTTAGCAAAGCTCACATTCTTGGCCCTAAACTCAAATAAGTTCACTGGTGGAATTCCACCAACACTTGGTGCTCTCTCGAATCTTATATGGTTGGACTTGTCGGACAATCAGCTGTCTGGACAAATCCCAGTTTCT…
>OkoT010003.1	ATGGATGCCTCAAGTACGCGTTGCAGACTGTGTGCTTTGTGTATGATACCGTTTGTCCTCTTCTGTGATCTGCCCGTCCCCCAGAAAACAGGAGGAAAGAACAAAAGCTTCACCGGAAGCCACCAACCTAGCCGTCCCCGTCCCGGCGTCTCGTCGTCACGGTCTGCGTTAACACTGCTCCATTTTTCCCTCCGGCGCATTAACGCAGGTGATCCGGACGCGCCGGAATGCGATGGAGGAAACTGTCAGCACGAGGAAGAGGTCGTCTACGGTACAGAAAAAACGAATCAGTTCTTCGTTTCATGTGAAGCGCCGCCACCTGACACCGTTCGGACCTCGCCGGCTCCGTTGTCCGTTGGAGTCCCGTGTCTACCGGCCGGACCCTCCTCGACACCGTTC…
>OkoT010006.1	ATGAGACAGCTGGCGCGTGCGCCGGAGAGCCCACGTCACCGCATCCTCGCTGCAGCGCAGGCTGCAGCTGTCACCGCCATCGTCACAGAGGCGCCGCACACCGCCCAGGCTGCTCAGTTCCCACTCCCCGCTGCGTCCACACGACTCGATCCCGACACTCCTCCCCAGGGGCGCACGACAAAACAGCTCAGTCGCAGTGAGCTCCCGGGTCTCCAGCGAGGAGGAGGGAGTGGTGGCCGGCGTGGGCTCCCGCGAAGGCTCTCCGTGGCGCCTCCGCGCAATGCTGGTCTTCCCCCGGGGCAGATCGGGCTGAATCGTGGGTTCCCGGCTCTCGATCGGCGTCTTCCTCGAGTGGTTTCAGGCGGAAGGGTGGATCTTGAGGCGGAAGGCGCAGGAGGG…
>OkoT010018.1	ATGGCCGCCGCCACCTTCATTGTCCTGGCCTTCACCGGCCTCCTCTTCGCAGCGGCCGCGGTGACCACTAGCGCGCTGACCGACGACGTGCTCGCGCTGGTCGTCTTTAAGACAGACGTCTCGGACCCGTCGGCCCGCCTCGCCGCGTGGGCAGAGGACGACGACCGCCCCTGCGCCTGGCCGGGCGTCGGCTGCGACGCGCGCACCGGACGCGTCACCTCGCTCTCGCTCCCGGCAGCGTCGCTCTCGGGTCGCCTTCCCCGCGCTCTGCTCCGCCTCGACGCGCTCGTCTCCCTCTCCCTCCCCCGCAACAACCTCTCCGGGCCCGTGCTTCCCAACCTCCTCGCCGCGCTCCCGTGCATCCGCTCCCTCGACCTCTCCTCCAACCGCCTCGCCGCC…
>OkoT010306.1	ATGGTGCAGTATGCGCAGTGCTGGGCTGCTGGCCTCGTTGGTCCGCAACACGCCGGCGCCGCGGATTTCCCGCTCCGTCCTACCTGGCCGGCGACCGGGGCGCGAGGAGCGGCACGGCACGCACGATACGTGAGGCGGCGCGCCTCCCTCGCTCCCTGGCACGCGCGAGCCACGAGCCTCGAGGCCTCGCGAGTCAACACTGCATCAATTAATCCCATTCACCTCAGCGGCAACATGGCTGCACGCTTCCGAGCGAGTTACGATGAGCAACAAATCGACGAGAGGAGTAGGGTACCGCACGAACCCAACGAGATGGGCCGACTTGACAGCGGAACGGACCGACACCGTTGCACGCTGGAGAAACGCATTTTTCCGTTTTATTTAGGTCGTCTCTTCGTT…
>OkoT010473.1	ATGGGATCTAATGGTTTCTACATTTTTATCCTACTTATATGTTTCATTCCCATTTCTGTTTCGGGTGAATATAATGATATAAGTAGCTTATTCACTCTGAGGGACTCGGTCACTGAAGGAAAGGGGTTCCTCCGTAATTGGTTTCATTCAGAAACACCTCCGTGCAGCTGGTCAGGTATTACTTGTGCAGGGCGTACTGTTGTGGCAATAGACTTATCGTTTGCGCCTGTTTATGCCTCATTCCCGTCATGCATTGGATTGTTCCGGTCACTTGTTCGTCTCAACTTCAGTGGATGTGGATTTTCCGGTGAGCTTCCAGATGCCTTGGGGAACTTGCAGCATCTCAAGTACCTAGATTTGAGCAATAATCAGCTTACTGGTGCGCTGCCTGCCTCGTTA…
>OkoT010535.1	ATGTCCATTCTTCTCCTCGCGCTCGCCTTCCTCTGCCTGTGCGCGCCGCCAGCCTCCGCCCAGCCGCTCCACTCGGAGCCCATGGCCACGCAGTCCCCACCCCCGCGGCCGCAATCCAAGATTCCCGGCGCGCAGGCAGGCGCCGCCGCCCGCCTGCGCCGACTCGCGCTCGGCGTCCTCTTTGGCTCCCTCACTGGGTTCCTCCTCGCCCTCGCCTTCCTCTACGCCATCCGCGTTGCCATCCTCCACGCCAAGAACGCGCCCGCGATCGTCAGGGGCCCCGTCTCCTTCACCCCGCAAATATCCCCCAAGAACCTCCTGGCCGCGCTACCCTCGGCGCAGCCGCTCGCCCATGGCCCCGATGGCAAATACTACAAACTGTCTCTTGACAATGACCTC…
>OkoT010544.1	ATGCTTACAGCTCAACCCAGCCAGTTTCCTTGTATATATACATACATATTTGTTTGCTGGTGTATTGCTGTTTGCTTTTCTTGTGGGCTCTCCCCTCCCCTTCCTCCCCAAAACCTCCCAAACTCGTCTCACTCACAGTCACTTGACAGTACAGAGATAGGCCCACCTGAGGAGCGGAGTAGGAGGAACCAGAGGAGCAAGTGGATTAGGAAGAAGAGGGGGGCAAAATCAAGAATCAGTTGGGAAAAGTTGTCTGCAGAATGGCTTCAGCACTTGATGCCGCTGCTGTTGTGCTCGCAGGGAAATGATGCCTGGAGGCCTGGACAATCTGCAGGTATTCCACCAAAGTTTGCAATTTCGCATGCAAGGGATATTCTTGGATCAAATCAGATGTCAGGA…
>OkoT010579.1	ATGGCGTCGCGGTTCCTGATCCGATCCAAAGCCCTAGCGCAGGCCCTCTCTCGCGCCGACGCGATCGCGTCGTCTCCGATCGCCGGCGCCCGGTCCCTCCGCGCGCTCTCCACTCTTCCCCAGGACCCGGCTGCCGCCACCGCCAAGGCTCCGTCGCCGCAGCAACCGTCCGTACGCTCCCCTCTCGAACTCTCCAAGATTCTAGGGTATGAGCGAACATTACGACTCGGTGGCACACAAGTATTACCTCGCTGGTTTTCTACTGGAGCATCATCCAATGGACATTCTGTGCAGCAGGCTCAGGAGGGTTCCTCTACAAAGATGACAGCATTCAGCCCACTGGAAGCAACTATTGCCAAACCCAGAAGCAGTCCGTTGACTGTTGAAAGCTTGAAAGTG…
>OkoT010659.1	ATGAAAAGACAAAATGTTTCTGATGAGAGAGCAAATGTAGATGTTATGGCCTTACATCAAAGTGTAAATGGATCTATCTCTACAGCTAGCTCTACTGTTAGTTCAATTGAATCAGAGAAAGCCGCATATGAATTCCTCCCGCAAACTCCTATCAAGTCAACAGATGCACACCTGGTTGAGTTTTCAGAAGCTTTGAGAACTGTTGCCAAAGCATTGCGACGAGTTGCAGAAGGGAAGGCTGCTGCTCAAGCAGAGGCAACAGAGTGGAAACGAAAATATGAATTAGAGTTGGCACAGAAACAACAGAGTAAAATCAAAGGCTGCAGCTGTTGTACCAGTAATAACTTCGGAAAACTTGCCAGCCAATTAACACTGGAGACACCTGTATCTGATCAAAGT…
>OkoT010707.1	ATGGGGAGCACCTCCACGCGCCCGGCGCGCCAACGCGTCATGCGCCCGGACGACGAGAGCAAGGGGAGCCGCGACTTTGCGCCGCCGGACCTGGTGTGGGGCAAGGTGCGGAGCCATCCGTGGTGGCCCGGGCAGGTGTTCGACCCTGCCGACGCATCAGAGATCGCGCTGCAGCACCGGAGGGCCGGCGCCCCGCTCGTCGCCTACTTCTGGGACAAGACCTTCGCTTGGAACGACGCGTCCTCGCTGCTTCCCTTCCGCACCAACTTCACACGGTTCTCCACCCAGAGCACCATGTCCGGATTCGTCTCTGCTGTCGATGCTGCGCTGCAGGAGGTTGGGCGACGCGTGGAGGCCGGCCTCTCCTGCGGCTGCTTCGTTACCTCCATTGCCACCAAG…
>OkoT010739.1	ATGACTCACTCACAGCAGCTAGCTGGGAGAAAGAAAGTCTATGCATGCGAATTGGTCAGCCTCCACATGCAGATGGCAGCATGTTGCCAAAGTCCAGCTGCATATTTGCTTGCACAGGTCCAGAGAAAAATCCAAACACCAACTAGTATGCAGTGTCGTAATCCAATAACACAACCTCCTCAGTGGATTTTTCGTTGGTCGTACGTGTTGGCTTCTGATTTGCCTCCTTGCATTGCTGCAGTACAGTACCTGCTTAACAAAAATCCGCTGCAAGCAACAACTAGCCAAAAGCTCAGCTCAGCTTGTTGCATCGCGCGCGCGCCCGTGGCCATGGACCTGGCCATGGCGCTCGCCATCCTCTTCTTCTGCATCCTCGTGCTCTCCTCCTCCGCCATCTCC…
>OkoT010743.1	ATGAATCATGCCATTGCTGCACAGACGCAGAATGGAGAGTACTCTGGGTGGATCATCGGAAGCCGGAGAAGCTGGAAGGGACATGCCCAGGGGAAATGGAAACCAAAACATGAGCTGGTTAACCGCAAGGATGTCAAGTCGGAAAGCACAAAACCGTTGCTGGGGAGAAGAAGCTGCCACGAGGTGGGCGTCTTTTATCAAGATGCAAAAGGGAGCAACGGAGAAGGACAGCACCAGAAGTCAACACAAACCAAAACCATAGCTTCAGCTTCTAGCTCCAAGAGTTGCGCAAAACGAAGGAGTGAGCAGGACATAGATGGAAATACTAGGAGTTTATTATCTAAGAAGCGCAAAAGAATGGATAAAAAGAGCTACATAGCACTATTCAAGACGCCCAGC…
>OkoT010746.1	ATGGAAGCAAGAGCGCCAGCGCTGGTCCTAGCAGTGACACTGTCATTGATCTTGCGCACTGGCGTTGGCGCGGCCGGCGATGAGCGGGCGGCGCTGCTTGCGCTCAAGGCGGGCTTCACAGACCCGTTGGGCGCGCTCGCCGACTGGAAGGATGGCACCAAGGCCTCGCCGCATTGCAGCTGGACTGGCATCCGGTGCAACGCCGGCGGCCACGTCGACAGCCTCGACCTCTCCGGCAAGAACCTGAGCGGCAAGGTCTCAGACGACTTGTTCCGGCTGCCATCGCTCACCGTCCTCAACCTCTCCTACAATGCCTTCGACTCCGTGCTGCCCAAGTCCTTGGCGCCGCTTTCGGATCTCCAGGTGCTCGACGTGAGCCAGAACTCCTTCGAAGGACCG…
>OkoT010760.1	ATGGCTGCATCTGTAAGCTTGACTGCCACGTACGCGGCCGTCGACGGTTGGCCGATCGCCAACGCGTCCGAGTGCTGCGTGTGGCCCGGCGTGCTGTGCAGCAGAGGGAGCGCGGCCGTCGTCGTCGTCGGGCTGGTGCTGCCGAACCGGACGCTGCGTGGGGAGGTGGCCGCGTCGCTCGCCGGCCTCGCCGCGCTGCGCGTGCTCAACCTCTCGAGCAACGTGCTTCGGGGTCCGCTCCCGGCAGCGTTGCTCCGCCTCCGGAGCCTCGAGGTGCTCGACGTCAGCGGCAACACGCTCGTCGGCGCGGTGGGCGGCGGCGCGCCGTTCGACCTCCCGATGATACGAGTGTTCAACGTATCGAACAACGCGTTCACCGGCAGTCACCCAGTGCTCCGC…
>OkoT010859.1	ATGCAAAGCAGGGCACACCTGAGTGCGACGCTATGGCTTGCCTTCTGCTTCCTGCGGTCGCATGCCTTCCCCTTCCCCATCCCGTTCGCCGATCCCTACACGAACCAACAAGACGTTGATGCGATCAACGACCTGTACGCCGCTCTGGGCTTGCCGGACCTCGACGGCTGGACTGATTCAGGAGGAGACCCCTGCACGGAAGCATGGAAGGGGGTGAAGTGTGATGGCCCAAACATAACCGCAATAGACCTCCGAGGTGCTGGCCTGGGAGGGAGAGGGAAGCTGAGTGAGACGCTTGGATACTTCACCGCTGTCACCAGACTTGATCTGAGCGGCAACAGAATTGGCGGGAGGGTACCACAGAGCTTGCCACCTGCAATCACAAAACTAGACCTTTCT…
>OkoT010912.1	ATGCAGCAGCAACTCCGTTCCTCGTGCAAGAAGTACAGCAATGGATTTCCCATTCCTTTATCAACTCTTGCGCTTGTGCTTATGCTCTTCACCTTCCTCCCTCCTGCAAGCTCCTGCACAAAGCAGGAGAAGCGCATCCTCCTCCAGTTCCTTGCTGGACTCTCAAAGGATGCTGGGCTCGTACTGTCATGGCAGAATGGCACGGATTGTTGCACTTGGGAAGGGGTTGCCTGTGGAGCAGATGGGACAATCACCGATATCTCCTTGACTTCAAAGGGCCTTGAGGGACACATCTCAGCATCCCTGGGCGAACTCACCGGCCTGTTACGCCTCAACCTGTCCCACAACTTGCTGTCTGGCAGCTTACCTCTGGACCTTCTATCGTCCAACAGCATCCTC…
>OkoT010913.1	ATGCCAGTTTCATCAGGAAGCCATGCGGCCACTCTTTCATACAAGAAGCAAATCAAGAGATTACCCAGACCTACCATAGGCCTTGCTCTTCTGCTGCTGATTTCTTTGGCCACCACCACCAATTCCTGCACAGAGCAGGAGAAAGCATCTCTACTTCAGTTCCTTGCTGGGCTCTCCCGGGATGGCGGACTAGTCACTGCATGGAAGGAGACTACAGATTGCTGCAAATGGGAAGGTATCACCTGCAGCAGAAACGGGACCGTCACCAATGTCTCCTTAGCTTCTAGGAGCCTTGAGGGGCACATCTCGCAGTCACTTGGGAACCTCAATGGCCTGCAGTACCTCAACCTGTCCTACAACTTGCTGTCCGGTGGCCTGCCGCTTGAATTGGTGTCGTCC…
>OkoT010915.1	ATGCACCCACTCCAGGTTTCATACAAGAAGCACAAATCCGAATTGCCCATACCTTCGATTGGCCTAACTCTTCTGCTACTGATATTCTTGGCCTCTCCCACCAGTTCCTGCACAGAGCAGGAGAAGAAATCTCTCTTCCAGTTCCTCGCTGGGCTCTCGCATGATGCTGGCCTCGCCATGTCATGGCAGGAAGGCAGTGATTGCTGCAAGTGGAAAGGGATCACCTGCAATCGGAATGGGACGGTCATCAATGTCTCACTGCCTTCTAGCGGATTGAAGGGACACATCTCAGAGTCCCTGGGGAACCTCAACGGCCTGCAGCGCCTTAACTTGTCCTACAACTCGCTGTCCGGTGGCCTGCCGCTGGAATTGGTGTCGTCCAGCAGCATCATTGTCCTC…
>OkoT010993.1	ATGGCGCGGCCGCGGCCGCCCAACCACCTCCGCATCGCCGTTATCGTCGCCCTCGCCGCCGCCGTCCTCTTGTCACCACCAGCCGCGGCGCAGGACGGCGGCGGCCGCTCCGAGGCCGACGTGCTGATCGCGTTCCGCGACACGCTGCGCGGGGTGGACGGCGCGCCGCCGGGCCCGCTGCGGAGCTGGGGCACGCCGGGCCCGTGCCGTGGCAACAGCTCGTCATGGTACGGCGTGTCGTGCCACGGCAACGGCACCGTGCAGGGGCTGCAGCTGGAGAGGCTGGGCCTGGCGGGGGAGGCCCCCGACATCGGCGCGCTGGCCGTGCTCCCGGGCCTGCGCGCACTCAGCCTTGCCGACAACGCGCTCACCGGCGCGTTCCCCAACGTGTCCGCCCTC…
>OkoT011001.1	ATGTTCAGGGCAGCAACCAACGCATACCTTGTGTTGTTCAAGCGTCTTTTTGATGGTGACCCCTTGACGCCGCGGATTGGATGCCGGGTGCTTGACGGGCAAGGCAAACATCTCAAAGCTGCCGCTAGAATACCACTGTCACCGTGTATCGTGCGAGCTTGCTTACTAGATGTAGGTGTTGCCTGCTTGGCTGATTGCGGTGCAAGGCCATGTGCCATGATTCCGCGCTGCTTCACACCAATCGTCTCCTGCTTGGTGAGGCATGCTGGGCTCGCCAGATATTTTTGGAATTACAGGAGTCGTCTCCGGCGCGGCGATCGCCCGTCGTTCGTTCCCCATAAATATATGAGATGTGTTAACACGCTCATTTCACGGCGACATATTTTATCACGACTGGTT…
>OkoT011037.1	ATGCGCCTTCTCCGGGGCCGTCGCCTGAGCCCGTCAACGGCAGCGTCGCCTCGAACGGTGGCGCGGCCGTGGTTCCTGCGATTGCGGCCCCTCCTACCTCGGGTAGTGGTCATAGTGGTGGAGCGGCACCACCACCTCCGCAGGGAGCGTATTGCTGCCATTGTTCTCTCCTCCGTCGCCGGGGTCACGGCCCTCCTCGCCGCATCGTATGCCTGCATCCTGTGGCGGCGATCACGCCAAGCCCTTGACTTCGAGGACACCCAGAGCTCAGATACCGCAAGGATCGCATTCGTGCCCATGTTGAACAGCTTCAACTCATTCAAGAGTAGCAAGATGGACGCTCCGGCGATGATGGATTACACCTCGTTGGAAGTGGCGACAGGGAAATTCAGTGAGAGC…
>OkoT011066.1	ATGGCGGCTCTGGCAGCGGCATTGGCCACCGGTCTTCTTCTTGTCCTCGCGGCTGCGCTGGCGAAAGCAGACACTGACTCCGCCGACGCTGCGGCGCTGGTGAATCTCTACACCTCCTGGAACAGCCCGTCGCAGCTGGCTGGCTGGTCGGCCGGCGGCGGTGACCCTTGCGGCGCGGGGTGGCAGGGCGTCACCTGCAACGGCGCCGGCGTAACTGAAATCAAGCTTCCTGGTATAGGGTTCGATGGTACTCTGGGATATGAACTCTCAAACCTATTTTCATTGAAGACATTGGATCTGAGCAATAACAACTTGCATGGTTCAATCCCTTACCAGTTGCCCCCAAATCTCACATATCTTAATCTTAGCCACAACTCACTGTCTCAACAAATGGGTGAT…
>OkoT011087.1	ATGAGCTCAGGAGGAGGCGGGGATTTGAAAAGGCTTCCCAAAGGAAGGAAAGCCTGCGGCGCCCCCGGCTCGAAACGATTTTTTTTGGCCGCTCGTATTTTCCAATGCCGTTGGGACGCTGGCGGGCCCAGTTGCAGTGAGTTGGCTCAGACGGTGGAGGCTGGAGGCGATATTGGTTTCGTGTTTTGGCTTTGGCCCCTTCTGCCAGTGACTGGGGTGCTGGTGGCGCGATCGAGAGCGGGCTCCGCGTGGCAGGACCCGGATGTCAGCCAAGCATGGAGTACCACCCGCCGTGATCGTGTTGACAGCGTTGGAGTCCATGTACACCGGGTGCACCTGCCTAATTACTCATTTGACACCCAAGTGCCAGCTTTTTCCCGCCTAATCCCAGCGCTTCTA…
>OkoT011162.1	ATGACCCCCTTAGGTGCACCCTCACCAAAGCACATTCAAATTCTGGCTTTCCTTATCTTCTCATGTTTCTTTCCATTTGTGACCAGTGATGACACTGATACTGATCGACAAGCCCTTCTCTGCTTCAAATCTCAAATCTATGATCCTGCTGGAGCCTTAGTCTCTTGGAGCAACATGTCCCTTAACTTCTGCAACTGGCAAGGTGTTTCATGCAGCGCACAGACCCCACTCCGAGTAATGGCACTAACCCTCAGCTCTCAAGGCCTGAGTGGCTCAATACCACCTTGCATAGGCAACCTGAGCTCCATTAGAAGCCTTGACCTGTCAAGCAATGCCTTCAGTGGAAGCATCCCAAGTGATCTTGGACGTCTCAGCCAAATCATCTATCTCAACCTGAGC…
>OkoT011246.1	ATGGCCGGGGAGCGGCGGCTTGGGCGGCCCGCTGGTGGTGCGGTACTTGACCAGGAACTTGTTGGTCTGGACGTACCCGTTGGTGCCCGAGCCTCGGGCCGTCTGCAGCCCGATGCCGTTGTACATGGCGACGGCGGCGGCTGGGTGGGGCGGCCGGGTGAAGGCGCCGGCGGTGTCGGAGACGGTGGAACCCTAGGCTGGGTCGGGGCTCTGCGACCTTTCGTTGTGCAGAAACATGATTTATTCCGAGCCTGTGACTGTGAGTGGCTAACAATCGACACTTTTCTGACCGATTCCAACAGGCAGATCCCACGAGAGGGCGGAAATGTCAAACGCGTGAAGGAATGCATACCATTCGCAGTAAATTGTCATGGCAGATCATACGGGCACCCGACTAGT…
>OkoT011298.1	ATGTCCACGGTCCAAGTTTCTGAACTGTTGTTGAAGATGCTCTTTGTGAAGAGACTTCTCCGTGCGCTTCCCTTGTCAGTTCAACTCGGGAGACTTGACCCCGCACGAGAGCTACCAGCGTTCAAGTTCCTCCTGCTAACAATGGCCAAGCCAAGCCTCCTCACCTTCCTACTTCTTCCCATCTTGATCGCTTGCGACTCCAACTCGGCAGGGCCGGACGATGCTGAGCAACAAGCTCTCTTGACCATCAAGCAAGCTTGGGGTAACCCTTCTGCACTCCGCTCATGGAAGGACCACAACAGCACTAGTAACCCCGTTGCCTCCGGTTCTTCCAGTCACTGCAAATGGGTTGGTGTTGCCTGCAACGATAATGGCCAAGTGACTGCCCTCTCCTTCCAG…
>OkoT011380.1	ATGGTGAAGAATCGCAAGGTAGAACCCCGTGGGAAGGGTCAGGGGCTAACCAAGAGGAGTCCCTCTGACTACAGGTCTACAGCCGATCACCACCTCCTCCTCCCACTACAGCCAATTATCTGCAGCTTGGTTTTGGTCACGATCGATGATGACCTTAGCCATGCTCATGTGCTCAAGTTTGTATTCATGCCAGCTGCTGCATCCAATCTTAATGAACTAACGCAGTACGGAAACTACACATGCAGAGCGAATCAAATGACGCACTTGCTCTGGCATTGTGGCTCGCATGGCTCATCATGTGATGGAGGCGACTTCAGGGGCCGGCCATTCTGCAAATGCACACTCACGTACAGCTTGTTCACGCAGAATTTAGAAGCACCTGGCACTGTCTACTCCACT…
>OkoT011387.1	ATGGCACATTTTGATAAAAATAGTAAGTGGGATGCCTTGTATGATATGAAACTAAAACTGAATGTTACTGGAGGTCAGCTTTCCGACTGGAATCAAAATCAAGTCAACCCTTGTACATGGAATTCTGTAATCTGTGACAATAACAACAACGTCGTTCAAGTAACATTGGCTGCCCGGGAATTCACTGGAGTTTTGTCGCCAAGAATTGGAGATCTCCAATATTTGACTGTCTTGTCATTGGCTGGTAACAGGATTACCGGTGGCATACCGGAGCAGTTTGGTAATCTTTCTAGTTTGACAAGTTTAGATTTGGAAGGGAACCTTTTGGTGGGAGAAATACCAGCTTCTCTTGGCAAGCTTTCTAATCTCCAGTTGTTGATACTGAGTGAAAATAATTTT…
>OkoT011515.1	ATGGCGTTGTCTCGTGGTTTATTGGGTTCTTTCGGCGATGGTGGCGGTGGGAGGAGGCGCGGCGATGATGGAGCCCGAGCTGGGGGAGCTCCGCGACGAGCGGCGCGGCCTGCTGGCGCTCCGCGACACGCTGTGGTCGGCGCTGGACCTGCACTCCAACTGGACGGGCCCACCGTGCCACGGTGGGCGCAGCCGGTGGCGCGGCGTGTTGTGCGACCGCGACGGGCGAGTGACAGGCGTGACGCTAGACCGCGCGCAGCTGACGGGCATGCTCCCGCGGGGCGCGCTCCGCGGCGTGTCGCGGCTCGCCACGCTCAGCCTGCGCGGGAACGCGCTCCATGGCGCGCTCCCGGGGCTGGAGGGGCTGCGCCACCTCCGCGCCGTGGACCTGTCCAGCAA…
>OkoT011696.1	ATGCAGCCTGGGCACAGCTTCGAATGTCAAGATACTCGTATCTCACTCAGCAGGTGCCCATCAACGCCATCGTGCCACTTGGGTACCCGTCCCTCGAGATGGGCCTCAACTACTGGACACACCGGCTGCATTAAGCACCCGCGCCGCGGCGCCAACACACGCGCCCCCGCCGCAACTGCAGCGCCACATGCATCCCCGCCGCCGCACGAACCGCGGCACCAGGGCGGGTCGTCGTCGTCCGTTCTGGGCGTGGACGTCCCGCGCGCCTGGCTCTCGCAACGCACCCAGGTCCTCGGCCTCCGCGCCGGGGTCCTCGCCGCGGCGGCGGCGGCGGCGGCCGTGATCGCCCTGCTCTGCCTCGCCGTCTGCCTCTGCCGCCGGTGCCGGCGCCGCCCTCCG…
>OkoT012100.1	ATGGTGACCGCCATCCTCGGCGCCCTGCTCGTCTTGCTCGGCGGCCTTGCGCCGTTCCAGGCAGCCGCCGATGTATTCTGCGACAACCTTAAGCTCGTCGCTGCCAGCCTCCCGAGGAACACCTCCGCTTCCCCGGTACACTTCACCACCGCCACCATCGGCCAAGCACCGGACGTCGTCTACGCGCTCGCGCTCTGCCGCGGCGACGTCGTCAACAGCTCCGACTGCGGCACGTGCGTCGCCAGCACGGTCGAAAGAATGCTGAACGCGACGCCGGGGCCGCCGCAGCAGTGCTACAAAGCGTTCTACTACTACGGCGACCTCTGTGTCGTGTTCTACTCATTTAACGACATCCTCGCGCCCTCCAATGGTACCACGGGGGAGGACACACCCGACATG…
>OkoT012328.1	ATGGCGGGCGCGGCCCGGACCGCTTGGTTGCTCGTCGTCCTTTCTTGCTGCTCATGGACCCAGCGGCAAATCTTGGTCGCCGCGACCACCGACGCCAATGATGTTACTACCCTCAACACGCTGTTTACCAGCATGAATTCACCCGGGCAGCTGCAGGGTTGGAAGGCCAATGGTGGTGACCCGTGTGGCGAATCGTGGCAGGGCATCATTTGCTCTGGCTCCTCAGTCACCGCAATTAAATTGCCGAGCTTGGGACTATCGGGGACACTGGCCTACAACATGAACAACATGGAATCACTGGTTGAGCTTGACATGAGCCAAAATAATCTTGGTAATGGCCAGCAGATTCCTTACAATCTTCCAAATAAGAACCTTGAAAGGCTCAATTTGGCAGGAAAT…
>OkoT012394.1	ATGGAGTGTGCTCGGCTTCTTCTTCTTCTTCCCGCCCACCTTCTTCTCCTTCTGCTCTTTCATCCGGGCGCGCAGGTGCAGCTCGCCACAGCCGCGGCGGTGGCGGCACGGAACCCCGGTTGCGCGACCAAGTGCGGCGACATCGATGTCCCGTACCCGTTCGGCCTAGACCCGCAGTGCGCCATCCACAGCGGCTTCGAGCTCCGGTGCACAACCACGAACGGCACCACCAAGCTGTTCCATGGGACGCTAGAGGTCATCAAGCTCTCCGTGCCAGACGGCAAGTCCTGGCTCAAGACCTGGATCTCTCGCCAGTGCTACGACCGGGCGAACAACACGATGATCTACGAGAACGCGTGGATGAACATCACCTCCTCCTACGTCTTGTCCGCGGACGAC…
>OkoT012624.1	ATGAACATGGCAATTTGCACTGACATTGGTAGCAATAGATTGGATGACGCAGAGGGTGGTCACGCTTTGATTGATTGGAGGAACAAGAAATTGGGGGAAAGGGACGGACGAACATGGTACGAACGAGTCGACCGCCTATCTGCTCCGAATCGGGAAAGGAGCCAGTGCCGGCAGCCAGCTGGCCGTACAGAGCTGCTGGTTCATCTGATAAGCAAAATTAGCAGTTCCTTCGTATCTGGGAAACGCCTTGCTTGGTCACGAAGCCATGATGTGCCACTCTTGATCACAATCGCTGGCCGCCATGACTGCATTTACGTGCTCCCACGCACAGTTCTCGTAGCGGCTCCTGGTCGGTGCCATAGCTGCACGCTTGCCAAGATTCTGCATTGCAAGACACGT…
>OkoT012625.1	ATGCAGCAACACTGGTATACCTTGTGTAGCAATGAACATAAGAATACTAATCTCCTGGTACAAATCTCGTGTGCGCTTAGAAAATTTGAGCTGAAATTGCAAGTCACACGGACTAGCAGCAGTGCGCTCCTATGGACGCACAGGGATCGAGGCTTGATTTCTCTAAAACAGCCACGGAACAGGGGCCTATCCGCGGACTTGTTGCCTGAAACGATTGCTGCTGCCTGCAAGTGCGTGGATCAAAGACTTTTTGTTCAGCTCGCCGTAGGGAATAAATTTGATCTCCAAGCCATTGGCTGCTCGAATCGCTGTCAGGAAGAAGGCCTTGGTCTGAATCATGAAGATTTGGAGGAAGGTTTGTTGTTTTCTCATCCGAAACACTGCCGATCTTGTGAGACA…
>OkoT012700.1	ATGGCTCGCCTCGTGCTCGCGGCGGCTCTAGCGCTGGCGGTTGCCTCCGCCGGTTTCGCCACCGCCGCTGAGCCGAGCTCCGCCGCGCCGGCGTTCGCGATGGCGCAGTGCCGCCCGTACGTCTCCGGCCGCGACTGCGTCGCCTGCTTCGACGCCGCCGCCGCGCGGCTCCGCCGAGCCTGCGGCGCCGCCAGCGGAGGGCGCGCCATCCTCGACGGCTGCTGCGTGGAGACAGTCGGGGAGGTCGGTTGCGCCCAGTGCCTCAACGTGGCGGCGGCGAACATCGATGGGTGCCCGCCCAACTCTGACGGCCGTGCCGTGGACGCCGGCTGCTTCATGAGATACTCCGACAAACCGTTCTTCCCAGCGAACGGGACCGTGGACCTTGCCATATACCTG…
>OkoT013025.1	ATGGCGGACTCGGAGCTGTCCCGGAGCACGGTGGTGTTTGGGCTCCGCATGTGGGTGCTCGTCGGCATCGGCGTTGGCGCCGCCTTCGTGCTGCTTCTCATTCTCATCTCCGTCCTCTGCTTCCTCGCCTTCCGCCGGTGGCGGCGGCAGCGGCCTAACGGCCCCGTACAGCACCTCCCCACCACGGCTCTTCGTCTTCCCAAGAACGCCGCGACGGTCAAGGCGCCCAAGGACATCCAAGAAGTCCCCTCCCACGCCGCCGCCGCGAAGATGCCGCTCGCGCAGGTGCTCCAGCTCTCCACGCCCTCGGGCAACGTCCAGATCGCCACCGGCAACCACATCACGTACCCCAAGCAGCAGCGGCACCACAGCTACCGGATCGACGCTGGGTCATCACTC…
>OkoT013114.1	ATGCGTCGTGAGGTTGCGGGCCCGCTTGAAATGGCGGCGGTGGGGAGATGGTGGACGGCGATCGTCGCGGCCACGTTGCTCCTCGGGCCGGGCCGGATCACCGCCAACACCGAGGGTGATGCCTTGTACAGTCTGCGCCAAAGCTTGACAGATGCTAACAATGTGTTGCAGAGTTGGGATTCCACTCTTGTGAATCCATGTACATGGTTCCATGTCACTTGTAACAATGATAACAGTGTAATCAGAGTTGACCTTGGTAATGCACAGTTGTCTGGTGTTCTAGTGCCCCAGATTGGTCAGCTGAAGAATCTCCAGTATTTGGAGCTTTACAGCAACAACATAAGCGGGGCAATACCCCCCGAACTGGGCAACCTAACTAACCTGGTCAGTTTGGATCTG…
>OkoT013338.1	ATGGTTCCCGCATTGATCGCCGTCCTGCTAGTAGTCCTTCTGGCTCGGCCGGCAGAGGTGGCGGCGACGGCGATGCAGCCTAGGGAGACGTGCCAGCGGCGGTGCGGCGACATCGACATCCCGTACCCGTTCGGCATCGGCCCCGGTTGCCACCTCGAGACGGGGGACTGGACCTTCGTGCTCAGCTGCAACCGCACGGCGGACGGCCGGCACCGGCTGTACAACTACATGATCGAGGTGCTGGACATGTCGGTGCGCCTGGGGCAGCTGCGCATCTCCAACTACATCAACCCGTGGTGCTACAACGGCACCACGCGGGGGATGAACGGCCAGAAGAACTGGTGGTACAACATGTCCATCACCAACTTCCGCATCAACGACGCGCAGAACCGGTTCACC…
>OkoT013361.1	ATGGAACATTTCTTCACGCAACGCAGCACCACATGGTCATTCCGTTTCTTCCTCTGCTCGCCTATCCTGCTGCTCTTCGTGGCACCAGCCGACTCCCTGAACCAGAGTTCCTGCGGCCAGCGCGATCTTGATGCCCTGCAGGGATTCTCTAAAGGTCTCGCCGGAGGAAGCGTCGGTGGATGGACGTTTCCAAACTCCAGCTCCGACACGCCCAACTGCTGTGCATGGCCTGGTGTCACCTGCGACGATGGTGGACGAGTCATCGGGTTGGACCTTCACGGCAGGAGGCTGAGGGGCGAGCTGTCGCTCTCGCTCGGGCAGCTGGACCAGCTCCAGTGGCTCGACCTCTCCGACAACAATTTCCGCGGTGCCGTTCAGGCGCCAGTGCTCCAGCTCCAA…
>OkoT013388.1	ATGCGGTCGCCACTCCACGTAACGTTCCTCGTGCTCGCCTGCTTGTTGCTGCTACAGCTGCCCTGCGCAGCAGCGCAGCCTGGGACCGGCGGGAATAGCAGCAGCAGCGCCTTGGCGGCCGACGAGCTCGCGCTCCTGTCCTTCAAGTCCGCGCTGTCGAACCCGGGCGGGTCGCTCGCCTCATGGAACGCGTCCGGCAGCCTCTGCAGCACCTGGCGCGGGGTGACGTGTGGCCGTCAGCCCCCGAACCGAGTGGTCGCGCTGCGGCTGGACTCGCTCGGCCTCGGCGGGCGCATCTCGCCGTTCCTCGGTAACCTCTCGTTCCTGACGGCGCTGGAACTCGGCAACAACCGCCTCGAGGGCCAGATACCGCCGCAGCTCGGCCGCCTGAGCCGCTTG…
>OkoT013497.1	ATGGAGATGGCGGGCGCGGCAGAGGCGGCGACGCCGGGGCAGGAGATGCACAAAGGCAGGAGCAACACCATCCTCCTCCCCATCGTCGGCATCCTGTTCGCCTACCTGTTGTACCGGTTCCTCCGCCCGCGCCTCCCGGCGCTCCGCCGCCTCACGGACCGCCTCCCGTTCCGCGTGCCGGCCTGCCTCCGGCGGCGCGCGCCGAGCAACGTGCTGCCCTACTTCGTGCCCATCGCCGACCGCCTCGGCGCGCTGCCGTACCTCGGCCCCATCGCCGAGCGGCTCGGCGTGGGGCCGCAGGGGTACCGCGGCGGGGCGGAGGCGCTCGTCAAGTTCCCCGGCGGGGAGGCGCTGTCGGTGGCCGCCATCCTCGAGGCGCCAGGGGAGGTGGTGGCCAAG…
>OkoT013548.1	ATGGAGGCGGGGACATGGGCGGTGGTGGTGGCGGCGGTGGCCGCGTACATGGCTTGGTTCTGGCGCCTGTCGCGGGGTCTCAGCGGGCCGCGCGTGTGGCCGCTGCTCGGCAGCCTGCCGGGGCTGGTGCAGCACGCCGAGGACATGCACGAGTGGATCGCCGCCAACCTGCGCCGCGCGGGTGGCACATACCAGACCTGCATCTTCGCGATGCCCGGGGTGGCGCGCCGCGGCGGGCTGGTCACCGTCACCTGCGACCCGCGCAACCTGGAGCACGTCCTCAAGGCCCGCTTCGACAACTACCCCAAGGGCCCTTTCTGGCACGCCGTCTTCCGGGACCTGCTCGGCGACGGCATCTTCAACTCCGACGGCGACACCTGGGTCGCGCAGCGCAAGACG…
>OkoT013615.1	ATGGCGCCGGCGCCAAAGCTGCTGGCGCTGCCCGCGCTGCTGCTGTGCCTGTGCGCGCTTCCGACCCCGGCGCGGTCCCAGAACGGGACCGTGGCCCCGGCCGCGCCGGCGTCCGTGGAGGGGTTCAACTGCTCCGCGAACAGCACGTACCCGTGCCAGGCCTACGCCCTCTACCGCGCGGGCTTCGGGGGCGTGCCGCTCGACCTCGCGGCCGTGGGCGACCTCTTCGGCATCAGCCGCTTCATGGTCGCGCACGCCAACAACCTCTCCACCACGGCGACGCCGGCCGCGGGGCAGCCGCTGCTCGTGCCGCTCCAGTGCGGGTGCCCCTCCAGGTCGCCGAACGCCTACGCGCCGACGCAGTACCAGATCGCCGCCGGGGACACGTTCTGGATCGTC…
>OkoT013757.1	ATGAGTCGGCACAACAGTAGCACTAACAAGTCTCCAAAGGCTGGGTACGGGTACGGCACCTCTGCAACAACACGAGTTGCCGGCCACAGGAGATATCCCATACAGAGCAGAGCAGAGCAGAGCACTGCCATTATTCTCTCTCCGGCCGGAGGTTCATTCAACATGGAGGGCAACGGTATGGCTGGATCACCATACCGTCTTCGACATCGCCGGTTGATGGATACTGCATCAGCACCCGCGAGCAGTCCAGGACGTTCTGGCTCCAATGGGATGACCATAATGGTCTCGATCCTGGTGGTGGTCATCGTCTGCTCCCTCTTCTACTGCGTCTACTGCTGGAGGTGGAGGAAGCGCAACGCTGTCAGGAGAGCTCAGATAGAGAGCCTGAGGACGCTGTCC…
>OkoT013766.1	ATGAGAACTTCGCGCCGTGGCCACGGCGCCACGGCCAACCTCGCGCTTCTCCTGCTGTCCGTCTGCGCCCTCCCCGCCGTTCGCTCCCAGGCCGCGACCTCCACCAGCACCGTCGGCGGCAGGGAGTTCACCACCTTCTACTTCCCCGACTTCGAAAGGAACTTGCTGCACAGCCCGGGCAATCTGACCTTCTCCAGCAACGCCACCGTCGGCCAGACCGCTCTGCAGATCACCCCGGACACCAGCAACGACGCCTCGAGCTTCCTCATCAACCAGACCGGCCGCGTGTTCTACGCCACCCCGTTCGTGCTCTGGTCCCCCAACTCCACCGCCGCCGACAGCCGGAACGTCGCGTCCTTCTCCACGGTGTTCAAGGTCAACCTCTACCGCGTGAACACG…
>OkoT013837.1	ATGGGGAGCGACACCGAGACGGAGAAGAAGAGGACCCCGGCGGCGCTAGCGCCCATCGCGAAGCCCCTCGCTAGAAAGAAGCTCTGCAAGCGAACCCTCAAGCTCGTGCGACAAGCCTCGGAAGCCAAGTGCCTGAAGCGGGGAGTCAAGGAGGTGGTCAAGAGCATCCGCCGTGGGAACAAAGGGTTGTGTGTAATAGCTGGAAACATTTCTCCTATTGATGTGATTACTCATGTTCCGATTCTTTGTGAGGAAGCTAACATTCCTTACATATATGTACCATCAAAGGAGGATCTAGCAACTGCTGGAACCACAAAGAGGCCCACGTGTTGCGTCTTGGTTCTGACCAAACCAACCAAGGGGGAGATCGGTGAGGAGGTGAAGGAGAAACTTAAGTCA…
>OkoT014027.1	ATGCATTGGGCAGCAACAGTTGGTACGGGTGCACTGCTGGTCATGGTCGCCGGTCAGTTGGCTACCACCACGGAGAAGGAGAACGCCGCCGGGACGACACCACTCAGCCGCGGCGTGACCCTGCTCGCCTGCCCGCCCGAGGAAGAAGGCCGTAAAGGTGGTGCCTTTCGGGGCTGGGACTTGGGCGAAGCAGCAAAGGTGCTTGCGGTTGCGGGCTCGTGGGATGACGCCGAGGGTGGCGCTGCTGCAGTGGTGGTGGGCGGCGGTGCTGGTTCTTGCGGCGGCTGTGGAGGCGGGAGGAGGAGATGGTGGCGACGGGGATGGGCAGGCGCTGATGGCGTTGAAGGCGGGTTCGGGAACGCGGCCAACGCGCTGGTGGACTGGGACGGCGGCCGCGAC…
>OkoT014053.1	ATGGCCGCCGCGTGCTTCCGCTCCCTCCTCCCTCTCCTGCTCCTGGCCCCGCTTCTCTCCGCCCTAGCAGCCCCGGCACGCAACGAGGAGGATGCCCGCGCGCTCATGGCGCTCAAGCGTGCACTTGACCCCGTCGGCCGGGTCCTGGGCTCCTGGGACCCATCCGGAGACCCTTGCACCGACTCCTTCGACGGCGTCGAGTGCGGCCCCAACGGCCGCGTCACGGCCATCTCGCTGCAGGGACGCGGGCTCTCCGGCGCCCTGCCGCCGGCAGTCGCCGGGCTCCGGCGGCTCCAGGGGCTGTACCTCCACTACAATGGCATCAAGGGCACCATTCCACGGGAGATAGCCAAGCTGTCCGAGCTCACGGACCTGTACCTCGACGTGAACCACCTCACC…
>OkoT014079.1	ATGTCGTCAGTACAGCGCGACAGTCCCGCATCCTCCCATATCGGAGTTGAGCTAGGAGCGCGCATCCGGCTCCGTCGCCGCCGGTCCAGCGCGAGGAGAGAAGGAGGCGGCGGTGTTGTGTTTTGGGGGAAGAAGCTTCTGCTCATCAGATTCAGGTATCTTGCTGAGGGATGTTTTGCTCTTCTCAAACCGGTGGTCAAATTGCAGGCTTTAGGGAATCAGCTTACGTCCAGCATGGACACGGCGCTTCTGCGCGCTCCAGCTGCTCGTAATTTAGTTTACGAAGAATGTGCTCCTCTGCATTCCAGAAGTTACCATTGCCATGCTCTTCGGTCTGTGCGATGCAATCCGTCAGAGTTGAGACCATGCCAAGCACTGGTATCTTCATCGACACTGAGG…
>OkoT014095.1	ATGCATGAGATAGTTACAACGAAGTATCTGATGCCCAAACTAGAACTGAGGAAAACTCTCTGTCACCACGATCATCATCACAAAAAACGGCACCTACTGTCTCAAAATGACCCCACTCATATAGTCATATGCACAGTGTCAAACAACCCAAGCACCGCATGCTTCACAGCAGCATCAGGCCTTCAGCTGCTGCGACCTCCTCCCATGCTGCGCCCATGGTATGAATGGCACCGCCATGTGGCCCGTCAGGACCAAAGGCTTCCCACAGCATTCCTCCCGCCATCGGAACTGAACTCGCCGTCATCGATAGCACACCCACAAAGCACCGCCTCCCTGTCACAAGCCTTCGCCTCGGCCTCGATGCACAACTCCGCTGGTGGCTTGCTCGTGCCGGCCACG…
>OkoT014161.1	ATGCTTGCCAGGTTAGCCATGGCCATGAGAGGAATCGTCAGTTTCACAGCGATACTGTTCTCCTTCCTTCTCTTGCCATCCATTGCTCGCGCAAACGATCAAAGTTACCTTGCTAAAGGCTCCTCCATCTCCACCCAAGATGACACCACCGCCATCCTGGTGTCGCCCAATGGCGCCTTCTCCTGCGGCTTCTACAAGGTGGCCACCAACGCCTTCACCTTCTCCATCTGGTTCTCCTGGTCGTCCGACAAGACCGTCGCCTGGACGGCCAACCGTGATGCTCCGGTCAATGGCAAGGGCTCCAGGCTCACCTTCCAGAAGAACGGTGGTTTGGAGCTTATTGACTACAACGGCACAGTCGTATGGAGCACCAACTCAACTGCAACTCGTGCCGACCGT…
>OkoT014241.1	ATGTACACTGTGCTTGTTCTCCCACAAGGCTTTGTTGTTGTTGTTGTTGCTTCTTCTCCCACAACCATTCCGCATGATTCTTTTATGGATATCATTGTTTGCCGTGATGGAATTGACATCGATGGGAAAGATGTTCCTCTAAGCAAGTTCAAGGGAAAGGCGCTGCTGATTGTTAATGTTGCTTCTCAATGTGGCCTGACAACATCAAACTACAGTGAACTATCTCATCTCTATGAGAAGTACAAGACTCAAGGGTTTGAAATTCTGGCATTTCCATGCAACCAGTTTGGTGCACAAGAACCTGGATCAAATCCACAGATAAAGCAGTTTGCATGTACAAGATTTAAAGCTGAATTCCCTATTTTTGACAAGGTTGATGTCAATGGACCTAATACAGCC…
>OkoT014242.1	ATGGTTCCAATCACAAAATGTACTGGAACTGTTCCATGGTTGGAGCGTGAAAATCCTTGCATTGCCTCCAATGCCTTGAGACTTGGGTTTGAGTTCTCCCGCACGAGAGATCGAGCAGCTCATGCTTCCATGGAGGTGGCTCCAATGTCCGCCATCATCTTCTTCACCTACCTTCTCTTCTTCTTCTTCAACGGTCCAAGCCCTGCTCTTTCAGCTGGCTGGTCGGACGAGCGCTCTGCACTTCTATCCTTCAAGTCTCGTGTGTCTAACGATCCCAATGGCGCTCTTTCTAGCTGGGGTTCACCTCATGTGTGCAACTGGACCGGTGTTGCTTGCGACATGGCGAGGAGACATGTCGTGAAGCTGGTGCTAAGAGATCAGAAGCTCTCCGGCGAGGTC…
>OkoT014243.1	ATGGACAAATTGCTCATCCCAATCATCATCTTTCATGTCGGCCTCGTGCCGATCGCTGTCGCGGCAGCAGGCGCCGCACCACCACCAGTGATCGACGATGACCGCGCCGCGCTCCTCGCGTTCCTCTCCAACGTCTCGGCTGACCCCGGCGGCGCCTCGCCGACTGGGGCCGCTCGCCGGAGTTTTGCAACTGGACGCGCGTCATGTGTGGCGGCCCGGGCAGGCGGCGCGTCACGCAGCTGCAATGCTTTCTCCGGCACGATCCCGCAAGAGGTTGCCGCGCTGTCGGTGCTGACGCAGCTGAGCTTGACGAACAACCTCCTCGAGGGTGCGATCCCGGCCGGCCTCGGGCTCCTACAGAAGCTCTACTACCTCGACCTCAGTGGCAACCGACTCTCC…
>OkoT014295.1	ATGGCCCCATTTCCACGCCGCCTCCTCTTCCTCGCCGTCGTCGCCGTCGCTGGCACGGCGGCGGCTCTCCCGGGTGCTGCCGCGCAGAACATGACCGATGCCGAGGCGCTGATGCAGCTCAAGAAGTCATTCACCAACTCCTCGTCGCTTTCGTCGTGGCTCATCACCAACAAGGACGGCAGCAAGTCCCCCTGCGCGGCCGGCTCGCACGAGTGGCACGGCGTGGTGTGCAGCCACGGCGTGGTCACGGGCCTCCGCCTCAACGGCCTCGAGCTCGGCGGCACCATCGACGTCGACGCGCTCGCCAGCTTCCCCCGCCTCAGGTCCGTCTCCTTCGCCAGGAACAACTTCTCCGGCCCGCTCCCCGCCTTCCACCAGCTCACCGCGCTCAAGTCCATG…
>OkoT014315.1	ATGTTAACCAACCCCTTTCTTGTGATATTCCTTCTGCCAAATCGTTCGTTCAGATTCCTCCAATCTGTCATCCATTTCAGTGTTGCCGTTCTTTATGCTAACCCGGCTGGGTTACATTCAGGTTCCACGCTGCTGGAGATCAAGAAGTCCTTCCGCAATGTCGGCAACGTACTGTACGATTGGGCCGGCGACGATTACTGCTCCTGGCGCGGCGTCCTCTGCGACAACGACACCTTCGCTGTGGCCGCACTCAACCTCTCCGGACTCAACCTCCAGGGCGAGATCTCTCCAGCCGTCGGCAGCCTGAAGCGCCTCGTCTCGATTGACTTGAAGTCGAACGGGCTGTCTGGGCAGATCCCTGATGAGATTGGTGACTGTTCGTCTCTCAGAATACTGGAC…
>OkoT014608.1	ATGGGGAGCGAAACGGAGGTGGAGAAGAAGAGGGCGCCGGTATCCCTGGCACCCATCGCAAAGCCGCTCGCTGGCAAGAAACTCTGCAAACGAACCCTCAAGCTCGTCAGCCGAGCCTCGGAGGCCAAATGCTTGAAGCGAGGTGTCAAGGAGGTGGTCAAGAGTATTCGCCGGGGAAACAAGGGATTATGTGTAATTGCTGGCAATATTTCTCCGATTGATGTGATAACTCATGTTCCCATTCTCTGCGAAGAAGCCAATATCCCTTATGTATACGTTCCATCAAAAGAGGATCTTGCGACCGCTGGCACCACCAAGAGGCCTACCTGCTGCGTCCTGGTTCTGACCAAGCCGGCCAAGGGGGAGCTCGAGGAAGAGGTGAAGGAGAAGCTGAAGACG…
>OkoT014642.1	ATGGCGTCAGCTGCTACCGCGTCGGGCGGGTCTCTCCTCGTCCTCGTCTCCCTTGTCGCGCTGCTCCTCGTGTTTGCGACATCCGTTCAGGGCTACGACGGCCGCCATGCAGTTGCGCGCTCCGCCGTGGCGCGCCGCTCCCGCCTGGGGACCCGGCACGTGCACCGGTACGTGCTTGCGGAGAAGAACAACACGACAGGAGGTGCTGGGGGTGGCAGCAAGAACGGCAGCTCATCACCTGCGACGCCCAACGCTACCTCGCCTCCGCCGCCGGCTGCTGAGCACGGCCGGCGCCACCGCAGCCACAAGCACCGCGTGCACAACTGGATCATCGGCTTCGTGGTGGGCTCCCTGGTCGGCGTCATCTCTGGGCTGGGTACGTCAGTGCTGTTCCGGCTG…
>OkoT014643.1	ATGGCGTCAGCTGCTACCGTGCCGGGCGGGTCTCTCCTCGTCCTCGTCTCCCTTGTCGCGCTGCTTCTCGTGTTTTCGACCTCCGTTCAGTGCTACGACGGTCGCCATGCAGTTGCGCGCTCCGCCGTGGCGCGCCGCTCCCGCCTGGGGACCCGGCACGGCCGGACCGCGGCGCCGCACCGGTACGTGCTTGCGGAGAAGAGCAACACGACAGGCGGTGCTGGGGGCGCCAGCAAGAACGGCAGCTCATCACCTGCGACGCACAACGCCACCTCGCCTCCGCCGCCGGCTGACGAGCATGGCCGGCGCCACCGCAGCCACAAGCACCGCGTGCGCAACTGGATCATCGGCTTCGTGGTGGGCTCCCTGGCCGGCGTCATCTCGGGGCTGGGTACGTCC…
>OkoT014838.1	ATGGCCGCTTCATGCAATTCAGTGGTGCCGCGACTGTTGGTCACCTCGCTGTTAGTCCTAGTAGCAGCTGTTGCTGCTTCTTCGTCATCTTCTTCTTCTCCAAGTCCTGCACCGACTCCAACCAACGGCAGCGACACTGACCTTGCCGCACTGCTGGCTTTCAAGAGCCGCGTGTCCGATCCTTTCAGCATCCTCGCCAGCAGCTGGACCACCAATGTTTCCTTCTGTCACTGGCGCGGCGTCTCATGCAGCCGCCGGCGACAACGCGTCACCGTGCTGTCGTTGCCGGGTGTTCATCTCCAAGGAGAGCTTACGCCCCACCTCGGTAACCTCTCTTTCATCTCCCTGCTCAACCTCACCAACACCGGCCTTGTCGGCGCCATCCCTGCCGATCTTGGC…
>OkoT014843.1	ATGAGGACTCTTCTCCAAGCTGCTCCTGTGGCCGGTGATGCCGGGGCGGCGGTCGGTGACGCAGGAAACACGTTGGCAACCCCAGGCACCGACCTTCTTCCGCCCCTCCTGTCGCCGCCGTCAACGCCGGCGGACTTTTCGCCACCGCCTCCTGACTCTTCTTCGACCTCACCTCCAGCATCATCCTCTCAACCGCCACCACCATCTTCTGATGCTCCGCCACCACCTTCTCCCTCGACACCGCCCCCAGAGCCGCCGGAGCTTGCACCGCCTCCTCCTTCACCGGTTAACACCGCACCTCCACCTCCGGAGGAATCTTCCTCACCGCCACCGGCCGCATTGCCGCCCCCGCCACCGGCGCCGGTGCCGACATCCTCCCCGCCGCCTCCAGCCGCCGTT…
>OkoT014851.1	ATGAAAATATCATTAGTATGTTCACACTTCACATACCGGTCTTTTACAACATTTCGCCCAAAATCATCACCGTTCGTGAACATTCAACGCATCTGGAATGATCCGGGTGGTGGACTCGGTGCCTGGCTCGGTGCAAGACTGGGGGGTTGGGCTCGGTGCGGTCTTTGGGTGGGCTCGGGGGTGGTGGCTTGGCCGGAGCTTGGGGTGGCTGGACTTGGCTCGGTGGCTGCCGGGGTTGGGAGCCCGGGCTCGGGGTGGCTTCGAGGGGCCGGGGCACAGAGCGGCGAGCGGTTCGGCCGGGAGGCTGAAGAAGCGGTGGGGGCGGCCGGTCGGGGAGTGCGCGAAAAGTCGCGGCCGGAGGCGGCGCAGAGTCGGCGGGGCGGATCGGCGCCGGCGAAG…
>OkoT014944.1	ATGGCCGCCACCGCGCCCTTCTTGACGGCGGCCGCGAGCTTCTTGGTGGCGGTGGTGGTGGTGCTTCAGGTGACGGTGCCCGTCATTGCCGGCCCCGAGGAGGAAGCGGCGGCGCTGCTCGCCTTCAAGCGCGCGTCGGTTGCTGACGACCCACGCAGAGCGCTCGCGAGCTGGGCGCGCGGCGGCAGCTCGGCGAACAACACCGCTGCGCCATGCTCGTGGGCTGGCGTCTCGTGCGCTCCTCCGCCCGACGGACGCGTGGTCGCCGTCAACCTCAGCGGCATGGCGCTCGCTGGCGAGCTCCGGCTCGACGCGCTCCTCGCGCTCCCGGCGCTCCAGCGCCTCGATCTCCGCGGCAATTCCTTCTACGGCAACCTCTCGCACGCCGCGGCCGCGACG…
>OkoT015208.1	ATGCACCGCGGTGGCGACCGCTCCGGCGGCCCCTCGGGCGGGGACCGATCTGGTGACCGGTTTCAGCGCGGCCCTTCCCGCTGGTCCTCTGGCAGCGGCGGGGGTAGTCCGCCCCATCGACACTCCTCACGTGGCGGGGGAGATGGCGGGAGGTTTGTTTCAAAATCCTCGGTGGGGCCCTTTCGGCTCATTGGTGTAGTTAGTGGCCATTTAGGAAATCTTGGTAAAACTGCAATTCAGTATAGAGATGCTGCTAGTCAGTCTCAAATTCGCCCAACCTTAGTAGTCAGTATTCCGATGCAGGAAGTGTTTAGAAATATTCCAGAACTTCGGTTAGATAATAATAGCAAAAGTACTTATGTCAAACTTTTTGTTGGATCTGTTCCGAGGACAGTAGTT…
>OkoT015260.1	ATGCTGCATGCCACTGCATCACCACCGGACTTCACCTCCATCTCCATGGCTGCCACAAGCGCAGCTCGTCTTCGTCGGCTCCTTACACCGTCCTCGTGGTCGCTGCTGCAGCTAGTACTGCTCCAGCTGCTATACATCGCCTCGGCACTTAATCAAGACGGCATCATGCTCCTCTCCTTCAAACTCTCGCTCGCCGCCGACCCGCTCGGCTCCCTCTCCGGCTGGGGATACACCGACGCCACGCCCTGCTCGTGGAACGGCATCGTATGCTCCTCCGACGAGCGCGTGGTCAGCGTCGTCCTCCCCAACGCGCAGCTCGTCGGCCCCGTCGCCAGGGAGCTCGGCTTCATCGAGCACCTCCGCCACCTCGACCTCTCCGGCAACGCGCTCAACGGCACC…
>OkoT015386.1	ATGGGACAAATACTAAATCTTGACAATCTCATCCGTCATACCACCACCACCTGGTCAAGTGTCCCATTTGACCATTCACAAGTGCTGAATATGCCTGCCATACTGTCCTCAGTCTTTGGATCGGTAGCTGCAATTGCCATCGCAGCTACTGCTGCATACTTGTACTTCAAATCGAAGTACAGACGATGGAAGAATGAGCAGGACAAGCTCGCCAAGATCATGCAGGGCCTCCCTGGGGTGCCGACCAAGCTTGACTTCACTGACATAAAAAAGGCTACCAAAAACTTCCATGAGACAATGAAGCTGGGGAAGGGAGGGTTTGGGGCCGTCTACCGATGCACACTTCCTGCTTCTGCTTCGAGGACGGGGCAAGCAATGGAGGTCGCAGTAAAGAAGTTC…
>OkoT015413.1	ATGGCGCTAGCCTCGCAAGTGACTGCCGCTGCGCTGGTGTTGCTGCAGCTTGCGGCTGCTGCTGCGGCACCACCACCAGCGCCGATAGGGCTCCGGCCTGGCTGCAACACCACCTGCAGCGACGTCCGCGTGCCGTACCCCTTCGGCATCCAGCCCGGGTGCTACCGGCCGGGCTTCAACCTCACCTGCGACACCAGCCATCATGGCTCCCCGCGGCTGCTCCTCGGCGACGGCACGCTCCGGGTCGTCGACATCCACCCCCAGAACTCCACCATTCGCGTCCTCCGTGATGGACCAATGGTAAACGGCGGCAACCTTGTCACCGCCGCCGACGGGCCCATCAGCTTCACGTTTGCCCCCTTCTTCGCGGGCGGACATTACAGGATGTCGTACGTCTAC…
>OkoT015422.1	ATGCTCCCACCTGAGACGCGCCGGTGCTCCTCTAGGCGCGCAATGGCTCGTCGACGGCGCGCACTGCCGCCGCCGCTCATCGGCCTGGCCATCCTCCTCTCTGTGGCGGCAGCCTCATTGGCCAAGACCGACCAGGCTGACGTAACTGCACTCAATGTGATGTTTAAAAGTATGAACAAACCATCTAAGTTGTCTGGTTGGAAAGAAAGCGGCGGCGATCCATGTGGTGACGATGACACATGGAAGGGGATAGAATGCAGCGGCTCATCTGTCACAGAAATTAACTTGTCAGGGCTCGGACTAAGTGGCACGCTAGGCTATCAGCTATCAAGCTTGAAATCAGTAACTAAATTCGATGTGAGCAAGAATAAACTCAACGGTGATATTCCCTACCAGCTT…
>OkoT015463.1	ATGGTTCTTGGACCATCTTTTGCAGCTGCGGCTTCAGCGCCATGGAGCTTCCTGGTATACGGTGTCCTGGGCCTCGCGTTCCTGTGGCAGGCCGGGCGACTGCTAAACCATCTGCGGTGGCGGCTGGAGCGGGCGCTGCGCGCCCAGGGCCTCCGCGGCACGTCGTACCGCTTTCCCACCGGCGACCTCGGCGACAACGCCCGGCTGAACAAGGAGGCCTGGTCCAAGCCGCTGCCGCTGCGGATTCAGCTCACCGTGTTGCAAGGAAAGGTGCTTGATGGCTTGGTCAACTATCGTCAGCTGCCGCTTTGTGCAGCCGACGACCGGCTTGTCCCCGGCAAGCCGCTGTCCCCTGGCACCACCATAATTTCCGATGGTGGCAGCTTCGCCTTTGGCTTC…
>OkoT015859.1	ATGCTCGAGCAGGAAGGAGGGAATCCAGCAGGTAGCAGCCGAATCCAAGAAGCTACTACTCACGTGAAGGAAGGACAGGTACCGAAAGATGCTTCCTTCGCCATGCCAGATACTACGTTACGTATAAAGCAACGAGGAATTCCTGCTGCTGCTGCGCGCGGCCATCCATCCTGTCACGTTCCGCGCGGGGCGGAGGCGGTCACCTCCATCGCGCGCCGTTGCTGCTGTTCTCATGCGTCGCATGCACGAGCCAGCCCGGCCCCGTCGTCGGCCGGCGTGAGCCATCAACAACAACCTGGTGCCCTCCCTCGTTTTCCAGCCCAGCACGACGCGAGACGACGGCCAAACGCGAGAGCAGTGCGAGGCAGCAACGGAGCGGACCGGGAGAAGACGCATCGG…
>OkoT015883.1	ATGGCGTGGATGTCGCTGCCACATGGCTGGAGCTTGCTGTTCTGCTTGGTGTTCTTCATCGGCTTGCTTCACGCTGAGGTTGTCCATTCTGCAGCTGCTCCAGAAAGGCTCTTTCCTACTGAAGCGCGTCTTCTTCGCCGGCTCGCGGCCAGGCTCGGCGTGTCGCACTGGGACTTCTCCGCCGGCGGCGTCGAGTGTGACTGCTCCTTCTCAAACCACACCGTCTGCCATGTCACGCAAATATTCCTCAAGGGGCAGAACTTCACGGGCGAGCTCCCACCGGAATTTGCCGACTTCCCCTATCTTGTCCAGCTAGATCTGAGCAGGAACTTGTTTCATGGTGAAGTACCTTACCAGTGGGACCGGATGAAGTTACGAGGACTGCCACTGATGGGAAAC…
>OkoT015893.1	ATGGTCGTGTCTCAAAGCCTCGAGGCACCAATGGCGCTGGTGTTGTTGGTTTTACTCTTGCTATTAGCACCGGCGATTCATGTCGCCGGTCAGGGTCCGCAGACAGGTTTCTTGAGCATCGACTGCGGCCTGGATGACAAGTACAGCGGCTACAATGACCCTGACAACGACGTCTACTACGTCTCCGACGGCCCGTACTCGGATTTGAAAATTGGACCGTTACACGACGCCGGCGAGAACCTCAGGGTGAGTGTCGAGTACGAGAGCCGGTGGCGGCGCCTTTACCACACGGTCAGAAGCTTCCCTTCCGGCTTGCGGAACTGCTACCATCTGCCCACGGTAGCCGGCGCCAAGTACCTGGTCCGGCTACAGGCCTTGTATGGCAACCACGACGGCAAG…
>OkoT015895.1	ATGGCGCTGGTGTTGTTGGTTTTACTCTTGCTATTAGCACCAGCGATTCTTGTCGCCGGTCAGGGTCCGCAGAAAGGTTTCTTGAGCATTGACTGCGGCCTGGATGACGAGTACAGCGGCTACAATGACCCTAACAGCGGCGTCTACTACGTCTCCGACGGCCCGTACGTCGACGCCGGCGAGAACCTAAGGGTGAGTGCCGAGTACGAGAGCCGGTCGCGGCGCTTATACGACACGGTCAGAAGCTTCCCTTCCGGCATGCGGAACTGCTACCATCTGCCCACGGTAGCCGGCGCCAAGTACCTGGTCCGGCTGGAGGCCTCGTATCGCAACTACGACGGCAAGAACGACAACTCCTCGCTGCAGTTCGACCTGCACCTGGGGCCCAACTACTGGGAC…
>OkoT016007.1	ATGGTTGCACCCAGAGCCCCACCCCCCGTTGAGCGCCTCCCCTCTCTGGCCGGCAGACGCGAGCGCCTCCCGGGCGAAGCTCTGCCTCCTCCCCGACCGAGCTCTGCGGCGCGCGAACCCCTGGGGGGAGCTCTGCTGACTGACCTCTCCATTGTCTCCCTCCTAGGCGAGCTCCTGGACGACACACGGCTATCAGCTACAGCCACTACGACGCGTTCCTGCCGCCGGCTCGGTGAACCACAGCTCGACCTGCGTGCGCGGTCTATCTCGTGTCGTACTGTATCGAATTTGGTCCGGAGCCCAAACGGCCGGCCGGCGATCTTATACGGCCGCGACACTGGCCGACCGACCCCGAGGAAGACCACGGCCGGAGCAGGCCGCGCTCGCCGGCTGAAACGC…
>OkoT016324.1	ATGCCGCCGCGGTTCAACGCCGCCGCATCGAGGCTCGCGCTTCTCGTATCGCTCGCCTTCGCGCTGCTGCTGGTCTCGCCGTGCCACTGCGTCAACGAGCAGGGCCAGGCGCTGCTGCGATGGAAGGACATCACGTCGGTGGACCTGCAGGGCCCCCTGCCGGCGAACCTGCAACCTATGGCAGCGTCGCTGAAGACGCTGGTGCTGTCCGGCACGAATCTCACCGGCGCGATCCCCAGGCAGCTTGGAGACTACGTCCAATTGACCACCTTTGACATCAGCAAGAACCAGCTCACCGGCGCGATCCCTCCCGAGCTCTGCCGGCTCGCGAAGCTCGAGTCGCTCGCGCTCAACTCCAATTCCCTGCGCGGTGCCATCCCCGACGACATTGGCAACCTC…
>OkoT016558.1	ATGGCTAATCCCCACCTTGTTCATAACATCCTCATGCTATCTCTCGTTCTCCTCACTTCTCTTCTCCCCAATTCAAACTGTAAGACCACCACTAGGGAAGCTGAGAAGACAGTACTTCTAAACATTGAGTATGACTGGGGCAAGCCAGTGGCTCTGAATTGGAGCTCCATCACATACACAGATCAGTGTAACTGGCCAGGCATCAAGTGCACAGATGGCTTTGTAACAAGTATATCGCTAGCTGGTTGTGACCTCAACAAGCCAATTCCACAAGCCATTTGCTCGTTCAAGAACCTTATTGCAATCTCCCAACTGTATGGTCTTAAATTTCTGTACCTTGATGACAATAAGTTTGATGGCAGCTACCCGCCAGAGCTTGGAAATCTCTCGGAACTCCAA…
>OkoT016559.1	ATGTCAGGCTCGAGCACCTGCTACCGCATCTTCCACCTGCTCCCGGTCTTGGTCCTGCTGCTGCTCGCCTACGAGTGTCGCGCGCAGCCCGCCGCCGGCGACGGTGACACGCTCCTCGCCGTCAAGAAGGACTGGGGCAATCCGCCGCAGCTCAAGTCATGGGGCCCCGCCGCCGACCACTGCAGCTGGACCGGCGTCAAGTGCGCCGCCGGCGGCGCGGGAGTTATCACGGAGCTCACCCTCCCCAGCCTCAACCTCAGCGGCTCGGTCCCGGCGTCCGTGTGCGCGCTCAAGAGCCTCGCCCGCCTCGACCTCTCCTACAACAATCTCTCCGGCCCCTTCCCCGCCGCCGCGCTCTACGCCTGCGCGCGGCTAAGCTACCTCGACCTCTCAAACAAC…
>OkoT016622.1	ATGAGCAGCAAGGGAACAGATGCGGCCAGTGCAGGAAGGCATCTCGCACGAGCCATGAGCTTAATCCGGGGCCAGGATACACGCAGCGAGGCATCAACGTCCAGTGGCGGGCAGTCGCGTCCAGTTGGAGATCTGCAGCAGCCTTGGCTTTGCGGTAAAGGCGTCGAGAGAAGAAGGAAGAGCCGAGAGCGGACAGGGCTCGTGCCGCGTACTCGATCGATTGACCCTTCGCTCGCAAGCCAGGTGCGCCGCACTCCACGAATCGTCGCGCTTGCTGGCCCGGTCGAGACTACTTCTCGTCATGTCAGTTTGCTGTGCTCTTCTTGCGAGTCGTACGTGAATGCTCTCCGCGAGGGCTGTTTTAATTCCTTGGACACCTGTGGGCCCAAAGAAGAATCT…
>OkoT016751.1	ATGGCGGCACTGGCCGCCGCTCTGGCCGGCGTCCTCCTCGCGCTCGCGCTCGTGGCGGTGGCGGAAGCCGATACCGATGCTGCCGACGTCGCGGCCTTGGGGAATCTCTACAGCTCTTGGAACAGCCCGGCGCAGCTCGCAGGGTGGTCGGCTGCCGGCGGCGACCCCTGCGGCGCCGCGTGGATGGGTGTCTCCTGTTCAGGCTCCGCCGTCACCTCCATCAAACTTTCTGGTCTGGGGCTGAACGGTACACTTGGTTACCAACTATCCAATCTGGCGGCATTAAAAACAATGGACTTGAGTGATAACCACTTTAATGATTCGATTCCATATCAGTTGCCACAAAACCTTAGCTATATCAATCTCAGCCACAACTCGTTATTTCAGGAAATCAGTGAA…
>OkoT016771.1	ATGGAGTTGAGGAGTGGCGGCGCGGTGGCTGGAGTGATGAAGGTGGTGCTGTTCCTGCTCCTGACGTGCGGCGGCGCGTCGGCGCTCAATGCCGACGGCGTGCTGCTCATGTCGTTCAAGAACGCGGTCACCGCGGACCCGCTGGGCGTGCTGTCCGGGTGGAGCTACGGCAGCGCGGAGCCGTGCGGGTGGAACGGCGTCGTGTGCGCCGGGTTCCAGAAGGCGGATGCCACCGTGGTCAACGTGACGTCGGCGTCGGGCGAGGGGAACGCGACGGTGGTTGTGGCCGGGGCGAACGGCACCGCGGCGGTGGGAGGACTAGGCCTCAACGCGTCGGCCGCGGCGACTGTTTCGCGAGTGATAAGCCTCGTGCTGCCCAACGCGCAGCTGTCCGGCTCG…
>OkoT016802.1	ATGAGACCTCCATTGCCGGTTCTGTGCTCCTCCGTCCCGGTCTTGCTGCTGGTTCTGGCCTTGTGCTCGTCGTCGGCCCACGGGAGGACCGCGCCTTCTTCCCCGGACGCTTCGACTGTCACCAAGAGCATTCGCGCCGCCAATGGGACCACCTCCTTCTCTCCGGCGGTTCCGGCGGCGCCGCCCCCCGTTGTGATCATCGTGGAGAGGCACCACCATTTCCACCGTGAGCTCATCATCGCCTCCGTCCTCGCCTCCATCGCCATCCTCTCCACGTTCTATGCCTGGATCCTGTGGCGGCGATCTCGCCGCCGGCCCGACAGCAAAAACACCTGGAGCTCAGGCGCTACAAGGGGAATGATACTGGTGCCGATCCTGAGCAAGCTCAACTCACTGAAG…
>OkoT016832.1	ATGGCGTCAACTTATCGACTTGCTCTCTGCCTTGTTCTGTTCCTTCTCGTCCTGCCGCTGCGGCAACACTCGCCAGTGGTCGCGGCGCGGACCAACCTGACGGTCGGGGAGGTTCTGGCACCGCCGAACTACATCACCAGCCCGTCCGGCGTCTTCGCGTTTGGCTTCCGCGCGCTGGACTCCGACCCCGCACAGTTCAATCTCGCCACGTGGTTCCACTTCGCCGGTGCCGGCAGCGCCACCCCTGCCCCGCCGCAGTCCGTGGTGTGGTTCGGCAAGAGGTCGGACACCGGTCTGACGGCCGTCGCCACGGCGCAGGCCACGCTCAGCATCACGGTGTCCGGGACAGTGACGCTCGTGGACGGCGCCAGCGGGAGCAACAACGTGCTGTGGTCGCCA…
>OkoT016840.1	ATGAGGCCAGGAGCAGAGTTCCCCATGAGCCACGGCGCGCCGACGGCGGCGCCGACGAACGGGACGGCGTTGCACTCCCCATGGCAGTCGCCGGTGCCGTACCTCTTTGGCGGGCTGGCAGCGATGCTGGGGCTCATCGCCTTCGCGCTGCTCATCCTGGCCTGTTCCTACTGGAAGCTGTCTGGGTACCTCGACGCCGGCTCAGGCACCGATCGCGATCGGGCCGGCTCGGGCGCCGACGGGGATCAGAAGGGCTCGGCCACCGGAGCGGCCAGGCCGGCGGCGGGGTTCCAGGAGCACGTGGTGGTCATCATGGCCGGCGAAGAGAGGCCCACGTTCCTCGCCACGCCGGCCGCCAGCCGAGCCGTCGTGGAGCTCGGAGCAGCCGCGACGTCGGCG…
>OkoT016858.1	ATGCAGCGGGCTCCGGAGCGCGCCGGCGGCGGGGCGCTCCTGCTGCCAGTGCTGCTGCTGCTTGTCGCATTCGCGGCGCCGAGGCTCGTCGGCGCGGTTACCGACGAGGCCGACGTCTCCGCCATAAATGGACTGTACGTTGCCCTGGGGTCGCCGACTCTGCCTGGATGGACTGGAAATGGCGGAGACCCCTGCGACGAGGTTTGGCAGGGTGTCACGTGTACTGGCTCTAGTATAACTGGAATAACCATGAATGCTGCAAACCTGGGAGGACAGCTGGGCAGTTTAGGCAACTTCACTTCGATCACTACCATAATGCTTAGTAATAATAATATTGGTGGAACCATACCAGAAGACCTACCTGTTACATTGCAGAATCTTTTTCTCTCTGCTAATCAG…
>OkoT016869.1	ATGCCGGCATCATCGCTGAAATCGTGGCCGCACGACCTGCACCGTGTAACTCGAACGCGATGCAACCAACCTGTCGTGCGGCTCCTTTTGAAGACTGTCCTCCTCTCGTTTGGCTGCAGCTGCAGGCCTCGCCATCCTTTCGCGGCCATCCACGCGCATGCGCCGGGCGCGCTCCTCCTCTCCCGCACTACGCGCTCGCCGCCACTACTAGTGCGCCGCGCGCACGTTCCTCGCATTCCGCGTTCCATGGCCGGCGCGGCCGAGCGGCTCCTCCTGGCCGTCCTCGTGGCGGCCGTGGAGGCCGCCGCCGGCGCGACCGAGGCCGACACGCTGCTGGCTTTCCATAATACGCTGCGGGGCCCGCAGAACAGCCCGCCGGCGCCGCTGAATGGGTGGGGG…
>OkoT016873.1	GAGAGGACCAAGCGAACACTAAGAGAGCCTCCGATGGAATGACCAATGAGGATTGCAACAATGGTGGGTTCGTAATTGAAGCCACAATATCGAGTGAAGATCTCAATGAGAGTCATGGGAGTGACAGCAACAGCCAATGTGCTGAATCTGATGGTGCTTGCAAAGAAGTGTCAGAAATGGACTCCAAGATCAATACGAAAGACAGCACTAAATGCACCACTGAACTGCCTGAAATGAGCTCCAAGATCAGTAAAGTTGACAACAGGGAGTATGCTGATCAAGTGCTTGAAATGAGCTCCAGGAGCAGTAATGATGACAACAGTGGGTCCGCCGATGAAATGCCTGAAATGAGCTCCAAGAGCAGTAGTGATGGCAACAGCGAGTGTGCTGATCGGAGTT…
>OkoT016883.1	ATGTGGTCGTGGACCAGCACGGCGCACTTCTGCCGGTGGGCTGGCGTGAACTGCACCCATGGGCACGTCACGTCCCTGCAGTTCTCGCACCTCAACCTTACCGGGACGATCTCCCCGGCCGTCGGCAACCTCACCTACCTTGAGGCGCTCGACCTCAACAAGAACCGACTCTCCGGTAGCATCCCAGCGAGTCTCGGTCGGCTCAGGCGGTTGCGGTACCTCGGCCTCTGTGATAACGGCGGCCTCAAAGGTGGCATCCCTGACTGGCTCGGGACGTTGCCATACCTCACCGTCCTCTTCCTCGGCGGTAACTCCCTGTCCGGCGAGATACCGGCGTCGTTCGGCAACCTCACAAATATGGAGTACCTCTCGCTAGATCAGAATTACAATCTCGGAGGC…
>OkoT016977.1	ATGTGCCTGTACCATATACGTTTGCCACTGGGGACCATGAGGAAAGATCAACAAGGCAGGAAGAGCTACCAGCTTCTTCCCTCATGCTGCTGCAGGACGAACCTACGGTTCGATAGCCAATCAGAACCCAAATCAAGCATCTCAGTAGCAGGCGAGTTTCATGAGAGAACCATGCAGCCACACAATTTCCCATGCCGCAGCAGTACCAACACCAAATTACCCACGCCTTTCTTTGTCCTTGCCTTCGTCCTCCTGCTCTCCTTTGCCTATCGCACCAGCTCGTGCACGGAGCAAGAAAGGAGCTCCCTCATCGACTTCTTCGAGGGGCTTTTCCAGGATGGAGATGGCGGCCTCGGCATGTCGTGGGTTAATGGCAGAGACTGCTGCCAATGGGAGGGA…
>OkoT017091.1	ATGCCTCCCCTCCTCCACCTCGTCGTTCTCCTCCTCCTCCTGCTCGCCGCGCCCGCCTCCGCCTCGCCGGAGCGGGACGTGTACGCGCTGGGCAAGCTCAAGGCGGCCCTCGCCCCCGCCACTCCCTCCCACGCGCTCGCCGACTGGGACCCGGCCGCCGCGCCACCCGCGCACTGCGCCTTCTCGGGCGTCTCCTGCGACGCCGCCTCCCGCGTCGTCGCCATCAACATCACCGCCGTACCGCTCCACGGCGGCTACCTCCCGCCCGAGGTCGCGCTGCTCGACGCGCTCGCCAACCTCACCGTCGCCGCGTGCTCGCTGCCGGGCCACATCCCCGCCACCCTCGCCTCCATGCCCGAGCTCCGCTACCTCAATCTGTCCAACAACAACCTCAGCGGC…
>OkoT017253.1	ATGCGGCCTGATATCCGAGATCTTGTCCTCCTCTGCTGCTTCCTGCTCCTTCCGCTGCTGTCCCATGGCGCCGACATGCCGCTGGGATCGACCCTCTCGCCGGGTAGTAACTCGGCGCCGTGGTCGTCTCCCAGCAACACCTTCTCGCTCTCCTTCACGGCGTCCCCCACCTCCCCGTCACTCTTCGTCGCCTCCATCACCTACGCCGGCGGCGTCCCCGTCTGGGCCGCCGGCTCAGGCGCGGCCGTTGACTCCGGGGGCTCGCTCCACCTCACCTCCAACGGCGACCTCCAGCTGGTCAACGGGTCCGGCGCCGTCCTCTGGTCGTCCAACACCGGCGGCCGGGGCGTCACCACAGCGGCCGTCCAGGAGAGCGGCAACCTCGTGCTCAAGAACTCG…
>OkoT017439.1	ATGTCGTCCTGCGTCGACGAGCCATTCGGCGCCGTTTTCACCCACCACACGCCGCCTCCGCCGCACCACGCCAGGAGCACCAGCACCGTGCTCACCGCCGTGCTCATCTCCGCCGCGACGCTGCTCGCGCTGCTCCTGCTCTACCTCTGCGTCGCCATCGCCGTCCGCCGCTTCCGCCGGCGCGGTGCGGTGGGGCGGGAGCCGGGGTCCGCGGGCTCCTCCTCCGCGGCGTCCCGCGCCGCAGCGTTTCTTCGCCGCCACGGGCTCCACCACCACCGCCCCAACTTCACCTACGAGCAGCTCTGCGCTGCCACCGCTGGCTTCGACGCGGCCCGCAAGCTCGGGGACGGCGGGTTCGGGACGGTGTTCCTCGCGTACCTCCCGCCCAGCGGGCGCCCC…
>OkoT017492.1	ATGCTACGAAAGGAAGTTCACGGCCTCCGTCAGAGTAATGGCGCCATGCGAGACCGCCAGCTACCGCCACTGTCACCGGCGTCAGTAATGACGATGGACTCTCGCCGTCGCGTACGTCTCCGTCGACAAGCCGGCACGCACTCAAACATGCATATGCATGCACAGGCGCGGTTCTCTTGCGTGCTGGCGTCGCAAACTTTGATGCGTGTAGGCCACCGTGTTTCGGCTTCACTTACTCTGATGTCAAGTTTGTTAGTACTAGAAGTTATAATAACTGCTTCAATGATCAATTTGTCTGATCAATGCATGTTTCTTCTAGCTCTAGGACAATTTATCGTTCCTCTTTTAATAACTCGTCAGGGGATTGAAAGATGCTACTGCTGGGCTGCTGGGAACCCA…
>OkoT017561.1	ATGGCGCGGGGAGTGCAGTACCTGGACGCTGCCCCGTACAGCACGCCTGTGTTAGGCTCCCTGTACAAGTACAACAGGGTTGATAGACGGTTGGTGCCGTGTCCTCCATGGAACGCGACGAGCGAGTCAGAGTTATTGGTGGCCGTGAATGCGATCTACGCCGGCGGGAACGGCAGCAGCGGCTTCGGGGGGATGCGTCCAAGCGCGGCGAGGGCTGGCTGGACCACGGCGCGGGGGCAGGCAGGGACCAAACGCCCCTGCTCCGACGACCCATCATGCACGCGCGATCTTCTTGATACGCTGTGGGGGCGTGCAACTACCTCCTCACCCCCGCGGCGCCTTCGCGATCAAGAGAGAGATAATCGGTGGTCAAACAGCCCATATCTATCCGAGAACGAA…
>OkoT017563.1	ATGCATGGCGCCACTCGACACGATCCAGTTGTTTGTAATCACCACGACGCAAATAATCGAAGGCGGGCGCGGGGCCGCCGTGCTCGTCGGAGCTTCCCGACCCGGCCACATCCGCGGGCTAATCTAAGCAGGCCCGAGTCATGGCGCCATGGAACGTACCGGGCGGCCGTTCCTTTTGGTTTACCGCTATTTTACGGCCGCTCTGAGGCACGGGTGGTGGATTCCATCTTTGTCGACGCGTGCGTGGCATTTGGTTCGGCGACGAGCACGGATGCTTCCGCCTCCCGTAGCGGTGGCGGTAGCGGGTACGTGAGTGTGTTCCGTGCATGTTGCGTGGTACCGGCTGCTCGGCAACGCACGCCACAGGACAGGACCCGCCTTCCGTCAGCGCTCGCCCAC…
>OkoT017643.1	ATGCTAGTGCTTCTGATGCCAGCATCAACAAAGATGGCCAGAAGCAACAGAAGCATGTTTGAGTGGAAGAGAGTACCAGTATTCATCATCCTCTCCATCCTTGCCACCACCAATGCAGTTGCATCAAAGAAGGATCAATTTGTACCTCAAGACAACTACCTCATCAGCTGTGGGTCATCTGGTGCTGTGCAGCTTGATGATGGAAGGACATTCCGCTCTGATCCAGAGTCAACATCTTTTCTGTCCACCCCGACGGACATCAAGATCACAGCTAACAGCGCTCCCACCGCTACTTCATCATTATCCCCACTCTACCTTTCTGCAAGAGTTTTTTCTGACATATCAACTTACAGTTTCTTCATCAATCAGCCTGGTCGCCATTGGATCCGCCTCTACTTC…
>OkoT017664.1	ATGGATACCACCACCACCAGGGCCTCCAAGATCCCGTCCTTCCAACAGACGGAGATCAACTGGGACAACCTCGACAAGACCAAGCTCTATGTGGTGGGCGCCGGCATGTTCAGCGGCATCACCGTAGCGTTGTACCCGGTCACGGTGGTCAAGACCCGGATGCAGGTGGCCTCCGGGGAGGCCATGAGGAGGAACGCTATGGCCACTTTCAAGAATATCCTTAAGGTGGATGGTGTGCCGGGCCTCTACCGGGGGTTTGCGACTGTTATCACCGGGCTTGTCCCAACTAGGATTATCTTTCTCACGGCGCTTGAGACGACCAAGGCAGCCTCGCTCAAGCTTGTCGAGCCATTCAAGCTGTCGGAGCCAGTGCAGGCTGCCGTTGCCAATGGTCTTGGT…
>OkoT017875.1	ATGTCTCAGAAAACTCACGCGATATGCACACGATCCCCACCCAAACGCACTGCCCATTTTACAACGAAAAATACCAACCGTGTCAGTGATGAAACCCGACCCGACGTCAAAGGAAGAATAATGCAAATGCTGCATGCCGACGCCCTCGACGGGACGGGCCGCCTACAAGAAGGCCCTGCGCAGCGCGACGGTGGACCCGACGGCGACCCCGTAGAGGAGGATGAAGATCCCGGTGACGTTAATGAGCCTGGCCTCGCCGGTGGACGCGGCGCCGGCGCTCTTCTCCACGAGCCCCGTCTCCGCCGCGCACACGGCCAGCAGGAAGACGGCGAGGCCTGCCATGACGTGCGCGGGCGCGGCCGCGGCGCGCGTGTCCGGGTGCGCGGCCCCCGGGAGCCA…
>OkoT017896.1	ATGCGGTCGCCGCCGCCCCCGCCGTGGCGGACGGCCCGCCGGCTCAACTCCTGCGCGCTCCCCCTGCTGCTCCTGGCCGTCGTCGCGGCGCTGGCGGGGCGGGCGGGGGCCGACCTGGCGGATGATGCGCGGGCGCTGCTGGCGTTCCGGAACGCTGTGGGGCGGCATCTGCCGTGGAACGCCTCGGACCCCGCGGGCGCGTGCACGTGGACGGGGGTCTCCTGCGAGAACGGCCGTGTGGCGGTGCTGCGGCTCCCCGGCGCGGCGCTCTCCGGGCAGGTCCCCGCGGGGACGCTCGGGAACCTGACGGCACTCCACACGCTCAGCCTCCGCCTCAACGTGCTCTCCGGGGGGCTCCCGAGCGACCTCGCCTCGGCCTCCCAGCTCCGGAACGTCTTC…
>OkoT018087.1	ATGGCTGCCGTGATCTTCATGATCGCCGTCTATGTCCTACTGGCTCTCTTCTCCGGCCGCAGCCACGCCGACCTCATGAACTACCTCTGCAACAACGGTAGCTCTTATGGCCTCAACTCCACCTACCACTCCAACGTGGTCACCCTCCTGTCGTCCCTGTCAGCCAACGCGTCCAGCTCCGCCGTCGGCTTCGCGGCCGGCACGCTCGGCGCCGCCACACCGGACCAGGTATGGGGCCTCGCGCTCTGCCGTGGCGACGTCAACAGAACCAGCTGCAAGTCCTGCCTGGCGCTCGCCCCGGACATCGCCTTCAACAACTGCAGGGGCGTGAAGGACGTCTCCATCTACTACGACCGCTGCCTCCTGACGTACTCTGGCAAGGATTTCCTGGCCAACCCC…
>OkoT018091.1	ATGGCTGCCGTAATCTTCATGGTCGCCGTCTATGTCCTGCTGGCCCTCTTCTCCGGCCGCAGCCACGCCTTCAACCTCATGAACAACCTCTGCTACAACGGCAGCTCCTATGGCATCAACACCACCTACAACTCCAACGTGGTCACCCTCCTGTCGTCCCTGTCAGCCAACGCGTCCAGCTCCGCCGTCGGCTTCGCGGCCGGCACGCTCGGCGCCGCCACACCTGACCAGGTATGGGGCCTCGCGCTCTGCCGCGGAGACGTCAACGGAACCAGCTGCGCGTCCTGCCTCGCGCTCGCCCCGGACATCGCCTTCGGCAACTGCAGGGGCGTGAAGGACGTCTCCATCTACTACGACCGCTGCCTCCTGAGGTACTCCGCCAAGGATTTCCTGGCCAAC…
>OkoT018764.1	ATGCTTCACCTATCCCCTCTCCGTGTCGCTCCACCTTTGCTCCCACACGCCGACATATGGGCCCTATTCCCGCGGCCTCGCCTCCCTATCATCGTTCCTCCCCGTCGTCGCGCTCCTGAATCATCGCAGCGCGACCCCGTCCCAGCTGCGCACCGTCTCGCCGCTCGGTGTCTCTCCTTGGATCCCCTCCTGGCCTCGTGCCCTCTCCGACGCGTCCGGGTTGGCGTCCATGACGCCGTGGAGCAGTGGAGTCGAGGTGAGGCTGCCATCCTTGAAGCCGAGTTGGATGTCGTCGACGGACCCGGACGCCTCCCTCCACTGCCTGCCTTGTACTACTGCTGTCTTCTCTGCACAATGCTGGTGTGTGTTGGTGCCGTGGTCTCACAGTCACGCACAGCG…
>OkoT018962.1	ATGCAGCCAATACCCCATCTTTCCTTGTGCAAGAACCAAGGCCGTAGGGTGCCTTCGTTTAGCCTTGCTCTTGTGCTCCTGCTGCTCTCCTTATCCAGTGCATGCACCGAGCAGGAGAAGACATTTCTGCTCCATTTCCTTGCCAGACTGTCACGAGACGGCGGCCTCGCTACGTCATGGCGTAACGGCACTGACTGCTGCACATGGGAAGGCATCACTTGCAACGAATACATGGAGGTCACTGAGGTCTCTCTGGCATCCAGAGGCCTGGAAGGTCATGTCTCGCCATCCCTTGGCAGCCTCAAGGGCTTGCTGCGCCTCAACCTATCCGTCAACTCTCTCAGTGGCGGCCTTCCATTGGAAGTGATGTCCTCCAGCAACATGATTTCTCTCGATGTC…
>OkoT019053.1	ATGAGTAGAGTAGGGGCTTCTTTCCAGGAGAGGCTGCAGCAGCGATCAGGTAACTCAGTAGCTGGTCACGAAAAGGCACGGCAGTCCGACAGGCAGCAGACGCCGGCCGAGGCGAGGAGAGACGACGACAGGGCGCTGCCGCCGAGAGCGGAGGGCAATGAATGTGTTGATGGCGGCAATCAAAACGCCCCTGTGGTAGCTGCGTCCGAGCCCCTGTCCTGCGGGAGGAACAGAGCCCCCCTTGGGTGCGGCGCCGGACCTGGAGGCGACAAACAATCGATTCCCTTCCCTTCCGCCCGTGTCCCCCGTGCTGTGCTGGTTGTTCAGCGTAGATCCCCGTGTGCCGTGCCCGCTGGAAGAGAAGAATACCGGAACGCTGGTGATGCCACCAGCAAGCTG…
>OkoT019061.1	ATGAGGGGCGCACTTCTCGCGCTGCTCCTGGCCGCCTGCGCGGCGTCGGCGCTGGCTCAGGCGGCCGGCGGCGGCAACTCCTCGTCGGCGTTCGTGCCGCGGGACGACATCCTGCTCGACTGCGGCGCGATGGGGCGGGGCAACGACACCGACGGGCGGGTCTGGGACGGGGACACCGGCTCCAAGTACCTGCCGCCCAAGCTCGCCTCCGTCGCCGCCACGTCGCAGAACCCCTCGGTCCCGCAGGTGCCGTACCTCACCGCGCGGGCCTCCGCGTCGCCCTTCACCTACTCCTTCCCGCTCGGCCCCGGCCGCAAGTTCCTCAGGCTCCACTTCTACCCTGCCAACTACACCGATCGCGACGCCGCCGACGCGCTCTTCTCCGTCTCCGTCGGGGGC…
>OkoT019063.1	ATGGCAGACTTGACTTCTGAGAAGCAAGTACTCCTTGCTTTTGCATCTGCAGTCTACCATGGCAACAAGCTCAATTGGGATCAAAACATCTCACTGTGCTCATGGCATGGTGTGACATGCTCACCGGATCGATCACACATATCTGCCCTTAGGGTACCAGCTGCTGGTTTGATTGGTACTATTCCTCCAAATACTCTTGGCAGGCTTATATCCCTCCAAGTTTTAAGTCTGAGGTCAAATCGTTTGACTGGAAGGCTTCCATCTGATGTCACTTCACTTCCTTCTTTAAATTCCATTTTTCTTCAGCACAATGAATTGTCGGGAGATTTGCCCTCCGTTTTCTCTCCAAGCCTTAATATCATTGAACTCTCTCACAACTCCTTTACAGGACAAATCCCA…
>OkoT019079.1	ATGGCGGTTCTTGGCGTCGTTGCCGTCGTGCTCGCCGCGTGTGTCGGAGCAGGCCATGGCGTGACAGACGCCCAGGACACAACTGTGCTTCGCGCGCTGATGGATCAGTGGCAGAACACGCCGCCGACCTGGGGACAGTCCGACGATCCCTGCGGTGCTTTGCCGTGGGAAGGAGTGACATGCGACGGCGACAAAGTGATCTCCATAAAACTGTCCACCATGGGCATCGTAGGAGTTCTTGCTGCTGACATAGGTCAGCTCAGCGGCCTGCAATCCCTGGACCTGTCATTCAACCACGAGCTTAGCGGCGTGCTCACTCCGACCATCGGGAACTTGAAGCAGCTTACCACCTTAATTCTGGCCGGTTGCAACTTTCATGGTACCATCCCGGACGAGCTA…
>OkoT019160.1	ATGGGCCGGGGAGCCCAGTCGTTTCTCGCTGTGGCGGGTGCGTGTGAGGTGAGGTCCCGCCCGCCCGTACGCCCGTTACTGCCGCCGCGATGCGCGACCACCTGCGGACACATGTGCGGCTGGTTCGTTGGCAGCCCTAATAAATTCCCACCCATCCCTCGCGCCCTCCACATCGCCGCCGAAGCAGCACACCATCAACCTAACCTGCGCTGTAGCAACTTGGGCTGGTCCATCCATCGCCTGCCTGCCCGTGCCCGTGGTCTCGCTCGGTACATCTCCGTCCGGCAGGCACGCAGAGCATCTACTCCTGGCTACAAGTGCGAGCTGAAAATTAGCTGTCACCTGGCCCATTCCATCATTGAGACTCCACGCGCGTCCACACCGCGCGGGGCCAGAGAA…
>OkoT019285.1	ATGCCACGGACGCACGTGCTCGCCTTTCCGACCGCGCCGGGGTCGCTGCCCGGTGGGACCACCGACCGGGAGCTAGCCGTTGGGGGGACACCACGGCGGATAAGTCACTCCTCGTGCCGCACTGCTGCTGCTCGTACTGAATTACCTGCAAACGCTTATATAGAGCGCGGTACTACTGCTTCGCCGCTTGCAGAAACCAAGAACTCGCAGAAAAAGGTCCAGCTCCTAGTAGCCATGGGTGTGCGGAGCTGCAGCGGCGACCGATGCAATGCGGGATCAAGAGGGAAGCGGCTGCTCCTCCTGGTCCTGGCTGTGCTCCTGCTGCTGCAGCAGGCGGCGAGCGGGCAGGAGCTGGACGACGGCGTGGTGCCCGGCCAGGCGTCTGACGGCGTGGTGATC…
>OkoT019303.1	ATGGAGAGACCGCCGCCGCCGAGGCTGCTGCTCCATGCCTTCCTCTTGGTTGCCGTTTCTTGGCCGCTCGGAACCGAAGCTGGGATGCGAAGCTTAGGAGTTGGTCCTGAGAGCAATGGAGCTGCGTTTGGTTCTAGGAATTTCAGAAGGCTGCTGCAGATTGGTGGTGGACATGAAGGTGGCCTATTTCTTTTCGGACACGCACACACGCTCTCACACAAGGGCAGATCTCACAGAAGAGCTTCCATATCAGTACATGCTCCAGTGTCTGCTCCAGCACCCTCACCATTCGTCTCCCCACCAGAAGGCTCACCATCTCCGTCACCACATGCTTCACCACCTTCACACCATCATCCATCTACACCTCCTCCACATTTGGCTAGGCCTACAACCAGGCAA…
>OkoT019334.1	ATGATCTCGGTTGTGTGGATGGGGTCGCGGCGGAATTCAGCGATGCTGCGTGCTGGCGCTGCTCATGTGGAGGCTGAATCGACGCTTGAGGGCCGCCTCCGACTCCGACGCAGCGCCGAGGCTGTCTACGCCGAATTCCCTGTCTCGGATCCTTCCGGGCTAGTCTCTCTCAATGTGGCACAAGTGATTCGTTGTTTGATAGCTTGGCTAGTTGGTCTATTTATTGATCAGTTACTCGATCTCACTTTCCCCAATTTTAGTTCTGAGCCGAAGATCCTGCTAAGTTTGAGATTCCCGTTCACTACGGTCGATTCCATTCATCTTACAATGACCTTGGGAGGGATAGGACCTGGAAGCAACCTTCTTGATGGGGGTCAGGGGTTGAAAATGGATGGAAGT…
>OkoT019379.1	ATGGCACCAGCTCGTGACATGCTCCTGCGGATCCTAGTCTTGTCTGTGCTGCTCGCCGCCGTGCACGCGTTCACCCCGGCGGACAACTACCTCGTCCTCTGCGGCACGTCGGAGAGCGCCATTGTCGGCGGCCGGACGTTCGTCGGGGACGCCCGCCTGCCCGCCTCAACGCTGGCGGCGCCGCAGAGCTTCGAGGCGAACGCGTCGGCTAGCTCGGTCAACGGCGCCGATGAGCCGGAGCTGTACCGGTACGCGCGCGTGTTCACGGCGCCATCCTCGTACACCTTCTCGATCAAGAAGCCGGGCCGGCACTTCATCAGGCTCCACTTCTTCCCCTTCCGGTACCAGTCCGGCGACCTGGCCGCGGACGCCAAGTTCAGGGTGTCCGTGCAGAGCGTG…
>OkoT019472.1	ATGGAGGCGCTGAAGAAGCAGGCCAGCAAGCTAAGGGAGCACGTCGCCAAGCAGCAGCAGGTCGTTCGCAAGCAGTTCAGTGCACGATATAATCAGGATCCTTCTCTCGTCGATGAAGCGGAGCTTGAGTGCCACCAGAATCTCCAAAGGCTCTACAGCAGTACGAGGACAGCTAAACATTTCCAGCGGAATATCGTACGAGGCGTTGAAGGTTTCATTGCTGTTATCACCAAACAGATGGCAATAGTCAAAAGACTAGCTGAGGATTGTTGCAGATATGGAAACGACAATCAGAATTTTGGTTTTGCTCTTGCAAGGGCTTCTGTGGAGTTTGGCAAATCACATAACCAAATAGAGAAAGAGCGGGAGAATCTTCTTAAAGTTCTTGGAGAGCAGGTT…
>OkoT019566.1	ATGGCGGTTCCGCAGAGAGCCCCCGCCGCCCTCCCCGTCGCCGACTGCGGCGGCCGTACTCACCGAGCTCCGCCACCGCGGGGTGCGCCACGCCCCGCCGCGGTCGCCGCGGGGGGTTCCGCGGCTGCGGTGGCCCTGATCTTGGTGGCAGCCGTCGTCGTCCTGCTGCTATGGCGGAGGCGGAGGAAGCTGGCCGCAGCGGGCGGGGCGGGGGCGGTGCAGCCTGCCGCCGCGCTGCGGAGGCTGTCGTACCAGCAGCTGCGGCGCGCCACGGGAGGCTTCGCGGCGGGGAGCAAGCTGGGGCAGGGCGGCTTCGGCCCCGTCTTCCGCGGCGCGCTGCCAAGGTCCGGTCAACCCGTCGCCGTCAAGGTCATGGACGCCGCAGGGTCTCTCCAGGGC…
>OkoT019660.1	ATGGCTGGCAACAATCCATTTGGCACGGAGGCTAAAAATGGAAAACTGCAAGTACGGCACCAGCTCGAGTCCTGGAAATGTGTTTCAACCCCTTCTTCCGCGGAAGGACAAGGAGAAAAGGAAGCGAAGGGCTCCAATGGAGTCGCCTCTCGACCACCTGCTGAGAGGACCGGACTATTCGGAGAGCGCGGACAACAGCTCCTCGGGGTCACCATCACCGTCGAGCGACACATCGTCCCCGCCACCGTCAAAATCGCCTCCTCCGTCCAGCCCGCCACCGTCCACGCCGTCGGCGCCACCGCCCAAGTCCTCCGGCTCAGGCTCGCCGCCGCCGTCGCCACCCTCACCATCCCAATCGCCGTCACCTCCCTCACCGTCACAATCGCCGTCACCACCCTC…
>OkoT019667.1	ATGGACGCTGCCGGCCCACCGCCCGAAGCCGCTGCCGCCGACGTCAGCGTCAGCGGCGCAGCGGACGGCGGCGGCGCCAGCAGGAACTCCCTCCTCGGCCTGCCGCCCGACGCCGCGGCCGCGGGCGCCGCCTCCCTCGTCCTCCTGCTCATCCTCGCGGCTGCAGCCGCCGCCGCGTTCTTCTCGCGCCGGCGGGGGCCCAGGCCGACCTCGCTGTCGCGTGTCGAGCACGCGCCCTCCTCGGGGTCCTCCCACCCGGCGTCGTCGTCCGCGCGCAAGGAGAAGGTTGTCGACGCGGAGGCGGGCGCGAGCTCCTCCGACGCGGCCAGGTCATCCGCGGCCGCGAGCTCGCTGGAGTCGCCGGCGAGGAGGAAGGTGGAGGTCGTCAGGGTCCTCGGC…
>OkoT019672.1	ATGGCCGCCCTCCTCCCCGTTCTCCTCCTCCTTGTCACCGCCACCCACTGCGCCGCCGCCGACTCCTCCTCCGCCTCGCCGGAAGCGGCCGCCCTCCTCAACCTCTCGGCCGCGCTCACTGACCCCTCGGGCTACCTCTCCACGCACTGGATGCCCGACACCCCGCTCTGCTCGTGGCCGCGCCTGTCGTGCGACGCCGACGACAAGCGCGTTATCCATCTCGACCTCTCCGGTCTCAACCTCTCCGGCCCCATCCCCGCCGCCGCGCTCGCCTCCATCCCGCACCTCCGCTCGCTCAACCTCTCCAACAACATCCTCAACTCCACCTTCCCCGACGAGATCATCGCGTCCCTCCGGAACCTTACCGTCCTCGACCTCTACAACAACAACCTGACAGGC…
>OkoT019692.1	ATGAAAAGGGAGCAATCTTACAACGGGGACACGGAGGGTAAAATCGGGGCAGGGCGCGTACGGAGGAGGAGGACCAGTGGCAGTCCTCTTGATGCTCGTCCTCGAGGACCTGCAGGACGGACTCCTCTAGAGCATCGTCCTCCTGATCGCTTAGGCAGCAGTCGTCGTCCTCCTCCTGCTCCGGTTCCGACGACGACACCGGCGGCGAGACCTCTTCGGCGTCGCGATCCATCTGGCGACACCGATCCGATCAGCCCTCGAATCGGAGGGCCGGCGATGGGACTCGCAAGGAATAGGTGGGGAGCGGAATGGCGGATAGGTTCGAGTGGGAGAGGGGGCGCGGACGGGACAGCGGTGCTGGAGAAATCGCGGCGAGCGCGCGGCGCACCGGCGGGGGTG…
>OkoT019702.1	ATGCGAGGCGCCGCGACGGCGGCGGCGCTGCTGTTCCTGCCGTGGCTGCTGCTGCTGCTGCACGCGGCAGCCGCGGGCAACGAGAGCTGCGCGCGGAGGTGCGGGGGCTTGACGGTACGCTACCCGTTCGGCTTCTCCCCCGGCTGCGAGGTACCTCTCAGTTGCGACCGCGCGGACGGCACCTCGTGGGTCGGGCAAGCGCGCGAGCTGGGCCTGGTCCTGCGCAACGTCACGGAGCGCGCGCTTGTCGTCGAGCTGCGCCCGGACTGCTCCCGCCGGCTCGACGCCTCCCTCGCGGCGCTCTTCTCGGACAGCTACGCGCCCAGCACGCGGAACGCGCTCGTCGTGAGCTCGTGCAACGCCACCGCGCTGACTGCCCGCACCACCATCAACTGCAGC…
>OkoT019723.1	ATGGCCGCAATGCCGGCGCCGGCCGTGGGCTTGGCCGTCCTGGTGCTCCTGGCCGCCCTGCCGGTGTACCTTTCAGACGACCTCAACACCGACGCGCAAGCACTGCAGGGTCTGCGCTCGGCGGTGGGGCGCTCCGTGCTGACGTCGTGGAACAGCACCACGCCGACGTGCCAGTGGCAGGGGGTCGCCTGCGAGAACGGCCGTGTCGTCGAGCTCCGCCTCCCCGGCGCCGGGCTCATGGGCAACCTTCCATCGGGCGTGCTCGGCAACCTCTCGGCGCTGCGCACGCTCTCCCTCCGGTACAACGCTCTGACCGGGCCCACCCCCGGCGACCTCTCCCGCCTGGTCGAGCTCCGGGCGATCTACCTCCAGCACAACAGCTTCTCCGGCGAGCTGCCG…
>OkoT019724.1	ATGAATGCGACCACCCCTTCCCTCCTCCGTGACCGCTCACGGAACCAGAGGACAGGCGAGCGCTTCCGAGGAAGAGCTGAACCAATGAAGCAAACATTTCAGAAAACAAAATGTTCCAGTCCTGAAAATAAAATGGAGGATGGATGTTCAAGCCCTGTGAAATTTCGTAGGAGACAGAAACGTTACTCTCCCATTATGCTACCACTAGTGCGAGAGGTGGGTAAATTATTTTTCGGAGTGACAGGCAGGAATCGAACTCGGGCAAGCAGTGTTCACACGGAGCATCTTGGCACTGGCCTAGGAACCGTTCTCTATCACACCTGCATAGGAACTCTGCTCTTCGTAGCAGCTCTTCTCCTCCTCCTTGTGATAGCCCATGCGCAGGCTGCCAACAACATG…
>OkoT019725.1	ATGGCAGCCAGCATAGGAACTCTGCTCTTCGTGGCAGCTCTTCTCCTCCACCTTGTGATAGCCCCTGCACCGCCCGAGGCTGCCAACAACATGGCACTGCCGGACTGCCAGGCCACCTGCGGCGGCGTGGACATCCCCTACCCTTTCGGCGTCGGCGAGAAATGCTCCCGCGACGCCGGCTTCGAGATTACGTGCCACGGCACGAAGCCCTTCCTCGCCGGCACGAACTACCAGCTCCTCAACCTCTCCGTCGAGCCAAGCGTTGCCCGCGTGCAGCTGCCCATCGCCTACCATTGCTACAACAGGTCCGGATACACCACCAACTCGACGTCCGCGTCTGTGATATTTAACGAGCACGGCATGTACCGCATCTCCGACACACGCAACGAGCTCGTCATC…
>OkoT019726.1	ATGCGGACATATTCCCAACCTCGTATTATGTTCAGCTCTGCAGGTCCATCTATTTATGCCCTGGAGCTATTGAAACTTGATACGTTGACAGAACTTTACCAGAAGCGGGAACAGGTAGCCACGAGAATGGTGACCATAACCGTGGCGGCGCTGCTGCTGATCATGCTAGCCTCCACGCCGTCCGCCACTGCGAACAGCTGGTCATTGCCAGGCTGCCAGGATACTTGCGGCGGTGTCGATATCCCCTATCCTTTTGGCATCGGCCCCAAGTGCTTCCTCCCCGGCTTCGAGATCGCGTGCAACCGCAGCACGCCCTACCTCGCCGGGACGGCGTACAAAGTGCTGAACCTGTCCCTCACGCCAAGCGGGGCTCGCGTGGAGCTCCCCATCGCCTGGGCG…
>OkoT019906.1	ATGACAAGTGCTACTCCAATGCAAAGTAGCACTTCACACTTGTTCTTCCCCTGGTCCTTCTCCTTGGCTCTCCTGTGCTGCATTGCCGTGTGCGATGCCGCCGGTGATGAGGCCGCGGCGCTACTAGCCATTAAGGCGTCGCTCGTCGACCCCGTGGGCAAGCTCCAGGGCTGGAATGCTGCGTCAGCCTCATCGCATTGTACCTGGGATGGCGTGAGTTGCAATGCCAAGGGCGTCGTCACCGGCCTCAACCTCGCCGGCATGAATCTGAGCGGCACCATCCCGGAGGACATCACCGGCCTCTCTGGGCTCACCTCGATCATCCTGCAGAGCAACGCGTTCGTCGACGAGCTGCCGCAGGTGCTCGTCTCCATTCCGACTCTCCAAGAGCTCGATGTC…
>OkoT020085.1	ATGCTACACATGGCGCAGCAACGGGAACAGCTTACAGCGTGTGGTTGTAAAAGGCAGCTCACACCACCACCACCTCCTGTCGCCGTCCGTCTCCAGGTTTCACCTGACACTGCTGAAGCAGCGAAACACCAACAGCTGAAGGAACAATGCAGGACTTCGGATACCAAGGCCCCTGACATTCTCGCCGAGGATTCAGAACAAGGCAGCCGGAGCTTCGGAACTCATACCAGGCGTTGCTCCTCTGTTTCCAGGGAACTGCTGGTCAAAGGGTGCATCAAACTGGACGGCGTGATCAGGAGAACGGCCGTAGCCTGCTTCGCGCCATCGACCGGTGCTGATGAGGACGATCACCCTTATTCGCAGCTTGACAAGGACGCGGATTCTGACGAAGAGGCTTGC…
>OkoT020215.1	ATGAGGCGCTGCCGCTCCAGGGGGCGCCGCGGCGGCGGCCGTTCTTCTGGCCGCGCGCTGCTGCTGCTGCATTGGGGCCGGTCGGCGGACGCGGCCACGGACGCCGAGCGGCGGATACTGCTCGAGTTCAAGGCGGCCGTGACGGCGGACCCGCTCGGCGCGCTCGCGTCCTGGACGCCCACGGGGGACCCCTGCTACGACTTCGAGGGGGTCACCTGCGACCCGTCCTCCCGCGCCGTCGCGCGCCTGCGCGTCCATGGCGCCGGCATCGCGGGGAGGCTCACGCCCTCGCTCGCGCGCCTGCCGGCGCTCGAGTCCATCTCCCTCTTCGGGAACAGCCTCACCGGCGCCGTCCCGCGGACCTTCAGCGCGCTCGCGCCCACGCTTCGCAAGCTCAAC…
>OkoT020226.1	ATGGTGTCGCGGAGGAGGCTGCTGGCCGAGGCGCCGCCGGGGGAGCATCACAAGAGCGGCGCGCCGCCGCCGGAGTGGAGTGAGGGGTACCTCAACGGGTGGCTGTCGCAGTCCACGGGGGTGTTCGGGCTCCGCCTCTGGGTGCTCATCGGCATCGCCGTCGGTGCAGCCATCGTGCTCTTACTCCTCCTCATCTTCGTCTGCCTCTCCCGCCGCCGCCGTCGGCGGGAGGACCTCGCCGCCAATCTCTACCCCTCCGAAACCAAGCTGCTCAAGCAGCACATGCAGCAGGCCACGCCGACCAAGGACATCCAGGAAATCGTCCGCCGCCAGCAGCGGACGCCGCCGCCGTCCGCGCGGCCCGCGGTGCAGCTCGCCAAAGCGGAGCAGATGCCGCCG…
>OkoT020396.1	ATGGACGCGGCAAGCCAATGGCCTCCCCCTCCTAACGATTCGAGATGCTCATTCCCTCCACCACCACCACCTCCTCCCTTTTATTCCCACGTCTCCCTCGCCACCGCGCCCCAACCCAAGCCACAATGCCGCCTCCTCTCCTCCATCCTCCTCCTCCTCGTTGGCGTGGCCTCCGCCGAGCCGGAGCGGGACGTCTACGCGCTCGCCAAGCTCAAGGAGGCCCTCGCCCCGGCCACTCCCTCCCATGCGCTCGCCGACTGGGACCCGGCCGCCGCTCCACCCGCGCACTGCGCCTTCTCCGGCGTCTCCTGCGACGCCGACTCCCGCGTCGTCGCTATCCACATCACGGCCGTCGTGCCCCTCCACGGCGGCTCCCTCCCGCCTGAGGTCGCGCTGCTC…
>OkoT020405.1	ATGGGGTGCTTCTCCTTCAAGAGCGGCAAGAACAGGTCCAAGAGCCAGAAGGCGGTTGGCGCCAAGACGCCGCCGGCCAAGTCGCCCCTAGGGTCGGATTCCGGTGGACAGAAGAGCAAGGCGTCGTCGGCCTCCACGCCGACGAGGACCATACGGGAGCTGTCGGAGGAGAGGGGCGCGCAGCGGCTGCGGGTGTTCGACCTGGAGGAGCTCAGCAGCGCCACCAACAGATTCAGCCGCGCGCTCAAGGTCGGCGAGGGCGGATTCGGTTCCGTCTACCGCGCCTTCTTCCGCTCCGCCGGCGGCGGCCGCGTCGTCCTCGCCGTCAAGCGCCTCAACCAGCGCAGCCGCCAGGGACACAAGCAGTGGCTGGCTGAAGTCCAATTCCTGGGCGTTCTT…
>OkoT020510.1	ATGGCGATGCACCTGGGTCGCCAAGCCACCTTCTTGGGGGTGATTCTAGTGTTGGTGCTGTCTCTTTGCGACCGCGCTGGCGCGTGCACGTCGGAGGAGAGAGAGGCCTTGCTGTCCTTCCTCGTCGAGCTCTCGCCGCGCCCCGGCGACGGCATCACCACGTCGTGGCGCGGGTCTCCCGACTGCTGCACGTGGGACGGTGTAAGCTGCGGCGGTGAGGGCGCGGTCACGCGTTTGTGGCTGCCGCGCCGCGGCCTCGGCGGCACGATCTCGCCCGCGGTTGCCAACCTCACCGCCCTCACGCACCTCAACCTCTCGCGCAACAGCCTCGACGGCCCGTTCCCGGCGGCGCTGTTGTCGCTGTCCAATGCCGCCGTCGTCGACGTCAGCAACAACCGC…
>OkoT020512.1	ATGCAGCTACTCAATTTGCCATGCCGCAGCAGCACCAACACCAAATTACCTGCACCTTTCCTTGTCCTTGCCTTAGTCCTCCTGCTCTCCTTTGCCTCTCGCGCCAGCTCGTGCACGGAGCAAGAAAGAAGGTCCCTCATCGACTTCCTCGAGGGGCTCTTGCAGGATGGAGATGGCGGCCTCCGCATGTCATGGGTGAACAATAGCACAGACTGCTGCCAATGGCAAGGAATCACCTGTGGCAGCAATGGGATGGTCACGGATGTCTCGCTGCCTGCTAAAGGTCTCAGAGGGAACATCTCATCATCTCTCAGCAGTCTCACCGGGCTGTTGCACCTCAACCTGTCCCACAATTCACTTCATGGCAGTCTACCGATGGAATTGGTGTTATCCAGCAGC…
>OkoT020624.1	ATGGCCGGCGCCGCCGGGCGGCTCCTCCTGGCCGTCCTCGCGGCGGCCGTGTCGGCCGCCGCGGGCGCGACCGAGGCCGACACTCTGCTGGCTTTCCGGAAGGCGCTGCAGGGGCCGCAGAACGGCCCGCCGGACCGGTTAAACGGGTGGGGCACCCCGCCGGAGCCCTGCTCCGGTGGCAACCCGCTGTGGTTCGGCGTGAAGTGCCTCGAGGCCACCGGCAGCGTGGTGGCCCTGAAGCTGGAGTCCCTCGGCCTGCAGGGTCCCGCGCCGGACCTCAGCCTTCTCGCGCCGCTGCCGGGACTGCGGTCGCTCAGCCTCGCCCACAACAATCTCACCGGCGCGTTCCCCGACGTGTCCGCGCTCCCGGCGCTCAAGATGCTCTACCTGTCCGATAAC…
>OkoT020631.1	ATGCGGCGGGCTCCGGAGCGCGGCGGGGGCGGGGCGCTCCTGCTGCCGGTGCTGCTGCTGGCCTCATTGGCGGCGCCGAGGCTCGCGGGCGCGGTCACCGACGCGGCCGACGTCTCTGCCATAAATGGATTGTACGTTTCACTGGGGTCGCCAACTCTTCCTGGATGGACTGGAAATGGCGGAGACCCCTGCGGCGAGCTTTGGCAGGGTGTCACCTGTACTGGCTCTATTATAACTGGAATAACCATGAATGCTGCAAACTTGGGAGGACAGCTGGGCAGTTTAGGCAACTTCACCTCTATCACTACCATAATGCTTAGTAACAATAATATTGGTGGAACCATACCAGAAGACCTACCTGTTACATTGCAGAATCTTTTTCTCTCCGATAATCAGCTC…
>OkoT020693.1	ATGAGGCTAGCGCCGCCTCCATTGCCGGTGCTGCGCTTCCTGCTTCTGGCCTTGTGCTCGTCGTCGGCCGATGGGAGGGCCGCGCCTTCCTTTCCTGGCGCTTCGCCTGTCGCCAAGAGCATTCGCGCCGCCAATGTGACAGGCTCCTTCTCTCCGGCGGTTCCGGCGCCGCCTCCCGTTGTGATCATCGTGGAGAGGCACCGCCACTTCCACCGTGAGCTCGTCATCGCCTCCGTCCTCGCCTCCATCGCCATAGTCGCGATCATCCTCTCCACGTTGTACGCCTGGATCCTGTGGCGGCGATCTCGCCGCCTGCCCGACGGCAAAGGCACCCGGAGCTCAGGCGCTACAAGGGGAATGATGCTGGTGCCGATCCTGAGCAAGCTCAACTCGCTGAAG…
>OkoT020721.1	ATGGGGATCTATTGGCAGAGAGGAAGCGACGACCCGGCAGGGTGCCCGGGACCACGGGATGTGGTCTTTGGAGAAGCCGTGCTCCTGGTGGTCCGCGGCGAGGTGGACGTTCCCACACCCCACGCGGCCACCCACCCGACCCTAGCCCTCGGCTTCTTTATTCCGCTCCATCCACTGACGCTGCCCCGGCCTCACATCACATATTCACATGCCATTGCCAACCTCCCACTGCTCCCGCTTGCTTGCTTCCGTCTTCGCCTGCTGAGAGCGGGGTGTACAATCGCGAGAGCTGCGGCGGACCGGGTCGCGTCAACGGTTGCTGTGCCGCCAGTGGGCAAGGGCAAGAACGAAGAGAACGCGGTCACCGCGGACCCGCTGGGCGCGCTCGCCGGGTGGAGC…
>OkoT020732.1	ATGGCGGCAATGGCCGCCGCTCTGGCCGGCGTGCTCCTCGCGCTCGTGGCGGTGGCGGAAGCCGACACCGACGCTGCCGACGTCGCGGCCTTGGGGAATCTCTACACCTCTTGGAACAGCCCTGCTCAGCTCGCGGGTTGGTCGGCTGGCGGCGGCGACCCCTGCGGCGCCGCGTGGATGGGTGTCTCCTGTTCGGGCTTGGCCGTCACCTCAATCAAACTTTCTGGTCTGGGGCTGAACGGTACACTTGGTTACCAACTATCCAATCTAGCGGCACTGAAAACAATGGACTTGAGTGATAACAACTTTCACGATTCGATTCCGTATCAGTTGCCACAAAACCTTAGCTATATGAATCTGGCGAGAAATAACTTCTCTGGTAACCTTCCCTACTCTATA…
>OkoT020829.1	ATGGACGCCCAGCATAGTGCAACAACCTTTTTCCTCATGTTGATCCAACTGCTTCTGCAAATCTCAGCCCAAGACTCCCTCTTCCCAGGTTCCTCAATCTCCGTAGAGCACAGCTCCGACGTGCTCCGCTCTCCAGATGGCACTTTCACTTGTGGCTTCCAACACATTCCATACAACGCCGCCGTCTTCTCTATATGGTTCTCCAACTCTGCAGCAAAGACCATCGTCTGGAGTGCAAACCATGGTCACCCTGTGTACAGCTGGCAATCCAGAGTCGAGTTAGACTTCCGTGGTACCATGGTTGTAAAAGATTATAATGGCCAGACCGTGTGGGCCAACAACGTGAGCTCCTCGGATGCCGAGCGAGCTCAGTTGTTAAACACGGGGAACCTCGTCGTG…
>OkoT020863.1	ATGGCGCAGCAACGGCGGACCCGGTTGTTCGTGGCGGTCACCGCCGCGGTTGTTGTTGTGCTATTGATGGTTCGGCCGGGCGCGGCGCTATCGCCGGACGGGAAGGCGCTGTTGTCGTTGCTGCCGGCTGCGCCGTCGCCCGTGCTTCCGTCGTGGGACCCCAAGGCGGCCACGCCGTGCTCGTGGCAGGGTGTCACGTGCTCGCCGCAGAGCCGGGTGGTGTCGCTCTCGCTGCCCAACACCTTCCTCAACCTGTCGTCGCTCCCGGCGGACCTCGCCTCCCTCTCGTCGCTGCAGCTGCTCAACCTCTCCACCTGCAACATCTCCGGCACCATCCCCCCGTCGTACGCCTCGATGTCGGCGCTCCGGGTGCTGGACCTCTCGTCGAACGCGCTCTTC…
>OkoT020864.1	ATGGCCTCTTCCGGCGACCAACCGGCCGGCGGCGTGTCTTCTGCGGCGAGGGCGTCGAAGCTGCGGTACCCGCTGCGGTCGGCGAGCAGGGGGAAGGCCGCCGCGTCCCCGGCGGCGGATGAGCCTCCCACCATGTCCGCTCCGAGAAGGGCAAAGCAAACTTCAGATGTCAGCAAGAGCATGTGTGTTCTTGACCTTTCAGGGAAGGATAAATCAGCCAAACCCCCAAGGAGGCACTCAATACAAACCAAACCAGGAGCTAGTCCGAGGCCAACTCCTCCTGGAACAGTCACTCCGGTGTCTAGGATTCGTTCAAGGAGATCTGACAGCCAGGGGAAGTTTGATACTCCGACATCAGAAGTGTCCATGTCCACAACAAGGCGCAAGTTCAGTACATTG…
>OkoT020873.1	ATGGCTCCTCTACAAACTCTGTGGGCGTCAGTGCTCCAGGCCACTGTCATCCTCTTAAGCTCCATTCCCCCTGCCTTTCCACTAGACAGCACAACACTGCATAATGATCTTCAAAACCTCCTTTGCCTCAAAGTCCATCTCTCTGACAGTGCCGGGCTGCTAGCCTCATGGAAGAATGATTCCCTTCAGTTTTGCAGTTGGGCTGGTGTTAGTTGTGGCAAGAGGCACTCATTTCGCGTTGTCGCTCTGAACCTCGAGTCATTTGAGCTCAATGGTCAAATACCTGCTTGCATTGCCAACCTCACTTTCCTTGCAAGAATCCACTTCCCAAATAACCAGCTTAGCGGCCCAATTCCTCGTGAGATTGGGCAACTAAACAGGTTGCAGTACCTCAACCTA…
>OkoT020881.1	ATGCTGCTTTCATATGAAGTTGCCTGGAAAGTTCAGAGGTGTACTGAGCTTGCTCCAAAAAGAAAAACATCCATCTCAGGTGCTGTTACTACAGGAGAAAAGGAAGACCTTTCCATTGAGTCCACTTCCTCGAAAGCATTGCCAGAATGCCAGTTGCATCTTATAATGATGCACATTTCTCATCGTTTCAAAGCTAATCCCACTCGAGATTTCCTCTCCGCAGGCTCCTCCCTCTCCGTCGAGCACAGTTACGATGTGCTCCGCTCACCAGATGGAACTTTTAGCTGTGGGTTCTACAACATCTCCCCGAATGACTCCACCTTCTCCATATGGTTCTCCGAATCATACGAAAGAACCATTGTCTGGAGCGCGAATCCTCTCCACCCTGTCTATACCTGG…
>OkoT020884.1	ATGCAGCCGGGCTCATCTGGGGAGCAGGTGCCGGTGGAGAGGATGGAACCGGATGCGGTGGAGATGTACGCGGAGGACCGCCGGGAGCGCGCGCAGGAGGTCTTCCTCCCCTTCCGCCGCCTCTGCGGCCACAGACCCGTGGAAACGGTGGTTCTGGAAGGGGACAGCGTCGTGGAGGCGCTGGTGAGGTACGCGACGGAGTCCGGCGTCGGCAGCCTCGTCCTAGGATCCACCTCCCTCAGCTGGTTCCGGAGGATGTTACGGCTCCGAGATGTACCTGCTACAGTCTTGAAAACTATGCCAAGTTCCTGCAACGTATTCGTTGTGTCCCGGCGCAAACTAACTATTAAATTTGCAGTGCAGGCTCCAACAAGCAAGTTGAACGCTTTTAGGATTCAG…
>OkoT020931.1	ATGGCAGGCTCGAGCACCTGCTACCTCTTCCCCCTGCTCCCCTCCTTGCTCCTGCTGTTGCTCGCCGGCGAGTGCCGCGCGCAGTCCGCCGCCGGTGACGGCGATAGGGACACGCTACTCACCGTCAAGAAGGACTGGGGCAACCCCACGCAGCTCAAGTCATGGGATTCCACCGCCGACCACTGCCGCTGGCACGGCGTCACTTGCGCCGGCGGCGGCGGTGGTGCGGGAGCAGTCACGGAGCTCTCCCTCCCGAGCCTCAACCTCAGCGGCTCGGTTCCGGCGTCCGTGTGCGCGCTCAAAAGCCTCGCCCGCCTTGACCTCTCCTACAACAACCTCACCGGCGCCTTCCCCGCCGCCGCGCTCTACGCCTGCGCGAAGCTCAGCTACCTCGACCTC…
>OkoT021029.1	ATGCTCCCTTTCCCGCTGCTCGTCGCCGTTGCCGCGGCGCGGGCCTCCGGTGAAGGCGGCGGCACCGTCGGATGTCCGCTGGCGCTTGCCGCCTACTACTTCTCCACGGAATCCAACCTCAGCTTCGTCGCCTCTCTCTTCGGCATCCGCGACTACGCCGCGCTGCTGCCCTACAACCCCTCCATCACGGACCCCAACTACATCGTCACCGGCGACCGCGTCAGCGTCCCGTTCCGCTGCTCCCGCCTCCCGCTCCCCGCCCCCGCCACGGTCCTCGCCGGGTCGTTCCCCCACGCGCTCTCCCGCGGCGAGACCTACGACGACGTGGCCGCGGAGTTCGCCAACCTCACCACCGCGGTCTGGCTCGAGGCCACCAACGCCGTCCCGCCAGGCGAGGCC…
>OkoT021174.1	ATGGGGTCTCCCCCTCTACAATCCCAATGCTTGCAAGAGGCGCCACCTTACCAAGCCAGCCACCCATCACATTGGCCCCCACCCCCTCTCGTCACACACACTCCTCGCCACCGAGGCGCGACGCGCGAGCCAATGCCGCCGCGGTTCAACGCCGCCGCATCGAGGCTCGCGCTTCTGGTACCGCTCGCCTTCGCGCTGCTGCTGGTCTCGCCGTGCCACTGCGTCAACGAGCAGGGCAAGGCGCTGCTGCGATGGAAGGAGTCGCTGCGGCCGGCGGGCGGAGAGCTAGAGTCGTGGCGGGCGTCGGACGCGACCCCGTGCCGGTGGTTCGGCATATCGTGCGATGCGCGCGGCGACGTCGACGGATTGAGCATCACGTCGGTGGACCTGCAGGGCCCG…
>OkoT021181.1	ATGATCCCGGTGTGCTCCATCATACCTGCCTCTTCTTTTTGGGGGAGAAAAGTAGGGGCAAGAGGTTGTGCGCCTTGTGAGCTTGCAGCTGTTCCAGGCCCTCGTTATAGTGCTTCGCCTTTTGGGGAGTGTCGATGCGTCGTTATGGGGCGCTGGATCTGTCGTCCTTGTAGCTTGTGGGGGACTCTGCAAGGTGATTTCTTGGTCATGGGTCCTGAAAAGATTCCTACTTTCCTTTTCCTCATAGGAATCGTGTATTTGATTGTTGTTCTTGTTTTCTGCCTGTCTTGTGCTCTTCGGATTAGTAACATGACCGGGCAAGTGGCAAAGCCGAAGGAAACAGGGAAAGATGGCAGACATGAATCCGTCGCAGAGGTGATCAAAGAGGAATCGGTGCCA…
>OkoT021281.1	ATGCCTCCGCTCACGACCGCCCCACCGCGCTCGCTCGCGTGCCTGGGCCTGCTTCTGATCCTCCTCTCCGCCCGAGGAGCTGACGCAGGGCCGCTGGCGACCGAGCTCGTGTACCCCAACTTCACCGCCTCCAGCTTCGAGTACATCGACACCGGCGGCGCGTTCTTGGAGTCCGGCAACGGCGCGTTCAGGGCGGCCGTGTTGAACCCCGGGAATAAGCAGGCCAGCTTCTACCTCGCCGTTCTGCACGAGCCATCCGGCACGGTGGTCTGGTCGGCCAATCGCGGCGCGCCGACGACGTCGTCGGGCAGGGTCGGCCTCTCCGCGCAGGGGCTCACCGTATCGGACCCCAATGGAACAGTGCTGTGGTCGACGCCGTTGCGGCTGCGGTCGCCCGTC…
>OkoT021396.1	ATGGCCGAGAGGGCTACTCTGCTGGCCCTGAAGCGCGGGCTCACGCTTCCGCCGTCGTCGGCCCTGGCCGACTGGAACGAGTCCAACGCCCACGTCTGCGGCTTCACGGGCGTCACCTGCGACCGGCGCCGGGAGCACGTCGTCGGACTCGCTCTCGCCAGCATGAGCATCTCGGGCGCCATCCCCGCGGTCATCGGTGAGCTCCTGCACCTCCGGAGCCTCAACGTTTCCAACAACAGCATCTCCGGCGCCATGCCGTTGTCCCTCGGCAACCTGACGCGCCTCGAGAGCCTCGTCGTGCGCAGCAACCGCATCTCCGGCACCATCCCTCTCGTCTTCGGCAACCTCCTTCACCTCGAGAGCCTCGATGTGGCCAACAACCTGATCTCCGGTTCCACG…
>OkoT021475.1	ATGCCGAGGGCGCCCGGTCGTCGCGCGGTCGAGCTCCTCGTTCTCCTCGCGTTGTGCTGCTCCGCTATCGTCCCCCGCGCGGCGCCCGACCTCGCCGCGGACCGGGCGGCGCTGCTCGCGCTGCGGGACGCGGTCGGCCCGCGCCTCCCCTGGAACGCGTCGTCCTCGCCATGCAGCTGGCGCGGCGTCGGATGCGACGACGCCGGGACGCGCGTGGTCAAGCTGCAGCTCCCCGGTGCCAGCCTCGCGGGGCATCTCCCGCCTGGAACGCTCGGCAACCTGACGGCGCTGCGCGCGCTGTCGCTCCGCCTGAACGCGCTGTCCGGCGGGATCCCCGCCGACATCGGGGGCTGCGCGGAGCTCAGGGCCCTGTACCTCCAGGGCAACCGGCTCGACGGC…
>OkoT021529.1	ATGGCCAAGAGTCTCGCTGCACTTGTGGCAGCACTTGTAACGCTCCTTGCATGTTGCTCCCGCGAGGTGCACTGCGAGGAAGCGGCTAATGTGCGGGAGTCCCTAGTAGCCTTCCTGCGCGAGCTCGCCGGTGGCGACGAGCAGGTGGCGCGGGACCTCAGGTGGAACGCGTCGGTCCAGCCGTGCGACGTCGGGGCGCCCTGGACCAACGTCACCTGCGGCGGCGATGGTCGGCTCAGGAGCATCGTGCTCGAGAACCAGGGGGGCAGGCTGAACGGCACCGTCAACACGACGCTGCTCTGCGCCGCGTGGACGATCCGCGTGCTGAGCCTGCAGGATAACGCGCTCAGCGGCGGCATCCCCGCGGACATCACGGCGTGCAAGGCCCTCACCCACCTC…
>OkoT021584.1	ATGGCGCCGTTCCTACCTCTATTCTTCCTTGTGATGATCCCGGCGGTTCATGTCCTCGCTCAGCAGCCAGGCTTCCTGAGCATCGACTGCGGGCTGGACGCCACCTACAGCGGCTACACCGACCCCAGCAGAGGAATCTTCTACGTCTCCGACGAGCCGTACGTCGACGCCGGCGAGAACCACATGGTGGCCGCCGAGTACGAGGGGTCGCGCAACTGCCACCTCCAGACGCTCCGGAGCTTCCCTTCGGGCCTGCGGAACTGCTACGCGCTCCCCACCAGGGCCGGGGACAAGTACATCGCCCGGGTGGATATCTTCTACGGCAACTACGACGGCAGGAACAGCTCGTCCATGGAGTTTGACCTGCACCTTGGGCCCAACTACTGGGAAACCGCCACC…
>OkoT021589.1	ATGGCGCTGGTGTTCTTGACTGTACTGTTGCTATTAGCACCAGCGATTCATGTCGCTGGTCAGGGTCAGCAGAAAGGTTTCTTGAGCATCGATTGCGGCCTGGACGACAAGTACAGCGGCTACAATGACCCTAGCAACGGCATCTACTACGTCTCCGACGGTCCGTACGTCGACGCCGGCGAGAACCTTCAGGTGGCCGCCGAGTACGTGAGCCAGTGGTCGCGCGTGTACCATACGGTCAGGAGCTTCCCGGCCGGCTTGCGGAACTGCTACACGCTGCCCACGGAGGCCGGCTCCAAGTACCTGGTGAGGCTGGTGGCCGCGTACGGCAACCATGACGGCAAGAACGACAACTCGACGCTGGAGTTCGACCTGTACCTGGGTGCCAACTACTGGGAC…
>OkoT021604.1	ATGAACACATCAACGCACGCATTCTCGCTTATGATCTACTTCTTCTTGCTCGTGGCCAGCCATGGCGCCGTCCGCGCTGGCTCCCTCTCCTTCGACTTCGACTTCTCCAAGGCCTCCACGTTCAGCCTCACGGACATCACGACCGCCGGTGACGCCAAGTACAACGGAGGGCACTACGACCTCACGGCCAACGCCTTCACAACCTCTTTCTCCTTCGCAATCAACATCACCAATAACACGGACAACAAGGGCGACGGCATGGCCTTCTTCCTCAGCAGCTACCCATCGGTGCTGCCTCCTAATTCAAGGGGAGGCGCTCTCGGCCTCTGCACCGACTGCTCCGTCAACAAGACCGCCGGCCAGGACAGGTTCGTGGCCGTGGAGTTCGACACCTACCAC…
>OkoT021616.1	ATGAAAACCCGAGTGAACGTACTACACCGGCCACCGCAGGGAACGCCACACAGTGTGAGCGTTGGCGTCACCGCGCCCAGTATCAAGAGAAACGTTCCATTTATTCCTTTTCTTTTTTATTTATTTATACCCGCAACGGTTCAGTTTGGAACGGAACGGGAAAATGCCAAGGTTGGAGCCATAAAGTTGCAGTCCCTTTGCCTTGCCGCGATTCCCATGCGCCAGAACATGTTTCAATGTGCTCGTCTCCCCAAGAGACAAAACCAGGGAGGGAGCCTTCCAATCCTGCCACCGAAAACCCCACCAGTCACCACACTCCCCTCTCCTCCACCAGCAAGCGCCATGGCCGCCCTCCGCCTCTTCCTTGCGCTGCTCCTGCTCCGGCTCCTTGCCATTGCG…
>OkoT021618.1	ATGCGCTCGTCTCCCCAAGAGACAAAACCAGGGAGGAGCCTTCCAATCCTGCCACCGAAAACCCCTCACCAGTCACCACACTCCCCACACTCTCCACCAGCAAGCGCCATGGCCGCCCTCCGCCTCTTCCTTGCGCTGCTCCTGCTCCGGCTCCACGCCATTGCGGCGGGTTCATCCGACGGCGGCCTCCTCCTCGCCGCCAAGTCGGCGCTCTCCGACCCCACCGGTGCGCTCGCCGGCTGGCAACCCGGCCCCGGCGGCGCCTACCCGTGCCGTTGGAACCACGTGTCCTGCTCCAACATCTCCGCCGGCGCCGTCGTCGGGCTCAACATCTCCAGCCTCTCCCTCTCCGGCGGCTTCCCGGTCGCGCTCTGCTCCTTGCGGTCCCTGGACCACCTC…
>OkoT021935.1	ATGGTTCGTCGACGGCGCGCACTGATGTCGCAGCCGCCGCCGCTCGTCGGCCTGGTCGTCCTCCTCTCTGTGGCGGCAGCCACGGTGGCCAAGACCGACCAGCCCGACGTAACTGCACTCAACGTGATGTTTAATAGTATGAATAAGCCATCTAAGTTGTCTGGTTGGAAAGAAAACGGAGGCGATCCGTGTGGTGATGACGATTCGTGGAAGGGGATAGAATGCAGCGGCTCATCTGTCACAGAAATTAACCTGTCGGGGCTCGGACTAAGCGGCACGCTAGGCTATCAGCTATCAAGCTTGAAATCAGTAACCAAATTCGATGTGAGCAAGAATAAACTCAACGGTGATATTCCCTACCAGCTTCCACCTAACGTGGTTCAATTAAATCTTTACAGA…
>OkoT021996.1	ATGGCTTGGTCACCTATCATCAGGTACGCCACTTTGCTCCTCCTCCTGCTGCTGCGGCCGCTTTGTGCAGCCGACGACCGGCTTGTCCCCGGCCAGCTGCTCTCCCCTGGCGCCACCATAATTTCCGACGGTGGCAGCTTCGCCTTTCGCTTCTTCTCCCTTAGCAACTCCACTCCGGCCAAGCTTTACCTTGGCATATGGTACAACAACATCCCCCAGCTCACCGTCGTCTCTCCAGCCGCTACTGGCCTCACCGCAGTGCTTCTGGACACCGGCAACCTCGTCATTCGGTCACCGAACGGCACCGCCTTATGGCAGAGCTTCGAGCACCCATCCGATACCATTCTTCCCGGCATGAAGATCCGGATCAAGTACAAGACGCGCGCCGCCGTGCGCCTT…
>OkoT022271.1	ATGGCTGCCACAGGCGCAGCTCGCCTTCTTCGGCTCCTTACATCGACGTCATCGCCGCTGCTGCAGCTAGCAGTACTGCTGCAGCTGCTCTGCGTCGCCTCCGCGCTTAACCAGGACGGCATCCTGCTCCTCTCCTTCAAGATCTCGCTCGCCGCCGACCCGCTGGGCTCCCTCTCCGATTGGGGACATACCGACGCCACGCCCTGCTCGTGGAACGGCATCGTCTGCTCCTCCGACGAGCGCGTGGTCGGCGTAGTCCTCCCCAACGCGCAGCTCGTGGGTCCCGTCGCCAGGGAGCTCGGCTTCATCGAGCACCTCCGACACCTGGACCTCTCCGGCAACGCGCTCAACGGCACCATCCCCGTCGGCCTCCTCCGCGCCCCCGAGCTCCGCGTGCTC…
>OkoT022379.1	ATGCTCCTTGGCCCGTGGTGCTGCGGAATTGCGGTGGAAGGTCGCTTCTTGCCGCGTGATGCCGCCCTGGATCGCTTCAATCTTGACGCGTTCTTGCGAGATGTTTCGGTGAAAGGTTGCCTCTTGACGCGTGCTGCTGCTCCATGGCAGGAGGAGGAGGAGAAGGCTGGGACGGCCATCTCGCGGCCGACGACGGCCGTGGTCATCGGGGTCAGCGCCGGCGTGGCCGCCGCTGTGCTCGCGGCGGCGTGCGTGCTCCTGGCCATCTGGCTATACCGGCGGCGGTCCAGCGACGCCGCCCGGACGCGGTCGATGGAGTCGACCACGGTGACGATACGGGACGGCCCCGCCAGCCTCGAGTCCAGCGTGTCCATCTCGGTGGTCTCCGGGAGCGTGGCT…
>OkoT022395.1	ATGGCGTCAGCTGTGACCACGCCGTGGAGGTCTCTCCTCGTCCTTGTCTTCCATGTCGCGCTGCTCCTCGTGTTCGTCTCCGCCGTCGAGTGCTACAACGGAGGCCACGGTGTCGCGCGCTCCGCCGTGGCGCGGCGATCCCGCCTGGGGACCCGGCACGTGCACCACGGCCGGACCGGAACGCCGCACCGGTACGTGTTGGCGGAGAAGAGCAACACGACAGACGGTGCTGGGGGCCCCAATAAGAACGGCAGCTCGTCACCTGCGACGTCCAACGTCACCTCGCCTCCGCCGGCGGCTGAGCAGGGCAAGCACCACCGCAGCCACAAGCACCGCGTGCGAAACTGGATCATCGGCTTCGTTGTTGGCTCCCTTGCCGGGGTCATCTCGGGTCTGGTG…
>OkoT022548.1	ATGTCGATCACGGAGGTGGAGCTAGTGGACGGCGCAAATGGGGAAGAAGAGGTGGGTGGGGAACGGACGGTGCCGGTGGCGAAGCTCACGGATGAGATGGTTGGGGAGTGGATTGTGCGTAGATGGCGAAACTTTAGGCGACGGGGATGGGAGAAGATGATGTGCGGTGGGGAGAGAGCGAATTTTGCAACTGAACTGTGGTGGGCCCATGGTAGCAGTCTGCCACCGAAAGCAGATCAGTGGTGGCGGACTGTTGATGCTTGGTCCACCACTGCTAGGCATATCTCCACCGGCCATCAGCTGACTACTGGAGATCATTTTGTGGCAGCACTTGTTGCTAGCCACATAGAGCGCACCGAAAGCAGGGACACGCATCAATTGCTACGCAATGAGATTATC…
>OkoT022559.1	ATGGCCGCCACCGCGGCCTTCATGACAGCGGTCGAGAGCTTCTTGGTAGCGGCGGTGGTGCTGCTTCATGTGACGGTGCCCGCCATTGCCGGCCCCGAGGAGGAAGCGGCGGCGCTGCTCGCCTTCAAGCGCTTGTCGGTTGCGGACGACCCACGCAGAGCGCTCGCGGGCTGGGCGCGCGGCGGCAGCTCGGCGAACAACACCGCGGCGCCGTGCTCGTGGGCCGGTGTGTCGTGCGCGCCGCCGCCCGACGGGCGCGTGGTCGCCGTCAACCTCAGCGGCATGGCGCTCGCCGGCGAGCTCCGGTTTGATGCGCTCCTCGCTCTCCCGGCGCTCCAGCGCCTCGACCTCCGCGGCAATGCTTTCCACGGCAACCTCTCGCACGCCGCTGCCGCGACG…
>OkoT022586.1	ATGGAGGCGCCTCCGTCTTCTTCCCCGTTCCTGATGCTGCTTCTGCTTCTGCTCGTCTCCTCCCCTTCAACTCCATCTGCCGTCCTGTCCCCCAAAGGCGTCAACTACGAAGTGCAAGCTCTAATGGCGATCAAGGACCTCCTCAAAGATCCCCATGGCGTGTTCAAGGCCTGGGACATAAACTCTGTGGATCCCTGCAGCTGGGCTATGGTCACCTGCTCACCGGATAGTTTTGTCACTGGACTGGAAGCCCCAAGCAAGAATCTCTCCGGCATACTCTCCCCAAGCATAGGAAACCTGACCAATATCGAGACAGTCCTCCTGCAGAACAACGACATAACCGGGCCAATCCCAGCAGAGATTGGCAAGCTTGATAAGCTCAAGACACTTGATCTCTCC…
>OkoT022881.1	ATGACCACGACGACGACGCCGGCGGCGGCCTCCCGCGCGCTCGTTGCCTTCCTCATCGTCGCCGTCGCCGTTGCGGACGACGGTTGGTTACATTCAGGCTCGACGATGCTGGAGATCAAGAAGTCCTTCCGCAATGTCGGCAACGTACTGTACGATTGGGCCGGCGACGATTACTGCTCCTGGCGCGGCGTCCTCTGCGACAACGTCACCTTCGCTGTGGCCGCACTCAACCTCTCCGCACTCAACCTCCAGGGCGAGATCTCTCCAGCCGTCGGCAGCCTGAAGAGCCTCGTCTCGATTGATTTGAAGTCGAACGGGCTTTCTGGGCAGATCCCTGATGAGATTGGTGACTGTTCGTCGCTCAGAATACTGGACTTATCTTTTAACAATTTGGATGGG…
>OkoT022905.1	ATGGCCCCGTCTCCCCGCCTCCTCCTCTTCCTCGCCGTCGCTGCCACGGCGGCGGCGCTCCCGGGCGCCGCCGCGCAGCAGAACATGACCGACGCCGAGGCGCTGATGCAGCTCAAGAAGTCGTTCACCAACTCCTCGTCGCTCTCGTCGTGGCTCATCACCAAGACGGACGGCAACAAGTCCCCCTGCGCGGCCGGCTCGCACGAGTGGCACGGCGTGGTGTGCGGCGGCCACGGCGCGGTGATGGGCCTCCGCCTCAGCGACCTCGAGCTCGGCGGCACCATCGACGTCGACGCGCTCGCCGCCTTCCCCCGACTCCGCTCCGTCTCGTTCGCCGGGAACAACTTCTCCGGCCCGCTCCCTGCCTTCCACCAGCTCACCGCGCTCAAATCCATGTAC…
>OkoT022943.1	ATGCCTAGGTTTCTCGCACTTGTTACCATCGCCATTGCTATCGTCAGCCCCAACCATGCTTCCCCAGTGGATTCACACGAAGTCGACCGCGCCGCGCTTCTCTCCTTCAAGTCCGGCGTTCGGGGCAACCTGTCTGACTGGAGCTCCCTTCGATCAATGTGCAACTGGACTGGTGTTGAATGCGACTCAAGAGGGCGCGTGATTCATCTTCTCCTCTCTCACTCTAACCTCACCGGCGCCATCTCCCCGGCGATCGGCAACCTTTCCGCGCTCGAGAGGCTTGAGCTCGACAACAACCAGCTCTCCGGCAGCCTCCCACCGGAGCTCGGAATGTTGTCAGCGTTGTTGGAGCTGAACCTTTACAACAACTTCCTGGAAGGGCCAATCCTCAAAACGCTT…
>OkoT023016.1	ATGGTGAACACTTTTGTTTTCACCATAGAGAGGAGCGTTGCGTCGGCCAAGGCCTGCTGGAGTTTGGGCGTTAGGTTTGAGCTTGAGCCAACCATTACGCGTCCGCATGTCTACTCCATTCCGGCAAACACTTCCGCTGACACTTCATCCCTTCAGTTTTACTGCAATTCCAAAACACTTTTGGGGTCATGGGGGGTCGTTACTGCCCAGGAGGCAGGAGCTAAGTGGACTGAAGAGACAAAGAGAGGGAAGCAAAATGGGCTCAGCCCGATTAGCTCCTGGGCAGTGTCCGAAATAAATTGTTCCTGGCCCGAGCCTGCACAAAATAACCGAGCGGCCCAACAAGAGTTCAGCCCGGTACAAAGTTTGCAGATCCACAACACGCGTTTCCATCGACGG…
>OkoT023032.1	ATGGCCATGAGAGGAACCTTCAGTTTCACAGCGACAGCGATATTGTTCTCCTTTCTTCTCGTGTCCTCCAATGCTCGGGCAAATGACCAAAGGCACCTTGCTAGAGGCTCCTCCATCTCCACCCAGGATGACACCACCGCCATCCTAGTTTCGCCCAATGGTGCCTTCTCCTGTGGCTTTTACAAGGTGGCCACCAACGCATTCACCTTCTCCATCTGGTTCTCCTGGTCGTCCAACAAGACGGTTGCCTGGACAGCCAACCGTGATGCTCCGGTGAATGGCAAGGGCTCCAAGCTCACCTTCCAGAAGAACGGTGGCTTGGAGCTTATTGACTACGACGGTGCAGCTGTATGGAGCACTAACACAACTGCAACTCGCGCTGACCGTGCAATGCTTCTC…
>OkoT023160.1	ATGGCGGCGAGGGTGGCGCTGCTGCCGTGGCGGTGGGCGGCGGTGCTGGTAGTTCTTGCGGCGGCGGCCGTGAAGGCGGGAAGAGATAATAAGGACGGGGATGGGCAGGCGCTGATGGCGCTGAAGGCGGGGTTCGGGAACGCGGCCAACGCGCTGGTGGACTGGGACGGCGGCAGCGACCACTGCGCCTGGCGCGGGGTCGCCTGCGACAGCGCCTCCTTCGCCGTAGTTGGCCTGAACCTGTCAAATCTAAACCTCGGAGGGGAGATCTCGCCAGCTATAGGGGAGCTCAAGAGCCTACAGTCCGTGGATCTCAAGGGGAACAAGCTCACAGGCCAAATCCCAGATGAGATTGGGGATTGTGTCTCCTTAAAATATTTGGATTTGTCTTTCAACTTG…
>OkoT023316.1	ATGGATTATCTTAACGTTAGAAGCTCTTTTCACATTCTCCTCTCAATACAATTGCTGCTGTCATTATTCAACCCCTTGGTTGTAGCGGATGAAGCCTCTGAGAAACAAGCCCTTCTTGACTTCGCCTCTGCAGTCTATCGTGGCAACAAGCTCAACTGGGACAAAAATACATCATTATGTTCATGGCATGGCGTGAAATGCTCAGCTGATCAGTTACACATTTCTGAATTGAGGGTACCAGCTGCTGGTCTCCTGGGAGCAATTCCTCCAAATACTCTTGGGAAGCTTGATTCTCTCCAAGTATTGAGCCTGCGGTCCAATCGTTTAACTGGAAGTCTGCCGTCTGATGTGACATCACTTCCTTCTTTAAGGTCCATATACCTACAGCACAATGAACTT…
>OkoT023366.1	ATGGATCAAGTTCGATCAAATTCACGTGCTGGAGGATCCAAGAAGGAAGATTCTGTACCTGTTCGCAGAGGAGGAAACATTGCACATGGCCCGACACAGATTTTCACTTTCAAAGAGTTGGCTGTTGCTACCAAAAATTTCAGAAGAGATTGCCTATTGGGAGAAGGTGGCTTTGGTCGCGTATATAAAGGACACATGGAGAATGGACAGGTCATCGCTGTGAAGCAACTTGATAGAAATGGTTTCCAAGGAAATCGTGAATTTCTTGTGGAAGTTCTCATGTTAAGTCTGTTGCATCATCCTAACCTGGTCAGATTAATTGGCTATTGTGCAGATGGTGACCAGCGCCTCCTAGTTTATGAGTATATGTCGTTGGGGTCGCTAGAAAATCATCTGCAT…
>OkoT023490.1	ATGTCGACAGGCAACATCCTACAATCAGAGTTATCATCCAGGACACCACCTTTCGGTCTGAGGCTATGGATTGTGATTGGTATATGTATCTGGGTAGTAATTTTGTGTATACTTGGTTTCATGTGTTTCTGGTTGGTATATCGGAAGAAGCCGAAGAAGTCTTTTGATAGTATCCCAGTATCTCAAATCCCGGATGTATCCAAGGAGATTGCAGTGGATGAAGTGCGTGAGCATGCTGTTGTTGAAAACTTCCGTGTGCAAGAAAGCCACACGCTGACAGTGCAGGAGAAACCTTACGAAAAGAACTCAGAGAAAATGCTGTCTCACTTGGTTAGGAGCAAATCCAGTGATGCTGATAATTTGAGCCAATGCAGCTCAGCATACCAATATGAAAGGGCT…
>OkoT023501.1	ATGGCATGCCGCGCAGCATTAGCAGCACTACAGTGTCCGTCCATGGCATGCCGCGCAGCATTAGCAGCACTACTGTGTCTCGGCGCGGCGCATGCGGCGACACAGCTCCCCGCCGCCACCGGGTCGGGTGGATCGCCGTCGCCGCCTGGGGAGGAGTGCCAAACACACTGCGGCGGCGTAGATATCCCTTTCCCGTTCGGCAACGGGTCAGGCAACTGTAAGCCGCCGTCGGGCGATTTCAATATCAGTTGCCTCGACACCGGGAAGGGCGTCTTCAAGCCGTTCCTAATGAATACCACCGTCGAGGTCATCAACATCTCCCTATCGAGTGGTCAGATGTGGGTTCTCAACTACATCTCTTACTACTGCCCCAACGCCCCGTCTGGGAGCAAGAATCAA…
>OkoT023502.1	ATGTGGGTTCTCAACAACATCTCTTACTACTGTAACGACACCTCGTCTGCGAAGATGAAGCAAAGCGAGTGGCGTTGGAGCCTGAAGAGAACGCAGTACACGTTCTCCAACACCGCCAACAAGTTCACGGTCGTCGGGTGCCGGACTCTGGCTTACATCGGCGACAGCAAGAACGACGCAGCAACCTACAGGACAGGGTGCGTCTCCATGTGCCGGCTTGATAACCTGATGGCCCTTACGAACGGCTCCTGCTCCGGGATGGGCTGCTGCCAGACGGCCATCCCGTCAGGCTTGCAGATCTACCACGTATGGTTCGACACGCGCTGGAGCGCGGGGAAAGGCCGCTGCAGCTACGCGGTGCTCATGGAGGAGTCCAATTTCACCTTCTTGACAAGGTAC…
>OkoT023533.1	ATGGCTGCTCTCACCATACTTGTTCTGGTGCTGCTCTTCGGGGGCGCCGCCTGTGACGATGTGGCGGCGCTGCTCGAGTTCAAAAAGGGCATCGCGGACCGGATCGAGGACCCGGTGCTGCGGTCCTGGTCCCCGCCGGCGACTACCGAGGCCGGCAATGGCGCCACGGGATGCCCCGCGGCGTGGCGGGGCGTGGTGTGCGACGACGGCGCCGTGGTCGGCCTCGTGCTCGACGGCTTCGGCCTCACCGGGGAGCTCAAGCTCAGCACGCTCGCCGGCATGCGCGCGCTTCAGAACCTCTCCCTCGCCGGGAACGCCTTCTCCGGCCGCCTGCCCCCCGTCATCGGCTACCTCTCCTCGCTGCGCCACCTCGATCTGTCCGGGAACCGCTTCTATGGC…
>OkoT023578.1	ATGGCTGTGGCGATCATTGGTGTGGCGGTGCTGTTCTTGGCTGCAGCTTCATTTGGGGCTAATGCCAGCACGGACTCAAACGATGTTAATGCTCTAAATGTCTTCTACACAACCATGAATTCACCGCCCCAGCTGACAAACTGGGTCTCTCAAAATGGGGATCCCTGTGGACAATCGTGGCTTGGGGTCACCTGCTCGGGTTCTAGGGTGAAAACAATAAAGTTATCTGGAATGCGGCTTAACGGGACCTTGGGGTACAACATGAATCAGCTGACTGCGCTAGTTGAGCTCGATATGAGCAACAATAATCTTGGAGGCAGTGACATTCCTTATAACCTTCCACCGAATCTTGAGAGCTTAAATCTTGCAAGAAATAACTTTACTGGGACTGTACCATAC…
>OkoT023666.1	ATGCGACGGCGGCCTCCGCCGCCGATGGCCGCTCAAGCCCTACTGAACTTGCTTTCGCTGCTCTTTCTGCTGCTGCTCGGATACGTCGCCTCGGTCCCCGGCGGCGGCGAGCGCGAGGCGCTGCTGAAGTTCAAGTCCGCGGTTACCGCCGACCCGAGCGGCCTGCTGCGGGACTGGACCCCTGCCTCCCCGGACCACTGCCGCTGGCCCGGGGTGTCGTGCGGCGCGGGCGGCGAGGTGGTTGCGCTCAACGTGTCCTCCTCGCCCGGGCGCGCGCTCGCCGGCGCGCTGTCCCCGTCCGTCGCGGCGCTGCGGAGCCTCCGCGTGCTCGCGCTACCGTCGCACGCGCTCTCGGGCCCGCTCCCATCCGCGATCTGGTCGCTGCGCCGACTCCGCGTG…
>OkoT023809.1	ATGCGCGAGGCCGAGCTGCACGCGCTCTACCTCCTCCGCTCCCAGCGCTCCGGCCTGCTCAGCCTCTTCAACCGCACCGCGCCCACAAACGGCTCCGCCTCCGCCCCCATCTCGCTCTCCGATCTCCAGTCGGCGCTGCAGAGCCAGATCAAGATCAACCGCGAGATCCAGGCGGCGCTTCTCTCAGCGCACCGCTCCGGGGCCGGCAATGCGACAGAGGACGGGGTGGATCTCGATCTCCCTGTTGCCGGCTGCAGGCGCAGGGAATTGCCGGCCAACCGCCGGACGATTGAATGGAACCCCAAGAAAGACCGGTTCCTGTTCGCCATCTGCCTGTCCGGGCAAATGTCGAACCACCTGATTTGCTTGGAGAAGCACATGTTCATGGCGGCGCTTCTC…
>OkoT023828.1	ATGCACAAAATAACAGGAAGCATTTGTGAAGCAATCAACGGACCATCAAGCTGGGTTCTTTTAAATATGTACATCAATATCCAAAGGAAACAACTTCTCAGACTCCGCAAAAGCGGGTTCTTCTCACCTCCTTTCTTGCTTCCTTTCCTCCCTCTTATTTTCTCAAAAGTCATGAGATCGAGAACCACAATTTCTTGCCTCTTGGCTTTCTTATTCATATACTTCAGTATAGACCGTGTCAGTCCTCTGTCCTTCAAGTTGAATTTCACTGAATCAACCCACCATGGATCAGCCACAATCCAGTTCCAGGAGGATGCCTTCTACAACAAAGCAGTCAGGCTCACCAAGGAAGAGTTGAATGGCCAGATCGCGTATAGTATTGGCCGAGCAGTCTACATG…
>OkoT023840.1	ATGGCTGGCTTTTCTGCTGACTTTGACGCAGCGGATGTTGTCAGGCGACTGAAGGATGAGCTATGGGAATGGAACCGGGGACACGCGATGCTCAAGTCGTGGAATGGGGACCCATGTTCTCCGTCTACCTGGGAAGGTTTCACTTGCCAATCCAACGATAACATCCTTGTCGTCACCAAGCTTAACTTTTCTTCGAAGAAATTGCAAGGGCCAATTCCTGAGGCGATTGGTAACTTAACAGAGCTAAATGAACTTGATCTTCAGGACAACAACTTCACTGGAGCTCTTCCGGCATCTTTGTCTGCTCTCAAACACCTGATGAAGCTGTCAGTGAATTGCAACCCCTTCCTGAACAATCAGCCACCTGATGGTTTATCCACTTTGGTGGATTTCAGTTAT…
>OkoT023856.1	ATGAATGCTGGTAGGAATCGGGCATCATCCCGCGCGGCGGCACGCACGGGGAAGAATCGACACGCCGTTCGTCCGCTTTCGCGTGCTGATCGGAGAGACGACAATGCGTCGCGTTCGTACCCGATGGCCATGCAGAGTTGCAGATCGGCGCCTTTTCCGCCGCACACACCAGTGACCAGTCACACCTCACTCACAAGCGCTCCCGCACATCCGCACTCCGCGGAGCGCGCCCGGCGTGTCGCCGCCCGCTGGTTCCCAATCGACGCCCTTTCCGTCGGTCGGGCCCCGACGGATTGCTACGAGCAGATAGAGATAGACAGATCTTTGCTTTCCTCCCCACCCGTCACCCAGATTTCCTCTCCACCGGCGGAAATCCTTAGCGGCCAAGTCTTCCATGCC…
>OkoT023904.1	ATGAGGTCCCGTTCAAAGGAGCCACTACGGCACAACCCGAACCGAACCGGCGGACGGTCTGTCGATAGCTTCAGCTCAAATCTGGGAGAACAATCCTGCTATGTTTTCTTGTATCTGAGCGGGCCACCTTGGACTCTGACGCAGAGACGTGAACAACTCCACGGCACAAGCTGCAGTAGTGCAGTGTTTCAGAACGTGTTTATTGTGCAGGGTGACCTTTGGATACAAAGTTGTCCTTGTTTCCCGGATTGGGAGTGTGAAGTACAAGCTGCACATGAGCGTGTGGCGGCGGCGACGGACACGCTGGAGCAGGGGCACTCGCTGTCGCCGGGGCCGACGCTGGTGTCCTCGCCGTCGGGGGTGTTCGAGCTCGGCTTCTTCGCGCCGGACCCCAAGCAG…
>OkoT023941.1	ATGCAGGGCGGCGCGGTTCGCGGTCCTGTCCTGGTGGTGCTCCTCGCAGCGGCGCTCGCGCTCCCCTTCGCCGCGGCACAGCCGTGGCAGGTCTGCGACGTGAGGAGCGGCAACTACTCATCGGGCAGCACCTACGAGGACAATCTCTTCCAGCTCATCCACGACCTCCGCGAGAACGCCTCCGACTCGCCGGCACACTTCGCTTCCGGCTCCGCCGGCGCAGTCTACGGGCTTATTCTCTGCCGCGGGGACCTCAGCGCCTCCGACTGCTTCGACTGCGGCACCTCGGCCCGCCGCGACGTGCAGCGCGTCTGCAACCGCACCCGGGACGTCGCGCTCGTCTACAACCAGTGCTACGTCCGCCTCTCCGACAGAAACTTCCTCGCCTCCACAAACAAT…
>OkoT023946.1	ATGTTCCAAGTTGTTACCTTTAATCATCACAGGACGGCAACATGGGGCACCGAGAAAACAATCTCTATCATTTCCCATCCCGCAAAAATCAAGCGTGCTCAGTGCTCTTATCCAAGTCTGCGTGCTGTTGACTCTGCGCGTCGGCCAACCGCCGCCGCCGTCCGCCGCGGTCAGGTACTCCGCACTCGAGCGCGGTCACCTTTGGTGCTAGCAGCTGTGCCGTGGCGAAGAAAAAGTAAGGCGCCCCTCCTCTGCCGCGCGCTGGCGATGCTCGCCGGCCGCTATGCCATCGCCGTCACAGCCCTCGCTGTCGTGCTACTGCAGCTGCTGCCCTCGGCCGCGGGGTCAATAGATATTTCCTGCGACGGCACCACCTACGTGGCCAACAGCACGTTCCAG…
>OkoT023947.1	ATGACACTTCATTTCTGTGAATTTGCTCACGCATTCATCAATTCACAGGGGAGAAAGTACTCTGTTCCGGGTGTGGTTCTTGCCGTTGTGCTGGCTGTTCTAGCAGCCTTGAACCTCGTCGGCTGCCTCTGTTTCTGGCGACGTCGGCGACGACTAACTGCGGAAGCGAAGAAGCCATACCCGAAGTACTCCACTGAAGCAGAGGACGCTGAAATGGACTCCTTGATGATCGACGTCTCCACCCTGCGAGCGGCGACCGGAGATTTCGACGACAGCAACAAGCTCGGCGAAGGCGGGTTTGGTGCGGTGTACAAGGGTATCCTCCCGGGCGGCGAGGAGATAGCAGTGAAGCGGCTGTCACAGAGCTCGACGCAGGGAGAGGATGAGCTGAAGAAAGAG…
>OkoT023956.1	ATGGCCATGCACCGCCGCAACTTGCTCCGTTTCTCCATCTTCGTCGCCCTCCTCGCATTCCTCGTTGTGCCACCCGCCGCAGCTCAACCGCCATGGGAATTCTGCGGGAACAGCGGCGACTTCCCGCAGAACAGCACGTACCAGTCCAACCTCGGCCTCCTCTCCACCATCCTCCCCCGGAACGCCTCCTCCTCCCCGGACCTCTTCGCCGCCGGCAAAATCGGCGCCGCGCCGGACATGGTCTATGCCCTCACGCTCTGCCGCGGCGACGTGAACGCCTCCGCCTGCTCCGCGTGCGTGGCGGTCGCATTCCAGGACGCGCAGCAGCTGTGCGCGTACAGCAAGGAGGTGACCATCTACTACGACCTCTGCTACCTCCGCTTCTCCAATCGCAACTTC…
>OkoT023957.1	ATGGCCGGGCGCCACCACGGCCACCTAATTGCCTACCTCGCCGCGTCCGTCCTCCTCGCCTTCACCTTCTCGCCGCTCGCCGCCGACGACCCACTGGGCCAGTTATGCGGCACCAGCGGCAACTTCACGGGTAACAGCACCTACCAGGCCAACATCCAGCGCCTCGCCTCCACGCTCCCGAAGAACGCGTCCTCGTCCCCGACCCTCTTCGCGACCTCCCAGACCGGAGCCGTCCCGGACGTGACGTACGCGCTCGCGCTCTGCCGCGGCGACGCCAACGCCTCCGCCTGCGGCGACTGCGTTGCCACGGCCTTCCAGGACGCGCAGCAGCTGTGCGCCTTCAACAGGGACGCCACCATCTTCTACGACCTCTGCCTCCTCCGCTACTCCAACCAGAAC…
>OkoT023959.1	ATGCGTACACAGGGAGCACTTCCTGATGGCCAACAAATAGCAGTAAAAAGGCTGTCACAAGGTTCAACGCAAGGAATTAGGGAGCTAAAGAATGAGCTTGTTTTGGTCGCTAAGCTTCATCACAAAAATCTTGTGATGCTTGTCGGGGAAAGTTTAGCTCCATCACACCATTTTGGTGAAATAAAACCTAATGGTACGCATGCTACCTGTTGCAGCGGATACATGGCGCCGGAATACGTCACGCGCGGGTATTACTCCACCAAGTCAGACGTGTTCAGCTTCGGCGTCCTGGTTCTAGAGATCATAACAGGTAGAAGAAACTGCGGATCCTACGATTCCGAGCTGTCTGTCGACCTCTTAACCTTTGTATGGGAGCACTGGATCAGAGGAAGAGTTCTA…
>OkoT023961.1	ATGTTAGCTGGAGGCCAATCCTTCTGCAGCAATGCTAACATCATGTGCATGCCAAGCAGCACCTACATGTCCAACATAACCTCCCTTGCTGAATTGCTAATTTCAAGAGTCAGGGATTCAAACTTGCACTCAGCTAGTGGCACAGCCGGGACGGGCCCTGACAAGGTCTATGGAGCAGTGCTATGCCGAGGAGACACCGCACCCGGCAATGACTGTGCAAGCCACCTCAGTGAGGTCCTTGATGCAGCCATCAACAATAGTGCTAGTAGCTCCTGCTCTTCCCAGAAGAACGTAACCTTGTTCCAGGATGGGTACCAGGGCCAGTTAATATTCTCTGACCAGGACTTCATCTCCAGCTTCGGCAATGATCCGGACTGCATTGTGCGTGCTAATCTGAAC…
>OkoT024103.1	ATGGCGCGGCGGCGGTTCTTCGCGGCGCCGGCGTGGGTGGTGTTGGTCGCGGTCGCTCTGCTTTCTTGCGTTGCGGCGGCGGATGACGGGGACGTGCTGCTGGAGGTGAAGAGCGCGTTCGTCAGGGATCCACAGGGGGCCCTGGCCGGCTGGTCGGGGGCCGGCGGCTCGTCGGGGTTCTGTTCGTGGGCCGGCGTGGCGTGCGACGACGCGGGGCTCAGGGTGATCGGCCTCAACCTGTCCGGCGCGGGGCTGTCGGGGCCGGTGCCCCGCGCGCTGTCCCGGCTCGACGCGCTGGAGGTGATCGACCTGTCGGAGAACGCGCTCACGGGCCCCGTCCCGGCTGCGCTCGGCCGGCTACGGAGGCTGGAGCAGCTCTTGCTTATCTCCAACCACCTC…
>OkoT024253.1	ATGAAATACGTGGCTCTCAAGATCCAAAAGAGCGCGCCGGAATTCGCCCAGGCTGCTCTCCATGAGATTGAGTTCTTGTCGGAGATCACCAAGAGGGACCCATCAAATTGCAAGTGCATTATTCAGCTGATAGATCATTTCAAGCACACAGGGCCCAATGGGCAGCATATCTGTCTCGTCTTTGAGTTCCTTGGTGACAGCTTGCTTAAGCTGGTACAGTACAACCGCTACAAAGGCATTGGAATGGATAGGGTGAGGCGGATATGCAGGTCGATTTTGGTAGGACTTGATTATTTGCACAGTGAGCTAGGTATCATTCATTCGGATTTGAAGCTTGAGAATGTTCTCCTTATTTCAACAATCGACCCATCGAAGGACCCCATACGCTCTGGTCTTAAA…
>OkoT024432.1	ATGGCTCCCTCCCTCCTGCCTTTTGCTGCCATCGTCGCAGTCGCCCAGCTCTCATCCCGCGCCGCGAGCTACCCGTGGCCATTATGTGGCATGAACAGCTTCACGGCCAACAGCAAGTACCAGGCCAACCTGAACCTCATTGCCGCCACGCTGCCCAAGAACACCTCCACGTTTCCCAGCAACCTCTTTGCCACCGCCGTCGCCGGGGCCGCCCCGGACCAGGTCTGGTCCGTGGGGCTCTGCCGTGGCGACGTCGACGCCAGTACCTGCTTCAGCTGCCTCGCCCAGGCCTTCGTCGACCTGCCCAACACTTGCTCCTACAGCAAGGACGCCAGCATCTACTATGACTTCTGCAGCCTTCGCTACTCCAGCGCCCGCGTCCTCTCCGCCGCCGACACT…
>OkoT024436.1	ATGCTTCGCTGCCTCCCGGCGGCCGTGGTAGCCATCGTCGCCGCCGCCCTGCTCACGCCCCGCGCAGTGGGCTACCCGTGGCCGGTGTGCGGCACGACCAACAACTTCGCGCCCAACAGCACGTTTCAGACAAATTTCAACCGCATCGCCGCCTCACTGCCCAACATCACCTCCGCGTCCCGGGACCTCTATGCTACCACCGTCGTTGGCGCCGTCCCGGACCAGGTCTGGGCCATGGCGCTCTGCCGTGGCGACGTCAACGCCACGGACTGCCTCATCTGCCTCGCCCAGGCCTTCCGGGACGTGCAGAGCGACCCCGGCTACAGGGACGCCACCATCTACTACGACCCCTGCATGCTCCACTACTCCGACGTGCACATCCTCTCCGATGATGACTCC…
>OkoT024480.1	ATGAACCACCTACTCTTCCTTGCTCTTCAAGCAGCTTTGGTGCTTGGAGCCTCCACCGCCACCGGGAGCACACTGACGCACAATACCTTCCAGCTCGGCCTCTTCGCTGCCAGCAATCGCTCCAAGTGGTTCCTTGGCATATGGTTTACCGTCTCCCCGGAGACAGTTGTCTGGGTCGCCAACCGCGACCGCCCCCTCAACAGTTCGTCCGGCGTCATCGCAGTCAGCGGCCAAGGAGCACTGGTCCTCCTGGACGGCGTGACCAACGACACCGTCTGGTCGTCCAACTCCTCCGCGGCGGTCGATGCGGTCGCGGAGTTCCATGACACCGGCAACCTTGTGCTCACGGATGGATCCGGTGCCATGCTCTGGCAAAGCTTCGAGCACCCTACGAACACG…
>OkoT024824.1	ATGCCTTCCACCTCCTGCTGCAGCTCCCTCTTCCTGGCCCTCCTCTCGGCGTGCTTCATGGCGCTCCGGGTCGGCGCGGACGGCGCCGGTGGCGACGGGGACGCCGCGGCAATGCAGGCGCTGCAGCGGGAGCTGGCGCCGCCGGGCTGGGGCCCCGGCGCGGACCACTGCGCGTGGCGCGGCGTCACCTGCGCCCCGGCGCCGGGGCGCGCGGTCACCGCCATCGACCTGCCGCGCCGGGGGATCAGGGGCGACTTCTCCGCCGCGGGGGCGCTCTCCGCGCTCGCGCGCCTCGACCTCTCCGCCAACTCGCTCCGCGGCGGCGTCCCGCCGGCTCTCGGCGCGCTCCGCCGCCTCGAGTTCCTCGACCTCTCCGCCAACTCGCTCCGCGGCGGCGTC…
>OkoT025031.1	ATGGCGAGAAGAAGTTGCAGACAGTCTCTGTTCATCTTGCTGCCGTTGCTTCTAGCAATGGTGCCCGAATCCACGCAGCTGCAGTCCTCGCAGACATGGTCTCTGCTCAAAATCCAGCAGCTGCTCAACTACCCGCCTGTGCTGAGCACCTGGCGCAGCCACACCGACTTCTGCTACGGCGGCGACTACAAGACCAGAAACGCCTTCGTCGAGTGCTACGGCGACAGCGTCACGCAGCTCCACATCATCGGCCCCGGCGGCGCCCCGCCGCTGCCAAAGACGTTCAGTATCGACGCCTTCTTCACTACACTGTCGAGGCTGCCGGACCTCCGGGTGCTCACGCTAACCGGGCTCGGCCTCTGGGGCCCGCTGCCGGGGAAGGTGTCCCGGCTGGTGGCC…
>OkoT025052.1	ATGGGGAACACCTGTGCGGGCCCAACCGCACCCTCGGAGCGCCATGGTTTCTTCAACTCCGTCTCCCTTGCCGTGCTCTGGCGCCCCGCGGCCGCCCGGGCCGATCCTGCTTATCCCTCGGACACCGGCCCCTCCGCCTCCTCGAACACCTCCTCCAGGCCCCCCGAGCCCGTCACCGTCACCGATTCCGAGCAACCCCCCCGCTCCTCCGCCTCCAGCCCCGCCGCACCCAACCCTAACGGCAAGCCCAAGCCCAAGGTGAATCGCGTGCAGAGCGCCGGCCTCCTCGTCGGCTCCGTCCTGAAGCGCAACTCCGAGCGGCTCAAGGATCTCTACACCCTGGGCAAGAAGCTGGGGCAGGGGCAGTTCGGCACCACCTACCAGTGCGTCGAGAAGGCC…
>OkoT025098.1	ATGCCAGCGCCAGCGGTCAATGTCGTCGACAGCGTCGTTGACTCCGGCGCCAGGGCGCGCCTCCCCTTAAAGCTCAATTCTTCCTGCCCCATAGTCCCCATTCACTCGCGGCAACCACCACCAACCCATCCTTTGCGCGAGCAGAGCCGCCCACCTCCAGGCTTGATGCCCCGCGGATTGAGTGGTGGTGTGACTCGTCTGTCCCGGCTCGAGCTGTTGGGACTGGTTCTGCTGACCGCGTTTCTTAGTGTGGTGGCGCCGGCGGCAATGGCGTCGGCCGTGGCGCGGTTCGTGCTCCCGGCGGTGGTTCTCTTCGCCGTTCTCGATTCGACGGCGGCGGAGGAGGCGGACGGCGGGGTGGCGGCGCTGCGGAAGTTCAAGAGCGTGGTGCTGGACGTC…
>OkoT025122.1	ATGATACCTTTTACACATCCGCTTCTGATTCTGGCGGCGTTCTTGTTTCTGTGGAATGTGCAAGCCCAATCCAAACCAATTCTAATCAACTGCGGCTCGGATGCCACCACCAACGCCGATGGCCGGAGGTGGGTGGGGGACTCCCGTCCTGACGGCGGCAACTTCACACTGACCTCGCCAGGAGCCATTGCCCCGGCTCCGGAAGCTGGCGGGCAAGAGGCGTATGGGTATCTTTACACGACGGCCCGCGTCTTCAACGCGTCGTCGAGCTACGAGTTCAGTGTTGCGTCCGGGAGCTACTTCCTCCGGCTCCATTTCAGTCAGCTGTTCAGCAGTCTCAGCGCCAAGGAGAACTCCAAGATCAACTCAACCAGCGATGTCATTGTGAAGGAGTACCTT…
>OkoT025127.1	ATGCTGCACGCAGGCAGGACGCAGTGTACGTCTGAGGCTTCGGAGGAGTCAGAATCAAAACTACACCTTTTCAAGGACATACATGCAAACAAACTCAATAAAATACCGCGAGGGCGAAACCAAAAGGCGCCGGAGCGAGGACAGAGAAAAGACACACCCATCCCCCACTGCCGCTGCCGCCACCACTCTCCCTCTCCTCCGCCCGCCAACCCAGCAGCAGCAGCCGCGGGAGAAGCGAACCCTCCATCCCTGCCTAGGGTTAGGGTTCCGCATTCGCCGTCTCCCCTCCAGGGCGCAGCGAGTCTCCGCCCTAACCGCCATTGCCTCTTCCCATCCTCCCCTGCAACGACCCAGCTCGCCGCGACCATTCACTCATTCGCTCTTTATTTCTTTCTTTCT…
>OkoT025148.1	ATGACGTCCACGGGCGTCCCGTTACCAATCTCCTCTGCCTCCTTCCTCCTCAACGGATCATCGGAGGACGACACGATGACGACGGAGGTCGTCGCCGCCGCCGTTGTGGCAGGGCTGCTGGTCGTCGTCCTCGTCGCCGCCTGCGCCTGCGGCGGCAGGAGCAAGAAGAGGAGGGCGGGCACGCAACAGCCTCCCGGCGGGCTCATGTTCTACGCGGACTCCTCCGGGTTCAAAGGGAACGGCTCGGCGTACTACTACACCACTGGCGCGAGGCCGCAATGGCCGAACCAGGCGGGCCAGTCGCCGTCGATCAAGTGGCAACAACCCGCGGCGGCCGACGCGAGGCCGAACCAGGCGGGCCAGTCGCCATCAATCAAGCGGCAACAACCCGCGACCGGC…
>OkoT025154.1	ATGCTTCTCCCGCCGCGGCTGCTGCTCGTGGCGGCGGCGGTGCTGGCGGTGGCTGCGGCGGTGGAGGCGCAGCAGCCGCTGGCGTCGCGGACGGACGTGGCGGGCTTGTACAGCCTGCGCGCGTCGCTGGGGCTCCGGGCGCGGGAGTGGCCGGCCAAGTCGGACCCGTGCGCGACGTGGGCGGGCGTCGAGTGCCGCGGCGGCCGCGTCGTGGCCGTCGCCGTGGCGGGGTTCCGCCGCACCCGCCTCGGCGCGCGCGCGCCGCGCTTCGCGCTCGACGGGCTGCGGAACCTCACCGCGCTCGAGCGGTTCAACGCCTCCGGGTTCGCGCTCCCCGGGGAGATCCCCGCGTGGTTCGGCCGCGGCCTCCCGCCGTCGCTCGCCGTCCTCGACCTCAGC…
>OkoT025157.1	ATGCCCAAGCTCAGCTGCCATGATGGGCTGTGTTGGTTGTGCGCTCCGACGAGCTCCGAAGACTGTGCAGCCGCAGAGACTAGTGCAGTTCCATCGAGATTCTGCCACACTGGAGATGAGAAGAAGCTAGCTGTGCGACCGGTTCGTACCAGTCACTCTATCATGCCGCTCCAACATCACGGTCGCCATGGATCATCGAGAGCAGCATCAGATGCAGCTAGTCGGCCTCATCAAATCTTCAGCACCACTAGTACGAGAGAGAGAGAGAGAGAGAGAGAGTGGACGTGGGGGACAAGGCGGGAGTGGCTCGAGATCGAGGGAGGCCCTGCGCGACGGCCTATGCTCACACTAGAAAGATCCTCCTTGTTACGAGTTCTGACAGAGCTTGGACTTCCTTAT…
>OkoT025229.1	ATGGCCGCCCACATCCGTAGCTCAGCTCACTCCACCGCCACCGCCATCCTTTTTTTTCTCCACCTCCTCACCGCTAACGCGTCCACTGCTTCGCCGCCCCAAGAGCAGGACAGGTCGGCGCTTCTCGAGCTCAAGAACGGTCTCACCTCTGGATCCGGCGAGCCTCTCCACATCTGGTCTCCGGAATCAGGTGTCAACCACTGCTCCTGGCCGGGAATCACCTGCGACGCGCGGTCCGGCCGCGTTGTCGCCCTCTCGCTTCCGTCCCGGCTCGGTCGGCGCCTCGCAGGGGAGCTGTCACCGGCGGTGGCTCGCCTCACCGAGCTCAAAGTCCTCTCCTTCCCTTCCGGGAGGATCAGCGGGGAAGTCCCGCAAGAAGTCTGGCGGCTGCAGCACCTC…
>OkoT025242.1	ATGTCGCCCTCGTGTGCCTGCAAGCCCATTTCCATGGCCGAATGCGCGCTCCCGTTCTTCTTCCTGGTGCTCACCGCCCTGCTCCCGCCTGCGCGCGCCGCGCCGTGCCATCCGGACGACCTGCGCGCGCTGCGGGCCTTCGCCGGGAACCTCACCACCATCCGCGCCGCGTGGTCTTCAGGCGGCGCCGCGTGCTGCGCCTGGGACGGAGTCGGATGCGACGCCGACGGCCGCGTCACGGCCCTGCGGCTCCCGGGGCGAGGCCTGGCGGGGCCCCTCCCGGCCGCGGCGCTCTCCGGCCTCGAGCTTCTGGAGGAGCTCGACCTCAGCCGCAACGCTCTCACGGGAGACCTCGCACCGGTCTTCGCCGCCGCCGGAGGCCTCCGCGCCGCCAACCTC…
>OkoT025335.1	ATGGACGTCCGAGGCTCTTACGAGCTGGCCGAGCATCGCTGGAGTGAGAAGTCCCCAGCGCGCGACACGGGTCAAGCTCTCAGCAGCCGCCGGAGATCGCCGGAGATACCCGCTGGTGGTTCTAAGCACGCCTATCGTATGCCCACGATGAGGACCGGGAGCATGCGGCGGTCCTCGGCCCCCGCGCCGCCGCCGGTGCCGGCGTTCACTGCGTCGGCCGGCGACTACCAGCTGCTGGAGGAGGTGGGTTACGGCGCCAACGCCGTCGTGTACCGCGCGATATTCACTCCAGCTAACCGGGTGGTCGCTGTCAAGTGCCTGGATCTCGATCGAGTCAACAGTAACCTCGATGATGTACGAAAGGAGGCCCAGACCATGAGCTTGATAGACCACCCTAAT…
>OkoT025383.1	ATGGAATCGTGGAACTGCGTCGGAATCGGCATACCAACCCGTTGCGTCAAGTGCAAGCAGTGGTGGCACCACCTGCCATCCGGCGGGCGGGCGCGAGATCTGCACCCCGACCACCACCCCACCCCACCGAGCTTGGAGAACAGAAGACATAGCCGCGTGATGTGGGTCAGCCCAGCGGGGAGATCAACTTGGCCTAACCAAGCCATTTGGTTCATCAGAGATCTGGGAGGGCAGCATCACGGCAACTCTCAGATCCAGGGAGGACAGCACCACAGCAAGGACGGTGGAGGCAGGCACCTGCGGCTCGGTCTCGTATCTACTACAGTTCTCGTGGTTTCTGGCCTTCTCGACAAAATGGTGAAGCTGACAATGATAGCACGTGTCACTGATGGCCTTCCA…
>OkoT025402.1	ATGAGGCGCTGCTGCCGCTCCAGGGGCGCCGCGGCGATTCTTCTGGCGGCGGTGCTGCTGCTGCATTGGGGCCAGGCGGCGGACGCGGCCACGGACGCCGAGCGGCGGATACTGCTGGAGTTCAAGGCCGCCGTGACGGCGGACCCGCGCGGCGCGCTCGCGTCCTGGACGCCCACGGGGGACCCTTGCTACGACTTCGAGGGGGTCACCTGCGACCCGTCCTCCCGCGCCGTCGTGCGCCTGCGCGTCCACGGCGCCGGCATCGCGGGGACGCTCACGCCCTCGCTCGCGCGCCTGCCGGCGCTCGAGTCCATCTCCCTCTTCGGGAACAGCCTCACCGGCGGCGTCCCGCGGAGCTTCGGCGCGCTCGCGCCCACGCTCCGCAAGCTCAACCTCAGC…
>OkoT025673.1	ATGGCGGGTGTGCCATGGTTGACGCTGTTCCTGGGCTGCTGCATTTGGCCCCTGGGACAGATCTTCGTTGCTGCAGACACCGACCCTAATGATCTTGCTGTCCTCAATACACTCTTTACTAGTCTGAATTCTCCTGGCCAACTCAAAGGCTGGCAGGCCAATGGCGGTGATCCTTGTGGCCAATCATGGCAGGGCGTCACTTGCTCAGGATCAGGGAACGGTTTTGCTTCTTACTCCCTCTTAATATGTTTCCCTTTGTTTGATTCTGTAGAAAATTGTCAAACTTGGGACTCTCCGGGAATTTTGGCATACAATATGAATAATTTAGGCTCCTTAGTTGAGCTTGACATGAGTCAAAACAGCCTTGGTGGTGGAAGTCAGATACAATACAATCTGCCA…
>OkoT025864.1	ATGGCCGCAATGCCGGCGCCGGCCGTGGGCTTGGCCGTGCTGGTGCTCCTCGCCGCCCTGCCGGGGTACCTTTCAGACGACCTCAACACCGACGCGCAGGCGCTGCAGGGCCTGCGCTCGGCGGTGGGGCGTTCCGCGCTGACGTCGTGGAACAGCACCACGCCGACGTGCCAGTGGCAGGGGGTCACCTGCGAGAACGGGCGCGTCGTCGAGCTCCGCCTCCCCGCCGCCGGGCTCATGGGCAACCTCCCATCGGGAGTGCTCGGCAACCTTTCGGCGCTGCGCACGCTCTCCCTCCGGTACAACGCCCTGACCGGGCCCCTCCCCGACGACCTCTCCCGCCTGGTCGAGCTCCGGGCGGTTTACCTCCAGCGCAACAGCTTCTCCGGCGAGCTGCCG…
>OkoT025881.1	ATGCCTTTTGATACAATAGTACCAAGGCAACGTGTGCGGCGGAGGTCGCCGTTCCACTTCCACGGCCACGGGCGCAGAATGATGCGATGTGAGCTTGAGCCTGAGCCGCTGGCGCGCGAGACGGGAGAGCGGTTTGCCGAGCCGTATGCGGGCGGCGGGAGCTGCACGCGGAGCTGCGGGGGCTTGACGGTGCGCTACCCGTTCGGCTTCTCCCCCGGCTGCAAGGTACCACTCGGTTGCGACCGCACGGACGACGGCGCCCCGTGGGTCGGACACGCGCGCGAGCTGGGCCTGGTCCTGCGCAACGTCACGGAGCGCGCGCTCGTCGTCGAGCTGCGTCCGGACTGCCTCCGCGGGCTCAACGCCTCCCTCGTGGCGCTCTTCTCGGAGAGCTACGCG…
>OkoT025885.1	ATGGAACCCCACCGTTTCTGCTGCTCGTTGCTGCCTCTCGTCCTTTCCCTCGTCGTCCTCCTCGGCTCCCGCCGCGCCGGCGCACAGGCGGTCCTACCCAACGGCACCTTCGCCTGCAACGTGTCGGCGCCGTGCGACACGTTCATCGTGTACCGGACACGGTCCCCGGGCTTCCTCGACCTCGGCAGCATCTCCGACCTCTTCAGCACGAGCCGGGCGCGGATCGCCAGCGCCAACAACCTGACCTCCGAGGACGGCGCGCTGCTCCCGGGCCAGCCGCTGCTCGTGCCCGTCCGGTGCGGCTGCACGGGCGCCCGGTCCCTCGCCAACGTCTCGTACCCCATCCGGCCCGGCGACACCTTCTGGACGCTCGCGGGCGCCGCGTACGAGAACCTCACC…
>OkoT025906.1	ATGGCGTCCTCCATGGCCGCCGCGACTGCCGCCCTTCTCCCCGTCCTTCTCCTTGCCACTGCCGCCGCCGACTCCTCCTCGCCGGAAGCAGCCGCGCTCCTCAACCTCTCGGCCGTGCTCACTGACCCCTCGGGCTACCTCTCCAAGCACTGGACGCCCGGCACCCCGCCCTGCTCGTGGCCGCGCCTGTCCTGCGACGCCGCCGGCAAACGCGTCATCAGCCTCGACCTCTCTGGCCTCAACCTCTCCGGCCCCATCCCCGCCGCCGCGCTCGCCGCTCTCCCGCACCTCCGGTCGCTCAACCTCTCCAACAACATCCTCAACTCCACCTTCCCCGACGAGATCATCGCGTCCCTCAGGAGCCTCCGCGTCCTCGACCTCTACAACAACAACCTCACG…
>OkoT025913.1	ATGGACGCCGCCGGCCCACCGCCGGAAGCCGCCGCCTCCGATGTCAGCGTCAGCGGCGCCGCGGACGGCAGCGGCGCCAGGAACAACTCCCTCCTCGGGCTGCCGCCCGCCGCCGCCGTCTCGCTCGTCGTTTTCCTCGTCCTCGCCGCCGCAGCCGCCGCGGCGTTCTTCGCGCGCCGGCGGGGCGCCAGGCCGCCCTCGCTGTCGCGGGTCGAGCACGCGCCCTCCTCGGGGTCCTCCCACCCGGCGTCGTCGTCCGCGCGCAAGGAGAAGGTCGTTGACGCGGAGGCCGGCGCGAGATCCTCCGACCTGGAGGCCGCCACAGGCGGGTTCCGCGAGGAAAACGTCGTCGGGGAGGGAGGATACGGCACGGTCTACCGCGGCGTGCTCGCCGGCGGC…
>OkoT026069.1	ATGTATCGGTGGCGGCGTCTTGCCCTGCTCCTCTTGCTCTCGCGCTTGTCCTCGTGCTCGAGTCGCTCTGCCGCGGCGAGCAACACGCTCTCGGCGGGAGAATCTCTCGGTGGGAGCCGGACGCTGGCCTCGGCGGGAGGCAAGTTTGAGCTGGGATTCTTCGCCCCCGGCAACTCCGGCTATTACGTCGGCATTTGGTACAAGCAGATCCCGGGGCGATCCGTCATCTGGGTGATGAATAGAGACTCCCCGGTCGCCGACCCGTCCTCCGCGGAGCTCACCGTAACTCGAGACGGCGGCCTGGCACTCGTCGTCGCCACTGCAAACGGAACCAAGGAGTCAATATGGGCATCCAATTCGACGAGCTCGTGCTACGACGGCACGGCCGTGGCGGTGCTC…
>OkoT026099.1	ATGGAGGCACTGAAGAAGCAGGCCAGCAAGCTCCGGGAGCACGTCGCCAAGCAGCAGCAGGCTGTCCGCAAGCAGTTCAGTGCACGATATAATCAGGATCCTTCTCTTGTCGATGAAGCGGAGCTTGAGTGCCACCAGAATCTCCAAAAGCTCTACAGCAGTACGAGAGCAGCTAAACATTTCCAGCGGAATATTATACGAGGCGTTGAAGGTTTCATTGCTGTTAGCACCAAACAGATGGAGATAGTCAAAAGACTAGCTGAGGATTGTTGCAGATATGGAAATGACAATCAGAATCTTGGTTTTGCTCTCACAAAGGCTTCTGTGGAGTTCGGAAAATCCCATAACCAAATAGAGAAAGAGCGGGAGAATCTTCTTAAAGTTCTTGGAGAGCAGGTT…
>OkoT026207.1	ATGTGGCCACCTCTTGACATGCTCCTGCCGATCCTTGTCTTGTCTGTGCTGCTCGCCGCCGTGCACGCGTTCACCCCGGCGGACAACTACCTCGTCCTCTGCGGCACGTCGGCAAGCGCCACCTTCGGCGGCCGGACGTTCGTCGGGGACGCCCGCCTGCCCTCCTCCGCGCTGGCGGCGTCGCAGAGCACCGAGGCGAACGCGCCGGCGAGCTCGGTCAACGGCGCCGACCAGCCGGAGCTGTACCAGTACGCGCGCGTGTTCACGGCGCCGTCCTCGTACACCTTCTCGATCAAGAAGCCCGGCCGGCACTTCGTCAGGCTCCACTTCTTCCCCTTCCGGTACCAGTCCGGCGACCTCGCCGCGGACGCCAAGTTCAGGGTGTCCGTGCAGGGCGTG…
>OkoT026276.1	ATGGAGCGGCCGCCGCCGAGGCTTCTGCTCCATGCGTTCCTCTTCGCCGCCGTTTCTTGGCCGCTCGGGAGCGCAGGGGTTGGAGGCTCAGGAGTTGGTCCTGAGAGCAGTGGAGCTTCGTTTGGTCCTAGAAGGCTGCTGCAGATTGGTGGTGGAAATCAGGGTGGCCAATTTCTTTTCGGACATGCACAAACTCTCTCACCCAAGGGCAGATCTCACAGAAGAGCTTCAATACCAGCACATGCCCCAGTATCTGCTCCAGCACCCGCACCATTCGTCTCCCCAACAGAAGGCTCACCGTCTCCGTCACCGCATGCTTCGCCACCCATGCCTCGCCGCCGATCTCCTTCACACCATCATCAATCCGCACCCCCTCCATATTTGGTTAGGCCTAGGCCT…
>OkoT026294.1	ATGTTTGCTAATCTACCTTCTTCCGTTACCTCCTCTTCCTGCCCCAAATCACCTTCACGGTACATGGCACCTTCCGAAGTTCTGATATGCTGCACGGCACAGCATAGCCATGGCCATTTCTCACCTAGAGAGGCTACTGGCCGTTGCAACGAAGCCCAGAGCGTAGGAGGAGGCAGGTCAAAAGCGCACAGCGAAATGGAGGTACGGGCGCCGAGCCTGTCTGCCCCGTGCCCGCCCTCTGCACATTCCTCCAGTACATCATGGCTCATCGGGCGGCGGCGGTGCTTGTACCAGCAGTTGACAAGCCCTCGGGCGCCGGCACGGCAAAATCCATCGGCCTTTTCGCTAGCGAAACGACTCTGGCACGGGGGCCCGCCCCGTCGGCCGTGGGACCCACGC…
>OkoT026415.1	ATGAAGCTACGAGTGCCTTCTATCCGGATTTGGCCAGTGTCTCTGTACTCTAGCGTCGCCGAAAACACCAGCAGGACGACGCGGCGGCGGCTCGTCGTCGAGGTTCAGAAGGTGGCAGTGTCAGGTGTCAAAATCACCGCCACGTCATCACGTCCAGCTCGAGCTAATTATCCTCTTCCCGTTCCCCTGGCGGTCGCCGGCGGAGGAAAACTAGGCGCCGATCAATCGCGGTCCTCTCGCTTTGTCGCGGAATCTCACACGATCATCGAACTCTCCCCGCGGAGTAGCGCGCCCCCACCAAGTGCGACCTCTCGTTTGGTAAGGAAGCCCTTGTTTACTTGTCTAGCCTTTCCATTCCGTTCCGCAATATTTTTTTGTTCTGCGACCCCAATTCCCGAT…
>OkoT026418.1	ATGCGGCTCATCTTCCTGTTCCTCTCGATCTGGGCCGCGGCGGCGGCTGGTTCCGACATGGAGGCGCTGCTGGAGTTCGGCAGAGGCATCCGGCAAGACTCGTCCCGCCGTGAGGCCACCCCTTGGAACCCCACCAGTGCGCTGGACTCCGACGGCTGCCCCGCCGATTGGCACGGCGTGCAGTGCAGCGGCGGTCGCATTCTTTCCATTGCATTCGACGGCGTTGGGCTTGTTGGGAAGGCTAGCTTGTCCGCGCTTACCAGGATGCCGATGCTCCGGAACTTGTCCTTGTCAGGCAACAAGCTGGAAGGGTCTTGCCGCATGCTGGATCTCTCGAGCAACAGGTTCTCTGGATCAATTCCCTCTGAACTGACAAAATTGGCAGGATTGGGATATCTG…
>OkoT026484.1	ATGGTGGATCTCGTAGCCCCGTGGCGGTACCGTACGTGTCAGGCCAAGTACCACGGTAGTAACTCTTATGGCAACACTGGTGAAATTTTCATCAGTTATTGGCGGACTGGAAGGTTCAAAGCTGCAGTGGGGCTGCCGCAATCATTAGCTGCTCGGGCGAGCTTAAGCGTGATGTGTTCTGCAACGACTTCTGAGAAGCAAGCACTCCTTGCTTTTGCATCTACAGTCTATCATGGCAACAAGCTCAATTGGGATCAAAACATCTCACTGTGCTCATGGCATGGTGTGACATGCTCACCGGATCGATCATACATATCGGCCCTTAGGCTACCAGCTGCTGGTTTGATTGGTACTATTCCTCCAAATACTCTTGGCAGGCTCATATCCCTCCAAGTTTTA…
>OkoT026487.1	ATGAGGGGCGTGCTGCTCGCGCTGGTCCTTGCCGCCTGCGCGGCGACGGCGTTGGCGCAGGCGGGCGGCGGCAACTCCTCGTCGACGTTCGTGCCGCGGGACGACATCCTGCTGGACTGCGGCGCTACGGGGAAAGGCAACGACACCGACGGGCGGCTCTGGGACGGGGACGCCAAGTACCTGCCGCCCAAGCTCGCTGCCGTCGCCGCCACGTCGCAGAATCCCTCGGTCCCGCAGGTGCCCTACCTCACCGCGCGCGCCTCCGCGTCGCCCTTCACCTACTCCTTCCCGCTCGGCCCCGGCCGCAAGTTCCTCAGGCTCCACTTCTACCCGGCCAACTACGCTGACCGTGACGCTGCCCACGCGCTTTTCTCCGTCTCCGTCTCCGTGCCCGGGGGC…
>OkoT026494.1	ATGGCTGCTGCCAAGGTCGCTTTCGTCACGGGTTTGGTGAGTTGTTTTTTTTTTTCTGGAGCGAGCTGGTTTTGGTTGGTCGGGCTTTGCTTGGGCGGGGCGCGCAACCGACGACTTCCCCCGCGTGCGTGCAGCCCTGCGCGGAAGCGTCCCAAGTCCTCCATCTCCATCCGTCAGGCATCAACCGGCCTTGGCAGATCTCGCCGGCCGCCTCCAATTGTTTTTCTACAGTACACGGCCCGGCACGGCGCGGAGGAGTCTTTGTCTAGGTCCGTAGATCTCTGTGTCCCGCTCTGCCGTCTCGTGGGAATCTCCGCTTCCGGCGGTCGATTTCTTGGATCGATCTCCTCCTCCTCCAATCCCTCTGAAAAACCTCACTCTTTGATCCCCCTGCGCCGG…
>OkoT026784.1	ATGGCGCTGGGCGTTGCCGGAGTGGCCGTGGTGCTGTTGGCCGCGGCATTCGCGAGGACCGCCGCCGACACCAACTCCGACGATGTGACCGCCCTCAACACCTTGTACACAAGCCTGAATTCGCCATCGCAGCTGACAAACTGGGTGTCCCAGAATGGCGACCCTTGTGGCCAGTCGTGGCTCGGGATTACTTGCTCCGATTCAAGAGTGATAACAATAAAAGTACCTGGAATGGGGCTAAAAGGAACCCTAGGATACAACATGAATCTCCTCACCGCACTATCTGAGCTTGATGCGAGTAACAATGATCTCGGAGGAAGTGATATCCCTTATAACCTCCCTCCAAATCTTGAGAGATTAAATCTTGAGAAAAACAGCTTCACTGGGACATTGCCTTAC…
>OkoT026907.1	ATGGCATCCTTCTTCTCCATCCTGCAAGCTCTATTACTGCTTTCTCTTGTCTCAAGCACCACACCTCGGGACATCTTACAACTGGGATCCTCCATTGTTGTCGAAGAGCGCGAAACCAACATCCTGCGTTCGCCAGACGGCACTTTCTCCTGTGGCTTCTACAACATCTACACCAACGCATCCACCTTCTCCATATGGTATGCCAACTCTGCCAACCTGACGGTCGTCTGGACCGCCAACCGCGGTCGACCTGTTCACGCCAGGGGGGCGGCGGTCACCCTGCGGAAAGGCGGCACCATGGTTCTGACGGACTATGACGGTGACGAGGTGTGGCAAGCACATGGCAACTCGGCAGGTGTGCAGTATGTTCAGCTCCTCAACTCTGGAAACCTTGTCATG…
>OkoT026910.1	ATGGCATCCTTCTTCTCCATCCTGCAAGCTCTATTACTGCTTTCTCTTGTCTCAAGTGCCACACCTCGGGACACCTTACAAGTGGGATCCTCCATTGTTGTCGAAGAGCGCGAAACCAACATCCTGCGTTCGCCAGACGGCACTTTCTCCTGTGGCTTCTACAACATCTACACCAACGCCTCCACCTTCTCCATATGGTATGCCAACTCTGCCAACCTGACAGTCGTCTGGACTGCAAACCGCGGTCGACCTGTGCACGCCAGGGGGGCGGCAGTCACCCTGCGGAAAGGCGGCACCATGGTTCTGACGGACTATGACGGTGACGAGGTGTGGCAAGCACATGGCAACTCGGCAGGTGTGCAGTATGCTCAGCTCCTCAACTCTGGAAACCTTGTCATG…
>OkoT027403.1	ATGGCTGCCGTAATCTCCATGATCGCCGCCGTCTATCTCCTACTGGCTCTCTTCTCCGGCCGCAGCCACGCGTTCAACCTTATGGACTACGACTGCAACAACGGCAGCTCCTACGGCCTCAGGACCACCTACCACTCCAACGTGGTCACCCTCCTGGCGTCCCTGGCAACCAACGCGTCCAGCTCCGCCGTCGGCTTCGCGGCCGGTACTCTCGGCACCGCGCCTGACCAGGTATGGGGCCTCGCGCTCTGCCGCGGCGACATCAACGGCACCGACTGCGCGTCCTGCCTCAAGCTCGCCTCGGACGTCGCCTTCGGCAAGTGCAGTGGCGTCAAGGACGTGTCCATCTACTACGACCGCTGCCGCCTGACATACTCCGGCAGGAACTTCCTAGTCAGC…
>OkoT027542.1	ATGCCACCGTCTAGAATGGAGACGTCTAGAGGCGGGGAGTGGCGTCAGTTGAGGAAAGACCACCATACGAGCATCTGCTTGATTTTGGTGTCGGAAAAAGTTTTAGCATCTTGTTCGGCCCGTGCACGGCAAAGCCAGTGGGCTTTCCAGCCCTTTTCACTTATTATACACACCGTGCCCGGTCGAATTTGCCGTTCGTACCACGCGTCCAGGCTGGCGCACGGTCCAGCGCCCGGCGGCCGGAGCAAGAGCTCGCGGATAGCCGTTCCACGCGACCGTGCCATTACCATGCGCCGCCCGGTCCTGGGACGGATCCGAAAGAGACTCGATTTTACCCGCACTCGAATCCGGCCGCGGCGCACGGTGGTCCGCCCGGGTGCACGCAAGACCGACAACACA…
>OkoT027616.1	ATGCCGTTTCCCACCGCGCGGCCGCGGCGCGGCGGCGGGGGCGCCGTCCTCCGGTGCGCGCCCGTGCTCCTGGTCCTAGTGCTCGCCGCCGGCGCGGCGACGCAGACGTCGGCGTCGGATGCGGAGGCGATGCGGGCGGTGGCGAAGGCGCTTGGCGCGGACAAGGCGCTCGGCTGGGACACCTCCGGCGACCCCTGCACGCCCAAGCGGTGGGACGCGGTGTCCTGCGACTCGTCCGGCCGGGTCACCGCCATCCAGGTCGGGAAACGCGGGCTCGCGGGGACCCTGGCGCCAGAGGTGCGCAACCTCACCATGCTCACCCGCCTCGAGGTGATGAACAACCCGCTGCTCTCCGGCCCGATGCCCTCCCTCGCGGGGCTCTCCTCGCTCCAGGTACTC…
>OkoT027654.1	ATGTGTGTACCGGTTCCGGACACAAAGGCTGGCACCGGGACATGCATTCCAACAAGGAGGAGAAGACGCGAACACGGAACCCGGCGCGGAAGAGGTCAAGGACGGACAGACGCAGGAAAAGTCCAAGGGCGCAGGGGCGGGCCGGCGACGCACGAGACATTCCCTTCCCCCGTGTGTGCCTGTCGCCCGGGGAGCGGCGTGCCAAGCGAACAGGCGCGCAGACAGACAGCACAGCACGAATGGTTCCATCCGCCCGTCCACGCTTCCGCTGCAGCGTTCGCGGTTCGTTGCGGTGAGCGTGTGGTTTCCTCGGACGACGGCCGGCCCCATGCGTCGAGGTGGATCGGATCCCCCGGGCTCGCTGCGCGTCCGATCTGCGCTCCACCCGTTGGGCGACGG…
>OkoT027857.1	ATGCCAGCATCAACAAAGATGGCCAGAAGCAACAGAAGCATGCTTGAGTGGAAGAGAGTACCAGTATTCATCATCCTCTCCATCCTTGCCACCACCAATGCAGTTGCATCAAAGAAGGATCAATTTGTACCTCAAGACAACTACCTCATCAGCTGTGGGCATCTGGACATCAAGATCACAGTTAACAGCGCTCCCACTGCTACTTCATCCGTATCCCCACTCTACCTTTCTGCAAGAGTTTTCACTGACGTATCAACTTATAGTTTCTTCATCAACCAGCCTGGTCGCCATTGGATCCGCCTCTACTTCTTACCTATTACTGACAAGCAATACAACCACACCACAGCTACATTCTCTGTGTTCACTAACAATATGGTCCTTCTCCATGATTTCTCCTTC…
>OkoT027940.1	ATGTCAGCGACAGATGGTACAGGTACGAGAGCACTAGAATTTCCGTCCACCACCACCCCACTCTCTCGCTGTACCACCGAGCCCACCGCAAGCGGAGGTGGGGAAGTGAGCGACGCATCTGCATCTGCCGACGGGCTGTGGACCCTTCTCCGTCTCGCTCCGCCCTCCGCACCCGCGTTCCCCGTGGTCAACTCGCGCCAGGCGACGACGACCGGAAGCGCAAGCCGAAATAGGCAAAGCACCAAGCAGGCCACCCAAATAGTCGAGCACCTTGCGCGCACCACCTCTCCGCGGTTGCCACGGGCATGGCCGCGCCATGAGGAGGAGGCCACCACACCGCCCGCTTCACACGCTCACACCACCACCCGCTCCACTCCACCTCCACCTCCCCGCCTCCTC…
>OkoT027943.1	ATGATCGATCCCGAACGCCCCAGCCGTGCGACCTTACGGGTATACGAAGCAGCAATAAACCCGAAGAATACAGGTAATCGGACAAACGGCGTACCGGCGCTGTTGGAAGTTCACAGGCGCAATTTACGCCGCTGCACCCTGCGGATGCACGGAGGAGTGCAGTATGTGGACGCTTGGTACCGTACGGCTGTTAGCCTCCCTGTGCAAGTACAGCAGGTGGATATACAGGTAGATCGACGACCGGTGCCGTGTCCTCCATGGAAGCCGACGAGCGAGTCAGAGTTATTGGTGGGGTTTATTGAAGAAGCCGCCGATGCGGGCACGAAGCGCTTTGCTCGACCACGCCACGCCACGCCACGCCGGAGGGAATGGCGCGCGATGGGGAGGCAGGGACCAAAA…
>OkoT027962.1	ATGTCGTCCAACTCTTCGACCGCGCAGCCGGCGGCTCCGTCGCCGCCGAAGAGCAGTCCTCCTCCTTCCGCTGCCCCGCCGCCGTCAACATACTCGTCGTCGTCACCACCGGCGGATACGCCTTCCTCTCCGTCGCCGTCCAACTCCGGCGACTCCTCGCCCCCGCCGGGGCCGGCCAGGTCCCATGGCGCTCCGTCGTCGTCTCCAGACAAGACTCATTCCCCTCCGGATCAATCGTCTAGAGGCTCCGGAGACAGTGCAAAATCCCCGTCGCCTTCCGCGCACCGTGGCGGGACCATCACGACGGTGGAAGTCGTTTTCGCCGCTGCCGGCGCGGCAGTGCTCCTCGGCATTCTCGTCGCCGCCTGCATCTGCTGCTCGAGGAGAACGGCGCCGAGG…
>OkoT028081.1	ATGCTCACCACCGCGCTCATCTCCGCAGCGTCGCTGCTCGCTCTGCTCCTGCTCTACGTCTGCGCCGCCATCGCCGTCCGTCGCTTCCCCGGGCACGGCGCAGTGGGGCGGGAGCCGGGGTCCGCGGGCTCCTCATCCGCGGCGTCCCGCGCCGCAGCGTTTCTGCGCCGTCACGGGCTCCACCACCACCGCCCCAACTTCACCTACGAGCAGCTCCGCGCCGCCACCGCCGGTTTCGACTCGGTCCGCAAGCTCGGGGACGGTGGGTTCGGGACGGTGTTTCTCGCGTACCTCCCTCCCGGCGGCCGCCCCGCCGCCGTCAAGCGCCTCCACGTCCCGCCCTCACCTTCCCCGTCGTTCCCCTCCGCCTCCGCCACAATCACCAAGTCCTTCTGCAGC…
>OkoT028249.1	ATGCGGCCTTTGCGGCAAGAGATCCGAGATCTTGTCCTCCTCTGCTGCTTCCTGCTCGTTCCTCTGCTGTGCCATGGCGCGGACATGCCGCTGGGATCGACCCTCTCGCCGGGCGCGGCCGTTGACTCGGGGGGCTCGCTCCGCCTCACCTCCAACGGCGACCTCCAGCTGGTCAACGGATCCGGCGCCGTCCTCTGGTCGTCCAACACAGGCGGCCGGGGTGTCTCCTCGGCGGCCGTCCAGGAGAGCGGCAACCTCGTGCTCAAGAACTCGACGAACACCCTGTGGCAGTCGTTCGACCATCCCACGGACACGGTGCTCATGTCGCAGAACTTCACCTCCGGCATGAACCTGACCTCCGGCCGCTACGTCTTCACCGTCGACAGGGGCACCGGCAAC…
>OkoT028259.1	ATGGCGTATTCTGGACAAAGGCACGGTGGTGTTGGGAGCTCCTCACGGCCAGGGAATGGCTTCAAGGGGCCCTCAGGCTCGATCGAGCTTCTGGGAAGGGAGATAATGGAAATGCACCTGAGGGATGCCAAGCCAGATGCTGATGATGAAAGGTACATGGTGTCAGGCCCCGATGTCATTGATGGTTCTAATGCTGAAACTGGTAATATAATATCTACAACAATTTGTGGGCGCAAGGGCCTGCCTAAACAGTCGGTCACATATATTGCTGAACATGTTGTTGGAACGGGTTCTTTTGGGGTTGTATATCAGGCCAAATGTCGAGAAACTGGAGAAATCGTTGCCATAAAAAAGGTTCTTCAAGATAAGCGTTACAAGAACAGAGAGTTGCAAATTATG…
>OkoT028496.1	ATGGAGGACATCGTTTGTTCCTCAATCGTCAAAGATTTTTCCATGTCAAAGACGGTGGAGTGTCAGGGCTTTGCTAGACCAGCGTTGCCACCAATGCCCCTAATGGGGTCCAATGACCACCCTCCGTCCTCCACCACTGCTCCCGCCGTGCACGGCGAAGCCACGGATGCCCCCGCTGACGAGTCCAGCACCATCATGGGCAAAGACGATGACGAGGACGCAGAAGGGGAACTGATGTCTGCCTCTATCCAGGACCGGCTGGACAAGACCTGCACCGTTGAGAGCGAAGACGAAGACGTTGGCGCACGAGAGCGAGCCGTTCACCATCTTCCGCGTGATGGGGCCGATGCGCGATCGCAACATCCACCTCTACGAGCCGCAGATGGTGTCCGTTCCACC…
>OkoT028589.1	ATGGCATGCGCGACGCCTCATTTCTCTTCGCCCCGCCACCCTCGCGTGCGCGCGCGGGTGGCTCCTGAATCCTCTCGCTCCTCGCCCTTTCTCCGCCTCTGTTTCTCTCTCTTCGCATCGATCGACCTCCCGCTTTCCCTCCCGGGGAAACTGCGTGCCAGCCACAACCGCGCGCGACAAAAGGGTGCCGCCGGCCATATCACCCGCCGTCGTCAAACTCTGGCGCCGGCGGGCTGGCTCCCCGGCGCTGCCCAAGACATGGCCGGAGTGCCATCGCTCGCGCGCCTCCTCCTGCTGGCTGGCTGCCTCCTGCTGCTCGCTGACGCCGCGCGGCTCCCGGCCTCCCTCGCGCCCGAGACCGACGCGCTCCTCAGGCTCAAGTCCGGCATCAAAGACGAC…
>OkoT028611.1	ATGGCTGTCCGTTTCCTCGTTCACCTCCTGCTCTTAGCCGTCGCAGCCTCGGCCGCCTCGTCGAGCTCTCTCGCCACCGCGGCTCCCGGCGGCGCCGACGTCGCCACGTTCAGCTTCTCCAGATTCGTCCCGGCGTTCCGCGGCGCCAACGTCACGGTGCTCGGCGACGCCAACATCAACCAGGGCGCGCTCCAGATCACGCCGGACTCCCTCAACAACGCCTCCTACTTCCTCACCAACAAGACCGGCCGCGTGCTCTACTCCACCCCCTTCAAGCTCTGGACCCACGAGAAGGACGGCAAGGCCAACGTCACCGGCGGGAAGCGGGTCGCGTCCTTCAGCACCGTCTTCACCGTCAACATCTCGCCCGCCGACCCCGTCAAGTACAACGTCTGGATC…
>OkoT028612.1	ATGGCGTTTACGTACTGTTGCGGCGGACGTGGTCGCTCTCCTCCTGTGTCGCGTCTCGGCCTCCTCGTCTGCGTCCTCGCCTGCTCCTTCGGCGCCGTCCGTTGCGCGCAGCTGCACCAGCCGCTGGAGGTGAGGAGCTACAGCTACGCCTCGTTCCAGGCCGGCAACGCGCGGGAGGAGAAGGACCTGGTGCGGCTCAAGGACGCCGGAATCAACGGCGGCGCGCTGCAGCTCACGCCGGACTCCCGGAACGTTCCGAGCTTCCTCATCAACAAGTCCGGCTCCGTGCTTCTCCGTCACCCCTTCGTCCTCTGGCGTCTCGACGACGACGCGGCGTTCGGCGGCAACAACGGCACCGCCGGTAACAGCACGACCGGAGGTCGCCAGGCGGCTCAGCGC…
>OkoT028648.1	ATGGCGGTTCCGCGGGGAGTGACGGCGGTGCTGGTGGCGGCGGCGTTGGCCGCGTCCGCGGCGGCGCTGAACATGGACGGCCTGGCGCTGCTGGCGCTTAAGTTCGCGGTGTCCGACGACCCCGGCGGCGCGCTCGGATCGTGGAACGACGCGGACGCCGACCCCTGCGGGTGGTCGGGCGTCACCTGCGTCGACGGCGGCGGGGGCCGCGTCGCCGCCGTGGAGCTCGGGAACGCCTCGCTCGCGGGGTACCTCCCCTCCGAGCTCTCCCTGCTCTCCGAGCTCCAGACGCTCTCGCTGCCGTGCAACCGCCTCTCCGGCCAGATCCCGGTCGCCGTCGCCGCGCTGCAGAAGCTCGCTGCCCTCGACCTCGCGCACAACATGCTGGCGGGCCAGATT…
>OkoT028669.1	ATGCATAGCTTCCTCGTCGCCCCGCTGCTGCTGGTGCAGCTCGCCACGGCTGCCATGACTTCTTCGGTGGCGGCGGCGAACAACATCGCCTTGGACGGCTGCGAGAGCAAGTGCGGCGACGTCAACGTGCCCTACCCGTTCGGCACTAGCAACGGCTGCCACCGGACGGGCTTCAAGGTCACCTGCAGTCGCGCGTCCCAGCCGCCCAAGCTCTTCCTGGGGATTGACGGCCCGGAGATTCTGTCGGTAAGCATCCGGAACAGCACGGTGCGCGTCCACGGCCCGGTCTGGTCCTTCGCCGCCGGCACCACCACGACCAGCAGCACAAAGATAGACGTCCTCCCCGCCAGCCTCCGGTCCACGCACGTGCTCTCCGCCGCGCGGAACAGCCTCGTCGTC…
>OkoT028670.1	ATGACGCAATTGACGGAACACGAACGGCGCGCTCAGGAAACCAACCCCGCCCCGTCACGCGCAGGATCCTCTGACTTATTGCCCCGTCACGCCTCGTCATTTCCCGACTCCCAACGCGCGAGTCGCCGCCGTCGCCGCCGCGTTCTCGAACGTTCCGGTCGGCTACAAATATCCCTCCCCCAAGCCGGCGACGGCCATCGGACTCGCCTCATCCGGAAGCAACCTGGTCTCCCCTTCCACCACGGGCTGGTTCGCGTGCTCCACGAAGGGAAGCATTTGTCTAGGTGTATAGCGATGCAAATGTACTTGCCAGTTGTTACAGATTGGAGGAAAAGAGATTTCAAGGAAGCGATGCTATTGCTAGAGGCTACTCCTCCCCTTTTGTCTATGAACCGAGGA…
>OkoT028702.1	ATGCCTCCACGCTTGCGCGCCACTAGATCGAGGCTTCTTGCTCTGCTCGCGTGCATCTTCTCGGCGCTGCTCGTGCCGTGCCACTGCGTCAACGAGCAAGGCCAGGCGTTGCTGCGATGGAAGAACTCGATGAAAGCCACCGGAGGCGCCGCGCTCGGCTCGTGGAAGGCCTCGGACGCGTCCCCGTGCCGCTGGCTCGGCGTGTCGTGCGACGCGCGCGGCGACGTCGTGTCGCTGAGCATCAAGTCGGTGGACCTCGGCGGGGCGCTGCTGACGGACCTGCGGCCGCTGAGCGCGTCGTTGAAGACGCTGGTGCTCTCCGGCACCAACCTCACCGGCGCGATCCCCAAGGAGCTCGGCGACCTCGCCGAGCTGACCACGCTTGACCTCAGCAAGAAC…
>OkoT028738.1	ATGTTAGCCTCGCGAACCCCCGTCTCGCTCCACCACCGCATCGTCGCCGGCGGCCAGATGAGGCGATGCATGATCACAGGCACGCAGGCGCTCGAGAGCCTCTGGAGGCACAGTCCCCAACCCCCTGCTCCTCCCGCCGCCGCCCGCGCCGAGGCCAAGCCCAAGTGGCAGCCGCCACCCCTCGAGAACGTTGCCTTCGAAGAATATTATAAGATGCAGGGAATTGTTCGCGAGGAGGAGTGGCATGCCTTCATGAGTGTGCTCCGAACGCCATTACCAGCGACATTTAGGATCAATGCCAGCCACCAGTTTTTTAAAGATATTCGCTCGAAGTTTGAAAGCGTCTTCAGGAGATATTTGGAGTGTGAGGTTAGTAATGAGTACAAAGAAGATGCTATC…
>OkoT028886.1	ATGAAACTCTTGTTCCGGAGGAACGAACAAGCCGGCCGCTACTTCGGCTCGTTCCTGACGGCCGCCGGAATCACTGCATGGAGTTTGAGTTCGGATGGCCTAGCCCTTCTTGCTCTGTCCAAGAACCTCACACTACCGAGTTCCATAATCTCGGACTGGAATGCTTCTGACACAACTCCTTGTAACTGGCATGGAGTTCGTTGCAATGAAAGGAACCGTGTGATTTCTCTTAACTTATCTTCATCGGGAGTTTCAGGTTCACTAGGACCTCAAATTGGACATCTAAAATACCTACGTACCCTCAGTTTGACAAGCAACAACATATCTGGTTCGATTCCTCCCGAGTTGGGGAACTGCAGCATGCTTGATTATTTGGATCTGACTGAAAATGTTTTTTCT…
>OkoT028899.1	ATGGCGGAGGGCGAGCCTCTGCTCCCACGGCAGCGACTGCTGCTTTCCCTCCTCCTCCTCTTCTGCATCCTGCGACCGCAGAGCTGCGCGGCGAGCGTCGGCAACAGCGGGGAGTCGGCGGAGTTCGAGATCCCCCGTTACGGGCGAGTGCTGGAGTTGGACGAGAGCAACTTCGACGCTTCAATGCGCGCTGCTGATTTCCTCTTCGTCGACTTCTACGCCCCCTGGTGCGGCCACTGCAAGCACCTCGCCCCGCAGTTGGATGAGGCAGCTCCGGTGCTGGCTTGGTTAGCAACGCCCATCCTAATCGCTAAAGTAAATGCCGACAAGTACAAGAAGCTCCGGTCCAAATATGAAGTAGACGCGTTCCCTACTTTGATGTTTTTCGACCATGGAGTC…
>OkoT028999.1	ATGAGCGTCCGCCTGGTGCTCCCACTGTTGGTCGCAGTTCTCGCCGCCACGCTTCCCTGGGGCGCGGCGCAGAACCTGACGGCTGACCGCGCGGCGCTGCTGGCGCTGCGGGACGCGCTGGACCCGGGCCGGCGCCTCCCATGGGACCCCACCGCACCGACGCCATGTAACGGGCAGTGGCGCGGCGTAGTGTGCGACGCTTCCGGCGACCGCGTCGTGGAGCTGCGGCTGCCAGCCAAGGGCCTGGCGGGAACGATACCAGCGGGCACATTGGGAAACCTCACTGCGTTGCAGAAGCTATCGCTTGGGTTCAACGACATCTCCGGCGAGATCCCCGCGGACGTCGGCAGCTGCGCCGAGCTTCGGGGGTTGTTCCTCAGGGGGAACCGCCTCGCAGGA…
>OkoT029485.1	ATGTTCCTGCTGACGGGAATCGGTCAGCACCTACCTTCCTGCCATGTTTCACCGTTCCTCCCTAATTTTTCCCTGAAAGAAAAGAACTACCACAATCAATCAATTCTTCCGCTGTACACAATTTATGATCCTCTTCCTCCCCGCTCTCCTTCCATCGTCATCTCAGCTTCTCCAACTCTGCTTCTTTTCCCTTGTCACACCGAACAGCAGCACCGCATCAGCAACGGGCCACCAAGCAGAGAGAGAGGTCAGTCACACCTCCAAGCTGTACCCCATGACACCACCGGCGGCGGCACCAGCATCACCGCCACCAGCCCAAGAACCGGACAACGCGGCCTCGCACTAGCGCCAAGATCTCGCCTTTGTTCTCTTCCGCCGTCGCCTTCCTCCGCGCGCGCC…
>OkoT029492.1	ATGCCTTCCCGCCGCCTTGTCCAGCAACTCCCGCCGCCTCCACCTCCCCTCGCAGTAGAGAATCACCACCACCACCGCCGCGCCCTCCTCACGGCAACCTTCACCTCAGCGGCGACCGCGGCAGCCTGCCTGCTCCTCGTCGTCGTCGTCGTCCTCCTCCTCCGTCGTTGGCGACGGCACCCCACGCTCCCGTTCTCCCCGCCGCCAGCCCCCGCGCGCCCGCTCCGACGGTACTCCCACCGAGCGCTTCGCCGTGCCACGGCCGGGTTCCACCCGTCCCGCCTCCTCGGCCGCGGAGCCGCCTCGCCCGTCTACCTCGCCACCTTCCCCGGCGACGCCTCCCTCGCCGCCGTCAAGACGCGCGCGTGGCCGCACGAGCTCCACCTCCTCGCCTCGCTC…
>OkoT029653.1	ATGCCGCCGTCTCCGGCGCGCTGCTGCCTGCGCCTCTTCGTCCTGCTCACGCTGGCAAGCCTCACCTTCGGACAGGTAAAAATCCCGAATCAGCTCGACTGCCCCTCCTCCCCACCGCCTTCGCCTTCGCCTGCTCCGTCGAACAACGACACCACAGACACCAGCAAGTTCCTGGACAACGTCGTCCGGCTCTTGGAGGATCTCCCCTCCTCCGCGGCCGCCACAGGCGGCTTCGCTTCCCTCTCAAGGGGCAACGGCAGCGACCGCGCTTTCGTCCGCGGTCTCTGCCGCGGAGACGCGACGATGGGCGACTGCCAGACCTGCCTCCAGGCCGCGGCGCAGGAGATCATCGCCAACTGCAGCGGCGGCCGGCGCGCCGCGATCTGGTACGAACACTGC…
>OkoT029657.1	ATGGTGGAGCGGAGGGATCGGAGGAAGCTGCTGGTGCTTTTCTCCATGCAGGCGTTCCTCGACTCGCTCCCAAGGGAACGCTGCGTGGTGCCGCTGCCGGAACCGGTGCACCTCAGGGCTGCCGTCCTCCGCTTCCCGTCCCGTGCCGGCCTGGAGGTGCCGGTTAGTTCAAGGAGTTCGCTTCCTTCATCACCTTCAGCGCGGGTGGGTTCAGCCGCACCAGAGAATGCCAAAACAGCTATCTTCTCATACGTCCGGCGAAGTCCGGAGAGCTGTGCAATAGGGCAACTTACGCAAGAGGACACTGAACAACTGTGCCACTTCAAAGTCAAAATCCTTTCCAATGATCATCCAGCTTTGTTCGCGTGCCACCTGCTCGGAACACCACCCATGCCGTCG…
>OkoT029729.1	ATGCCGTCGGACGATGCGACATTAACCGGGGGGAACATCGCGATATCCATTGTGTCTGTGATCACCGGTGGCGTCGTAGTTATTGTGGTCTCGACGCTCATCTACAAGTGCTGCAAGCTGCATATGTTGCGCAAGTACGGCGTCCACGGGCAGGCGCCGCCGACGGAACTGCCACTGGTACCGGGCATGTCGGCTGTGGTAGCGTCGAGGACGAACGGCGGCGTCTCGATGACAGTGACCAGCGGCAGCAAGTACAGCAGCAACACCAACGTGGACGTCGTCAAGGACCGGCCCGTCAGGTTCAGTTCGCTGCAGCTTCAAGAATTCACCGGCAACTACGCCGAGAGGCTCGGCTCCGGCGGCTTCGGTGTCGTGTACAAAGGGCAGATCCCGCTCCCC…
>OkoT029929.1	ATGTTTGACGCCGGTTTCGTTTCCCTCCCTGTTCCTTCATTTTCAAAGCGTGGCCCCTTCTTCTTCTCAACAAATGGTTTCTTGGAAGACACAGGACCAGAGCAAATTTGGCAACGCCATGGAGGTTGGAAGACGCTATGGACTGTCACTGGAGGTCTGGAGCTAACCCAGTTTGAACTCATCGAAGCCCCGACAACCACCGACACCACTATAGGCCGAATCCCAAAGGCAGCCCAAACGGAGGAAAGCACCCGTGCTTTTCCATCAATAATAAGGGATCATCTTTCCTCCCTTTTCCTCACCAAACTCTCAGCGGTCAGCAGCAGCAGCACTGACCTTTCAAAGCTTTGCCCATCGGTGACCGGCCGGCATGTGATAAGAACCTTCCAAAGCAATCAG…
>OkoT030102.1	ATGATGAAAGGCGTTTCTGAGGGTCTGATCATCGGAATCACGGTTGGGGTGGTGATAGGTGTGCTGCTTGCTGTTGGAATACTGCTGTGCTTGAGGTATCGGCATTCCCAGGCACAGATAAGGAGCAGTAGTTCAAGGAGGGCATCCACGGTCCCCATACGTACCAATGGTGTTAATGCCTGCACCATGCTCTCGAACTCATCTACAGGGCAGGAGTCTCCAAGGGAGATTGAAGACCGTGCAGCCTCTCTATGGCTTGAAGGTCCTGGTAGAAGAAGTATGATCTCAGCTTCTGGGATACCAAAATATGCATACAAGGAGCTACAGAAAGCTACCAGCAATTTTACAACAAAACTAGGCCAAGGAGCCTTTGGCCCTGTTTATAAAGCTGACATGTCT…
>OkoT030227.1	ATGCTAATGTCTCGCCATGTCCGTCACAGCCACCGCCTTGTTTTCCTTTTGAGATTCAGAAGAAGCGCAACAGGCAGCCTCCTCCTCTTCCTCGTCCTCCTCGCCGGCGTCCTCGACGCGTGCTCGGCGCAGCGGCAGTTCTCCACGGTCGCCATCTCCCACGCGCCCAACTCCATCCTCATCTGCGCGCTCGTCCGAACCAGCAGCGATGCCGTGGCGGCCTCCGGCTCCGGCTCCGGCTCCAAGCTGCACTGCAAATCGCTGCCCGGCGGCGAGCAGTTCGAGTATCCCTCCGCCGACATCCCGTACAACGCCATCGCTGCCGGCACGGACTTCCTCTGCGGCCTCATGGCCCCCCACGGCGGTCACGCCGCCATGCGGTGGTGGTCCTTCTCCGAG…
>OkoT030507.1	ATGCTTCTGTGGCGGCGGCGGCTGCTGCTCCTGGCGGCGGTGCTGCTGGCGGCGGTGGATGCGCAGCAGCAACAGCCGCCGCAGCCGCAGCCGCTTGCGTCGCGAACGGACGTGGCGGGGCTCTACAGCCTGCGCGCGTCGCTGGGGCTGCGGGCGCGGGACTGGCCGGCCAAGTCGGACCCGTGCGGGACGTGGGCGGGCGTGGCCTGCCGCGCCGGCCGCGTCGTGGCCGTCACCGTCGCGGGCCTCCGCCGCACCCGCCTCGCCGCGCGCGCGCCGCGCCTCGCGCTCGACGGGCTGCGCGACCTCACCGCGCTCGAGCGGTTCAACGCGTCCGGATTCGCGCTCCCCGGGGAGATCCCCGCGTGGTTCGGCCACGGCCTCCCGCCGTCGCTCGCC…
>OkoT030529.1	ATGAGCTCCACCAACACAGCACAAGTCTTCATTTGCTATGATGGATTTCTCACTAGAAGACCTGCAAAACCCATGGCAAAGATTGTCCCTATTTGGCCGATCATGAACCACTCTGTTGCAAAGCTAGTAGTTACTGATGTTGTTCCCTGCAACTCGATGTCCTTTTCTGTTGTGGAGAGATTACGGTTCGTGTGCTCTGCTAAAAGAAGAGTACTTACTATATGGCTAGTGATGCTATTGGAGGAGGTTGTTGTTGTGTTTCTCATCATTGTTCCGGCTCGATCCTGTCCCGTGCATCTTGCTGCTACGCAGAGACAACTACTACATGTTGCACGGCCTGAACACTCGATTGAGCATACCAACGAACACTACTTGGGACTGAATCATTCGGCAAGTAGG…
>OkoT030531.1	ATGAAGACTGGACCTGGACCGGAGGCGCTGCATGGCATGCCAGCCATGGCGTTCGCGGAACGCAGACAGCACCAACGCCTCACTGCTTTTCTGACGAGACGACCCAGCAGCAGTTCACTCGTCGCTGCGCCACAGCTCAGCTCCAACCCTGCCGCCGCCTCCTTCCTTCCGTCCATCCTCCACGCCCCACATGTTCATCACTCCGTGCGCAGAAAAGGTCACACAGAGAAAGGGTCCTCCTGCTCTGCTCTTGGTCTGGCATGGAATGGGATCGACCTCGACAACTTCGCCAGCACTTGCGCATGGCGTCCAGCTCCTCCTCACCCATTTCTTTACTTCCCAGATCGCTGTCGCTCCCGGCACTGTTACATACGTAGTAGTTTGTTTGGACCTGCCGAA…
>OkoT030545.1	ATGGCGTGCGCGTGTACTCTGTCTCCTCCGCTCCTCTATCCGGGTCCTGATCTCGCCTTCTTCCTGATGGATCGAAGCGCACGCGCAGACGCGCTTGCTCCCTTTTGCTCAATGATTACCGGACTCGGCTTCCCTTGGGTTCCTGCTCATGGGCCTCCTCTGGCCCATGTGACAAAGTGGCCCACGCGTCCGTCCGTTCCCCCTCCGATTGGGTTACTGGACGGTTTAACAATAACAGTAGTACTCCAAGTTGCTGTCCTTGAGGCGCCACCCGACCGTCATCGTCGGGAAGAACATTGTCCCTCTCCGGAGGTGGCTCCAAGTGATGTTCATCCTTGGTTGGGTCTTGCTGCTGTCGCGTACCATCGCGAGGAAAAAGGAGCAGAGGTCAGTACGTTT…
>OkoT030623.1	ATGTCGCCGGCGCTGTTCCTGTTGCTGCCTACTTTACTCCTGCTTCCGGCAGTGGCAGCCGCCATGGATCCGCAGTGCCCGACAAAGTGCGGCGACGTAGACATCCCCTACCCGTTCGGCATCGGCGCCGGCTGCTACCGCAGCAAGGGCTTCGAGATTTCCTGCGTGAACAACGACACCGTGGCGGTGCTCCCGTCGGCCACGCGCACGATACCGGTGACGAGCCTGTCGGTGGCGCCGGAGCCGGTGGCGAAGGTGAACCTCCCGGTGGCTTACCAGTGCTACAACTCGACCGGCGCCGTGGTCGGCGGCTTCGACGGGTACGTCGACGTGAACACGCACGGCGCGTACCGCATCTCCGACGCGCGGAACGTGTTCGTGGTGCTGGGGTGCAACACG…
>OkoT030791.1	ATGCCTTCCATCTCCTGCCGCAGCTGCCTCCTCTTGGCCCTCCTCTCGGCGTGCTTCATGGCGCTCGGGGTCGGCGCAGACGGCGCCGGTTACGCCGGGGACGGCGTGGCAATGCAAGCGCTGCGTCGGGAGCTGGCACCGCCGGGCTGGGGTCCCGGCACGGACCACTGCGCGTGGCGCGGCGTCACCTGCGCCCCGGGGGCGCAGGGCGGCGCGGTCACCGCCATCGACCTGCCGCGCCGTGGGATCAGGGGCGACTTTTCCGCCGCGGGGGCGCTTCCCGCGCTCGCGCGCCTCGACCTCTCCGCCAACTCGCTCCGCGGCGGCGTCCCGCCGGGGCTCGGCGCGCTCCGTCGCCTCGAGTTCCTAGACCTCTCCATGAACGCGCTCTCTGGCGCG…
>OkoT031360.1	ATGACGAGGTCGCTCCGCTGGGTCCTCCTCCCGCTGGTCCTCCTCTCGGGGATCGCCTTCCGCTGGGTCGGCTTCGGCGCCGGCGGCGCCCCCGAGCTCCTGCCACTCCCACCTACCCCGCCTCGCCTCGCGCTCCCGGGGGCAGCAGGGCCGGGGGAGGATGGGCCGGCGGTATCGACGGAGGTCGTCGCCGCGGCGACGCCCAAGAAAAAGCCCGGGGAGTTCCTGGTCCTACCGCGGGCCCGGCGGTCGGAGCAGTCGAGCGTGGTGAGCAGTGACTCGGGTGCCTCGTCCCGCTCCGAGATTCGAATTAACAACAATGGTACAATTCAACTTGTGGACGGGCTATCAAACTCTCCTCTGTGGGAGATCTCCACAGGGCCTCCTCCTTCTGAGGAA…
>OkoT031373.1	ATGATGGGCCGCCATGCAAATGCAACCTTCACGGTGCTATCGCTTACACTGCTGTGGACGCAGATGGTTTCTCTGGTGGCATCCGGCCTCCTGATGAGCAGCCATGATATCACGAGCAACAATGTTTCGGTTCCTTCCGCTGCCACCCTCGCCGGCTGCCCGAGGAGTTGCGGTGCCCTAGCAGTCCAGTACCCTTTCGGCATCGGCAGTTCTGCGTGCTACCGCAACCCGGACTTCAAGCTGATCTGCGACGACACCAGCCACCCTCCCAAGCTCTTTCTCAACGATGGCATCACTCAGGTCTCTGGAGATGTCATCACCAATGACACGCAGTCCATTCTCCAGAGCAACAATTTCGTCAGAGTCAATTGGTCCCGTCCGATCCACATGACACCGGAC…
>OkoT031494.1	ATGGCGGCGCCGGCATGGCTGGTGATGACGATGGCGGTGGCTCTGCTTTCTTGCGTGGCGGCGGATGACGGGGACGTGCTGCTGGAGGTGAAGCGCGCGTTCGTCAGGGATCCTCAGGGTGTCCTGGCGAGCTGGTCCGGCGACGGCTCGTCGGGGTTCTGTTCGTGGGCGGGTGTGGCGTGCGACGACGCGGGGCTCAGGGTGGTGGGCCTCAACCTGTCCAGCGCGGGGCTGTCGGGCCCGGTGCCCCGCGCGCTGTCCCAGCTCGACGCGCTGCAGGTGATCGACCTGTCCGACAACGCGCTCACGGGGCCCGTCCCGGCGGCGCTCAGCGGCCTGCAGAGGCTGGAGCAGCTCTTGCTCTTCTCCAACCGCCTCACGGGCGAGATACCGGCGTCG…
>OkoT031618.1	ATGCTTCTAGCTCTGGCAATACTCCTCTCCTCGCCGGCGCCATTGGCCGGTGACCGGTCGTTCTGCAGCCATCCCAGCGGCACGTACAAGCGAAACAGCACCTACATGTCCAATCTGAGGTCGCTCGCCGATGTTCTGATCGGCGACGCCACAAGGCTGCACTCGGCTACCGGCGCCGCTGGGGAGGGCCCTGGCACGGTCTACGGCGCCGTACTCTGCCGAGGCGACTCCACGGGTCTCGACTGCAACAGGCGCCTCCGGGAGACTCTCGGCGCTATCGACGGCAACGACACCGGCGGCAGCGACGCTTGCGCGCTCCACAGGGACGTCGCCATCTATTCAGAGCTGTGCCAGCTTCGCTTCTCCGACCAGGACTTCCTCTCCACCTTCAGCAACTCG…
>OkoT031620.1	ATGATCCCTCCATTTGAGGAAGGAAATCCAGCAAGAAAAGAAAAAAAGAAACTGATGCGCAACAGATTTGCTAGGCATGTTACTCCAAACCAAAGGCAGCATTTGGCATTAGCCGGCCACAAACGTGTTCTCCCTCAGCACCAAGCTGCCATGATGCGTGTCCTCCCTCAGCACCAAGCTGCCATGATGCGTGTCCTCTTGCTCCTCCTCCTCGCCACGGCTTCCTCGCCATCCCCGGCGGCAGGCGACGGCGGCGGGGCTGTTCCGGTGGTTAACCCTTTCTCATACTTCTGCAAGTCCACCACCTTCCGCCGGACGTACCTGCCCAATAGCACGTTCGCGGCCAACCTCGCCAGCCTCGAGGCCGCGCTGCCCCGGAACGCCTCGGCGTCCGGCGGC…
>OkoT031621.1	ATGAGGCCTTTAGTCTGGAGCCTCGCCATTGTCCTCTTCGTTTCCTCCTTCCTGCCACCCTTGGCCAGCGGAAACAGCACCTACGCCACGGCCTGCGGCAATACCGGCAAGTACAAGGCCGGCAGCACCTACGAATACAACCTCCAGTACGTCACCAACTACCTCTCCAACGGCCCGACCTTCAGTACCGGCACCGGCTTCGCGACGGTGGACTATGGCGACGCCCCCGACGAGGTCTACGGCCTCGGCCTCTGCCGCGGCGACACCCCGGACAATGTCTCCTGCTACGAGTGCCTCTCCACGGCTGGCACTGTGGCGTCGACGCTATGCCCGTACGACAAGGACGCCACCTTCTTCTACGACGACTGCGTCCTGCGCTTCTCGAATCTGGACTTCCTC…
>OkoT031624.1	ATGGCCATGGCCGCGCACCACCACGACCACCTAGCCACCTACCTCACCGTGGCTTCCACTTCCGTCCTTATCGCCTCCATCCTCGCGCAGCTGGCCGCCGGAGACCCCATGGGCCAGGACTGCGACACCAGCGGCAACTACACCACTAACGACACCTACTACGCCAACATCCAGAGCCTCGCCGCCACGCTACCCAAGAACGCCTCCAGGACGCTCTTCGCGAAGACAAGCATCGGCACCGTCCCGAACATGGTCTACTCGCTCGCGCTGTGCCGCGGTGACACCAACGCCTCCGACTGCGAGTCCTGCGTCGCCAACGCCTTCCAGGAGGCGCAGAACCTCTGCGCCTACAACAAGGGCGTCACCATCTTCTATGATCCCTGCCTCCTCCGCTACTCC…
>OkoT031627.1	ATGCTTGCCGGCCTCCATGCCGTCGCCGCCCTCGCGCTGCTGCTGCTGCTGCTGCTGCAGCCGGGCGAGGCAATCACGGCCACTGACTGCGACAGCACCCACTACACGGCCAACGGCACGTTCCAGAAGAACCTGAACCTCCTCGCCGCATCGCTCCCCGCCAAGGCTTCCGCCTCGACGGCGGGCTTCGCCACCGACACCGTCGGCGCGGTGCCCGACCAGGCCAACGGGCTGGCCCTCTGCCTTGGAGACACGAACGCGTCCGCTTGCGCCGCCTGCGTTGCTGCGGCGTTTCAGGACGCGCAGCAAGCCTGCACCCTTGCCAAGGGCGTCACGGCCCTCCGCGACGCCTGCCACCTCCGCTTCGCAGGCAGCCAGTTCCTCGACTCTCTAAAAGAG…
>OkoT031675.1	ATGCTGTTACCATCGAGACATGCAGATTCCTGCCACGGCCCGCATCAAAATCCACGCGCTGGGCCCACTCGCCGACGCCCCGATCGAGCTTACCGGAGCGCGAGCCCGGCACGGGCGCACGGCGAGCCAACCGCCCTTTCCGTGCTGGCTGCTAAACTCGTTCCCCGCCCGAGCGTCCCGGGGTCTCTTTCACTCACTGGCTCACTGCCACGCCATTCGCTTAGCCACGCTAATTATTTTGCTCGAACTCCATCCTTGTGCGACATGCCCTCACTAAAACAAAGCTGGGGAGGACGAGCGCTCTGCCGTTCGATGGCTTCATCTTCTCCCCAGCTCCTCTTCTTGCTCCTCGCCTGGCTTTGCAGTGTGGCGGCGGCGATGGATACGCTGCTTCAGGGA…
>OkoT031741.1	ATGGGCAAAAGCAAGCCGGTGCGGGCGCTGCGCGCGCGGCCGCCGCCGCCCCTGATTGCTTTCACCGTCATCTTGCTGCTACTCTCTGCGTCTCCCCTTTGTCAGCCCTACACTTATGAGCAAGACGTGTTTGCAATAAATGGTTTGTACACGGCGCTCGGATCGCCAGGGCTGCCTAATTGGACTACAACCGGTGGTGATCCTTGTCACGAGGGCTGGCAGGGTGTTGAATGCGTGAACTCAAATATTACCTCCATAACTCTTAGCGGTGCAAATTTGGGCGGACAGTTGGGTAATACTTTGGCGAATTTCACATCGTTAATCACCTTAGATCTTAGCAACAATAATATTGGCGGCACCATACCAGATGACTTGCCAGTCACAATGCAGAAACTTTTC…
>OkoT031758.1	ATGACGCACATAAACAGTGCAGGGGAAGAAAACGCGCCGTCGCTGTCGACGGTCGTGCCGAGCGGCAGCAGACAAGCGGCGACGCTACAAAACAACGCGCCAGCCAACCGCTCCACTGCTGACCCTTTCCGCCCTCGCTCCTCCCTTCCGCCGGCCGGCAGCGGTAGCGGCCACCCCCCCTCCATCCCCCGCATGCACGTCCTGAGTGCCGCTGGTTTCTGGGGTCAGTTTAACCGTGGACCGGATTTCGTGCCAAAGCAGACCGATGTTGCGAAGCGACTGAAGGACGCGCTATGGGAGAGGAACCGGGGACACGAGATGCTCAAGTCGTGGAATGGAGAGCCGTGTTCTCCGTCTACGTGGGAAGGGTTCACTTGCCGATCGAAGGGTAGCATCCTT…
>OkoT031762.1	ATGGCGTTGCGCACGACGTCCTTCCTCCTCGTCCTGCTCGTTGCGGCAGTGCCGGCGCTGTCCTCGCCGCAGCAGCCGCCCCGGTGCGCGCCGGGCGACCTGAACGCGCTGCTGGCCGTGAAGCAGTCGCTGGGCAACCCCAACACGCTGTCGACGTGGTCGCCGGCGTCCCCGGACTGCTGCCGGTGGGACCACGTCCGGTGCGACGAGGCCGGGCGCGTGAACAACGTCTTCATCGACGGCGCCGACGACGTGCACGGGCAGATCCCGTCGGCGGTGGCGGGGTTGACCGCGCTCATGTCGCTGTCGCTGTTCCACCTCCCGGGCCTGTCGGGCGCCATCCCGCCCTGCCTCACCTCGCTCTCCAACCTCCAGTTCCTCACCATCTCCCACACCAAC…
>OkoT031805.1	ATGCCTAGTTTCCGGCATTGCTCGTTCCTGCTTGTTTCCACCATCTTCGTCCACCTTTCGGTAGTCTTCGTACACGGGGAAGTTGCCAATGGCGTCCACCTGGACCTCCCGGCCCTCCTCTCCTTCAAGGCCGACAACCCAAACGCCACCGCCCTGGCGACCTGGCTCGGCCCCAACCCGTGCTCCGGCTCATGGTTCGGGATCAGGTGCTACAGGGGCAGGGTGGTGGGGGTCTTCCTGGACAGCGCGTCGCTGGTCGGCGCCGTGGCGCCGCTCCTCCGGCTCAGCCAGATTAGAGCGCTCGCCGTCAGGAACAACTCCCTGTCCGGCGCCCTCCCCCCGCTGGACAACTCCACGAGCCCGTGGCTGAGGCACCTGCTCGTCTCGCGCAACGAGCTC…
>OkoT031903.1	ATGCCTCGCGCCGCGGCTGTCCTTGCGCTCGCGGCGCTACTTCCGACGCTGGCCACCGCCTTTGACCGCCGCTTCTCCCTCTCGCCTGGCCAGATGTGCGGCTCGCGGTGGCAGGGAAGGTACGCCCCGTTCAGCGCCTACGAGTCCAACCTGCGGCGTCTCGCCGCCACCGTCGCCGCCGAGGTCAACGCGAGCTCCTGCAACTGCTCTGCCGGCCGCGTCGCAGGCGACCGCCCCGACCAGGTCTCCATGTCCGCCTTCTGCCACTGGAGCCCCGACGCGACCTCCGCCGATTGCGGCGCCTGCGTCGCGCTGGCCTGTAAAGGAAAACGCAAAGGGCGCCGAGCCGCTCCGCTGCCCGCAAAGGCGAGAGGGAGCTGCCAAAAGAGAAAAGCTCAT…
>OkoT031906.1	ATGTCTCCCTTCCTCTTCGGATTCCTCGGCTTACTCCTCTTCGCAGGTGAGGTGGTGGCGGTGATCACAGCGCAGGGCGGCGACAAGGATGTTCTGGTGGAGCTCAAGCGGTTCCTGCAGGAGAACAACAAGGTGAACCGCGGCGCCTACGACACGTGGCCGGAATCCGACCCGTCGCCGTGCAGGTGGCAGGGGGTGGGGTGCGACGCGACCGGCCGCGTCACGTCTCTCGACCTCTCCGGCGCGAGCATCTCCGGCCCTGCGTTCGCCAACTTCTCGCGCCTCCCGGCGCTCGCCAGGCTCGACCTTTCCGGCAACACGCTCCGCGGCGCCGGCGACGTCAACCAATGCCGCGGCCTCGTGCACCTCAACCTCTCCCGCAACCTCATCAGCGGCCCG…
>OkoT031922.1	ATGGGCCCCAAACCAAGTCTTCGAGCCCAGCCTACTTCAAATGCACCGGCCACGGGTCTAAATCCCCATGTGGGTCCCACTCTATCCCTCGCAACCCCACGCACGCGAGTACCGCGACGACCAATCAAACGGGAGGAGGAGCGGGACAAGTCCAGTGACGACCAGTCGACCAGTCGGAGCCGGGGACCCGACCGAAGTGAGAACCCACCTCCTCCGTCTCGCCCCCTTTCGCTCGCCTCAGGTCCCCGTCCCTTCCTCCGCCGCGCAAGGCGTCCACGGCAGTGCTCGATGGCGGCTACGGCGCCCCCGAGGTCTGCGGCGCGGGTGGGGCTGCTCTACGACGAGCGGATGTGCGCACACGCCACGCCGGACGGGGAGGAGCATCCGGAGAATCCCGAG…
>OkoT031923.1	ATGTCTGTATTTCTTCTAAAGAAGAAAAGAGTTTTCTTCATCCACTTTGAGGATTTCTGCGTTTTGTGCTTGTTTCAGTCAGTGCCAACCAATGCATTCAGGCTTTCACCATCTAGTCCTATACTCCGCAGTCTAAGGAACGTCACAGTAGTATTCAGAAAGCCAACCGTGTCAAACAAGATAAATTTCTTTTTTCAGATAACAGGAGCAGCCGCAGTACTGGTCACAGGAACTGATCCAGTGAGACCTGTGTATAATCCAAGAATTTGTCTCTCCCCAATCAGTCCCTCTTCTTGGCGGTCCATCCTGGAACCGGCGGAGGCTCGCCGGAAAGTCGGTGAAGAGCCCATCGACGCCGACGTCGTTGAGCCAGTAGTGGTACTCGGCTTAGGGGTCCTG…
>OkoT032001.1	ATGGCTGCGGCGGCCATTGGTGCGGTGGTGCTGTTTTTGGCTGCAACTTCGTTTGGGGCTAATGCCAGCACCGACTCCAACGATGTTGATGCTCTCAGTGTCTTCTACACCACCATGAATTCGCCCCCTCAGCTGACAAACTGGGTGTCCCAAAATGGGGATCCCTGTGGACAGTCGTGGCTTGGAGTAACCTGCTCGGGTTCCAGGGTGAAAACAATAAAGTTATCTGGAATGCGGCTTAACGGGACCTTAGGGTACAACATGAATCAGCTGACTGCGCTAGTTGAGCTCGATATGAGCAACAATAATCTTGGAGGCAGTGACATTCCTTATAACCTTCCACCGAATCTTAAGAGCTTCAATCTTGCAGGAAATAACTTTACTGGGACCGTACCGTAC…
>OkoT032125.1	ATGGGTCTCTGCCATGGCAAGCCAACACAAATCCCGGAGCCTGACGCGGAGGAGGATCCCCATGTAGCCTCCGGCGCCGGCGACGCTGCCGGTACCGGTAACGGCGCCTCCGCGCCGTCGCCAGCGCCTGCGGCGAAGCCGGGCACGCCAAAGCAGCCCAAGTTCCCGTTCTACCTGCCGAGCCCCCTCCCGCCATCGAGCTACAAGGGCTCACCGGCGAACTCGAGCGTAGCGTCGACGCCGGCGCGCGGTGGGTTCAAGCGGCCGTTCCCACCGCCGTCGCCCGCGAAGCACATCCGCGCGCTCCTGGCGCGGCGGCACGGCTCGGTGAAGCCCAACGAGGCGTCCATCCCCGAGGGCGGGGAGCCGGAACTCGGCCTGGACAAGAGCTTCGGCTTC…
>OkoT032275.1	ATGGATTATCTTAATGTTAGAAGCTCTTTTCATATTCTGCTCTCAATACAATTGCTGCTGTCAATATTCAACCCTTTGGCCGTAGCGGACCAAGCCTCTGAGAAACAAGCCCTTCTCGAGTTCGCCTCTGCAGTCTATCGCGGCAACAAGCTCAACTGGGACAAAAATACATCGTTATGTTCATGGCATGGTGTGAAATGTTCAGCTGATCAGTCACACATATCTGAATTGAGGGTACCAGCTGCTGGTCTCCTGGGAGCAATCCCTCCGAATACTCTTGGGAAGCTTGGCTCTCTCCAAGTATTGAGTATGCGGTCCAATCGTTTAACTGGAAGTCTGCCGTCTGATGTGGCCTCACTTCCTTCTTTACGTTCCATATACCTACAGCACAATGAACTT…
>OkoT032389.1	ATGTGCATCGACCGGTGCAAGAACTCATTCATCATCCACCTCCTCCTCCTGCAACAAGCAAGCAGGCAGCAGCAGCCAGGACACAAGAAAACCACCTTTGAGGATCATCGCCACTCTCTCTCCATAGAGCAGCAAGCAACCAAGCAGCTTGCCTGCAACTCAGAAGCAGTCGCCTTCCTGACGGCGTGGCTCAACACCACGGCGGCGCGGCCGCCGGATTGGTCGCCGTCGGCGTCGTCGCCCTGCAACTGGTCGCACGTCGAATGCGACGGAGGGAGTGTCACTGTCACGTCCATCACCTTCCAGTCCGTGCACCTCGCGGTGCCCGTCCCGTCGGGTCTCTGCGCCGCGCTGCCGGGGCTGGTGTCGTTCGTGGTCTCCGACGCCAACCTGACCGGC…
>OkoT032488.1	ATGGCTCCTGCAGTTCTTGAGCAAAAACCTTTATCTCCTCCTCGTTATGCATACTTCTTAATGGGCAGTATCTCCATTTTGCTGTCCATCACCACAGCACCACTCTCATCAGCACAAATCAACAACAAAACTGAGGACGACCGGCAAGCCCTCCTCTGCTTCAAATCCGGCATCTCTGCCAACCGTGCCGGTGTCCTCGAGTCATGGCGCAACGATTCGCTCAATTTCTGCAGCTGGCAAGGGATCACCTGCAGCACAACCCTCCCGGTCCGAGTGGTATCTATGGATCTAAGGTCTTTGCAGCTCGGAGGAACACTATCCAGCTGCATAGCAACCCTTACATCTCTAGTGAGTATGGACCTTTCCAACAATGATCTTTCTGGAAACATACCTGATGAG…
>OkoT032489.1	ATGGCTCCTGCAGTTCTTGAGCCAAAACATTTATCTCCTCCTCGTTATGCACACTTCTTAATGGGCAGTATCTTCATTTTTCTGTCCTTCACCACAGCACCGCTCTCATCAGCACAAACCAACAACAGAACTGAGGACGACCGGCAAGCCCTCCTCTGCTTCAAATCCGGCATCTCTGCCAACCGTGCCGGTGTCCTCGAGTCATGGCGCAATGATTCGCTCAATTTCTGCAGCTGGCAAGGGATCACCTGCAGCACAACCCTCCCGGTCCGAGTGGTATCTATGGATCTAAGGTCTTTGCAGCTCGGAGGAACACTATCCAGCTGCATAGCAACCCTTACATCTCTAGTGAGTATGGACCTTTCCAACAATGATCTTTCTGGAAACATACCTGATGAG…
>OkoT033096.1	ATGTCGGACTCTGAGCTGTCCCAGGACACGCTGGTGTTCGGGCTCCACCTGTGGGAGCTCGTCGGCATCGGTGTCGGCGCCGCCTTCGTGCTCCTCCTCGTCCTCCTCTCGCTGCTATGCCTCCTCGCATCCCGCCGACGCCGACGCCGGCGTGCCATCCAGGCCACCCCCGTCCTCCACCTCACCGCGCCCAATGCCCAACCCAAGGACCCCGCCAAGCCACCCAAGGACATCCAAGAAGTGCCCTCCCGCGGCACCGCTGCTCCCGCCGCTTCGGCCAAGGCGCCGCTCGCGCAGGTGGTCCAGGCGCCGCCGCCGGACTCCATCCAGATCGATACGGGGAAGGAGCACCGCATCACGTTCCCGGAGCAGCCGCCGCCTCCGCACCACCAGCGGAGC…
>OkoT033098.1	ATGTATGCAAACACAACAGGCACTCTTGGGGTTCCAGCTCAATTTTCTGATGCTTGCATTGGCAATTTCTCTGACACATTGGTGGCAAAAGGGATACTTCCCACTGCTGCTTCGTTTTGTGGCCTTGGGATCAAAATTCAGGTGGCCTATCAGTGTGTTGGGATGACTACCATTGTCGAAATGTTACAGTCCCCGAATTTCAGTGACGTAACAAGAAGCTGTGCAACTACACTTTCAGATGATGTTACTTGCAAGAGGTGCTTAAACTCTGGTCTGTCGTACCTCCGCCATCTTGTGGGGGAAGAAGATAATATCACATTGAATACCTGCCGTGATGCTGCTTTTGTTGCATTTGTGGGGCAAGGGAATATATCTACTGTTGATACGGCCAGTTGCTTT…
>OkoT033154.1	ATGTCCATGCTGTGTTGGGACCTGAATCACAGGGAGGCGCCGCCGTCGAAGCGGGTGTACTGCGGCGCGGCGCTGTCCGCGGTGTCGGGCGGCGGGGACGGGGAGTATGTGTGCGGGCTCGTAGGGGAGAGGATACAGTGTTGGAGGTGGGCGTGGGGCGCGGTGCCCGAAGACGTGGCGTTCTCGGCGGTGTCCGTGGGCGGGGGATTCGTGTGCGGGCTGGTGGCGCGGACCGGTGAGGTGCTGTGCTACGGCGACGGGGACGCAGTGGGGCGGGAGCCGAAGGGGCAGCACACCTTGCTGGCAGCGGGGGAGCACCACGCGTGCGCGGTGGAGGCGACGAGAGGCGAGGTGGTGTGCTGGGGCGAGGCGGCCGCCGTGGCGGCGGCAGCGCCGTCG…
>OkoT033190.1	ATGGCTGGAGTGTTACCATGTCTAATCTTTGCATTCACCCTGATGATAACATCCATCAAGAGCAGCACCTCGTCGACGGTGGCAAAGCCTGGGTGCAGAGAAACTTGTGGCGACCTCACCATTCCGTACCCCTTCGGCATTGGTCCTGGTTGCTACTATGGTAAAGGCTTCGATGTTTCATGTGAGGGTAACCGTGCTTTCATGCATAACAAGAGCAGCCGAGTGGAGTTTTACAGTATCAGTCTGCTAGGAGGGCAGGCTCGAGTCAGCAGCCTGATTGCCTCCCAGTGCTACAACAGCAACAGAAAAGGATGGGCTTCAATACGTATTCCTCGCCTGTTTACTATATCCAGCAAGGCAAACAAGTTAACAGCGGTTGGATGCAACACCCTTGCATTC…
>OkoT033265.1	ATGTGGGCGTCGGCTGTGGCGCCGCGGAGGAGGATGTGGAGCTGCTGGTGGTGGACGGCGGTCTTGTCGGTGGCGCTGGTCGGCGTGAACCGGGTCGTCGGCAACTCGGAGGGTGATGCTCTGTACAGCCTACGACAAAGTCTGAAAGATAATAACAATGTACTGCAGAGTTGGGATCCCACTCTGGTTAATCCATGCACATGGTTCCATGTTACTTGTAACCCTGATAACAGTGTCATCAGAGTTGATCTTGGAAATGCACAACTATCAGGTGAACTGGTGCCACAGCTGGGAGAGTTGAAAAATCTACAATATCTGGAGCTTTACAGTAACAACATAACCGGGCAAATCCCTGATGAACTGGGGAACTTAACTAACCTGGTCAGTTTGGATTTGTAC…
>OkoT033304.1	ATGTTCTGTCCGAGAACACTTGAAGCGACGTCTCGTCCATCTAGCGGAGCCTATCAAAATTTACGAAGTGTGCACGGCGAAGTTGCTTACAACGCACACAAGCAAAGCATTTTACGTACGCGGAGCATCTGTACGCGTGCGTACATTTGGATCTGGTGGGTACCGTGTACTAGCTGCAAGTGGAGACGTGACGATGATGGTGATGGCATCAGCGGCCGGAATCATATTCTGTTTAACAAAGTCTGCGAACAGAAAGACGGTTGGAGATTCCTCACCATTTCATACGTAGAGTCAACGTCTCCGTGGCCGTATTTGCGCAGGACCAAAGTCAGCGAAGGCGTCATGTTGGCCGGGCAAGCAGAAAAGGCTCCTTCTGCAGAAACGGAAAGCGAAAAAGAT…
>OkoT033327.1	ATGCAAAGAGGATATGAAGCCCTTTTAGGATGTCTCGCTGCGGCAGTGATAGTTGGCGTTGTTGCTGTTTCCTGCCACATCAGGAGACGAGCATACAAGTTCAAACCATCAAGAAGTGATAATGAGGTCACATTTGCATCCCTTGAATATGAAGAGACTACCTGCAAGCAGATGTCGATCAAGGATATATATGCTGCAACAGAAAACTTGAGTCCATCAAATGTAATCGGACAGGGTATTGCAGGGAAAGTGTATAGAGGAGTGCTTGCAAATGGCTGGCCTGTTGCAGTGAAGCACATTGTCAAGAATGAGCACGCAGAAACCTTCCTAAGAGAAGTTACAAGCTTATCGCATATCAGACACCCAAATCTTGTGTCATTAAGAGGTTACTGTGACGAG…
>OkoT033447.1	ATGGTGAGACCGGCGGCGAAGGCGCGGCTGGAGAAGCACCTGGTGGCGCTCGGCGTCATCGCCGTCCTGGGCCTCGTCCTCGTAGCCGACTTCCTCTGGGCCTCTTCCTCCTCCGCCGCCTCTTCACCCGCCATCTGGTCATCCAGGCTCAACCTCGGCATCGGCCCCGCCGCGAAGGTCGAGGCTGTCTCACTCTCAATGTTTGGGTTGTTAGATTGGTGCCGCTGGTGCTTTTCAAATATTCTTCACCTTTCGATTTGCTGGCAACTGGAATTGAAATGGGAGGAGATGGCTGAAGCTCCTGTTGTGCGTTTGGATGGCGCAGCTATACAGATTAAGAACCTCTTATTTGTATTTGCTGGATATGGCACCATTAACGATGTGCATTCTCACGTGGAT…
>OkoT033532.1	ATGGGGTACCAGGCTTTGCATCTCGGCGTGGTGCTGGCCTTTCTGCTGGCCTATGGCTCTCAGGGTGTGAACCGTGAAGGCTGGCTCCTTCTAGCGCTGAAGAGCCAGATGATTGACACACTTGACCACCTTGATAGTTGGAACGCAAGGGATCCAACACCATGCGCATGGAAGGGCATCAACTGCTCGGCACCGCCCAACCCAACCGTGGTGTCTCTCGACCTCAGCAACATGAACCTGTCGGGCATCGTTGCGCCTAGCATTGGTGGCCTGGCTGAACTGACCTACCTTGATTTATCCTTCAATGGGTTCTATGGTACCATCCCTGCAGAAATTGGAAATTGCTCGAAACTGGAGGTGCTTAACTTGTTCAACAACAGTTTTGTTGGTACAATCCCA…
>OkoT033555.1	ATGCACCACAAGGAGATATTTGTTACAGGGAGCAGGATACACCGTTGGGACAGGCCAGAGAGCACACAGCAGCACGTGGGGTGCAGTTCGACCATTACTAGCAAAGTTGTGGTGTTACCCAACATCGGTACCAGGGATCAGAGAGATGATCAAGAACAGAGTGAAGATGGCGGGAACGCGCCAAGGCCGTGGAGAATCAAACGACCGAACGTTCGGACCGCCGGGTTTGCTTCACAAAACAGAAGGAACTACACATACTGTAGGAACCTGGGAGGTAGTGATATGATACTTGAGTTTCAGTTTGCAGATTTCCATCCCTATAAACTTGGAACCTTGCATCGCTGTAGTCAATTTTACGAGCATAAATCCATCACACCACCAGTACTTCCTCCCAATAGA…
>OkoT033618.1	ATGAGCACGGCCATGGCAACGCTCGTGCTCGCACTACTGGCTATGCCGTTTCCATCAGCTGTAGCGGCGAAGACGGGCGGAAGGAACTGCTCTGCCGTCTGTGGTGGCATAGACTACGGTATTTCGTATCCGTTCGGTATAGGCCCGGAGTGCTCCCTGCCGGGTTTCAATCTCACTTGTGCTTCTAACAAATACAATAGCAGTAGCCTTTTCCTAGGCAACACAAGGATCTCGATGCTTCAAGAGTTCGCCCGGGATTACCCTTATCCTGTCATCCTTACCAGTATTGGATACTTTGTGAAGATGACTCCTGGTGTCCGCAACTATTCTGTCCACTGGGAGGCTCCAGGCAGACCCTTCGGCATATCTGGCTCGTCAAACATGTCGCTCGTTGTCGTT…
>OkoT033866.1	ATGGAAGTTCAGGTTTCGAGACGCCTGTATGAGACTGAGCATGTATTCCACTACAGCCCCTCAGCACGGATGCACATCGTGGGATATCTAACGGGTCTTTTTTACTATGTTGCGGCACCTTTATCTCTTGCTAGCTCCTGTATTCCTGAAACAATGCAGTATATTCGAGGTCAAGTAGCTGAATTTATAGTAAAAGGTCGTGCACGAATGCCAGATCTAGTGATTGACTCATCCTCCCTTCTGAAGCCTCTTGTAATGTTGGGGTGGTGCCAGTGGATAGGTGCTGTTATTTTCATTTGGGGTTCACTCCACCAGATCCGTTGCCATGCAATTCTTGGATCATTGCGTAAACACAGAGATTCTGATGAATATGTCATTCCTTGCGGTGACTGGTTTGAC…
>OkoT033888.1	ATGGTTGGTGGTGATCCGACGACCACTGGCCGCCGACGCCGCACTTCCGTTCTCACCACCGAACGCATGTCGGCTGGGCCTTCCATCGGATCTTCCGTCTCAAATGGGCCACATGCAAAGTCCAGCACAGTTACTTTCCAGGCTATGCTAAGCGACGACTCCCAGCCCATTTCAGAAGAAAGCCCATTGGAGAAGAAAGACCAGGTGAAGAAAGCCCAGGAGAAGGCGTCGGGATGCCACTGGGCCTCTCCCTGGAGAATGCACGCCCCGATAGCCAATGACGTGTCTGCCTCGCTCCACTCGAGGCCGCTCCGGAGCTGGCCCAAGTTAAGCCACCTCGGAATACAGCCTTCCACGCCCGTCTGCCCCCGCGCGCCAATCGAAGTGCAAGTGTGCACC…
>OkoT034035.1	ATGAGGCCTGGCTCAAGCTCTTTCCGCAATGGCTCGCTTCTTCTTCTTCTTCTGCTGCTTCTGGTAGCAGCTGCGCGAGCTCAGCAGGTGACGAGGACAAGGACCGATCCAACTGAAGCTGCGGCGGTGAACGCGGTGTTCGCCAAGCTCGGGCAGAAGGCGTCCTCGGCATGGAACATCAGCGGCGATCCCTGCACCGGCGCCGCCACGGACGGAACCGTCATCGACGACAACCCCAACTTCAACCCGGCCATCAAGTGCGAGTGCACAGACCAGAACAACACCATCTGCCACGTCACTAAGCTGAAAATATATGCCGTGAATGCAGTTGGTCCGATACCAGAAGAGCTGCGAAACCTCACGCGCTTGACCAATCTGGATTTAAGGCAAAATTACTTA…
>OkoT034047.1	ATGGTGAACACTCGTTACAACACTCCGGTCCTTGCGCTGCTCATGCTACCTGTATTCGTGGCGGCAGCCGCGGTCCCTGACGCGTCGGTGGTGGCCTCGCACCTCGAGGCGTTGCTGGCGTTCAGGAAGGGCGTCACGGCGGATCCGCTCGGCACGCTGTCTAACTGGACGGTGGGGGCGGCAGGCGTTGCTGCCGCCGGTGGCCTTCTTCCGCGGCACTGCAACTGGACCGGCGTCGCGTGCGACGGCGCCGGCCGCGTCACGTCCATCCAGCTCCTGGAGACCCGGCTCCGAGGCAGGCTCACGCCGTTCCTCGGCAACATCACCACGCTCCAGACACTTGACCTCACCTCCAACGGCTTCGTCGGCGCCATCCCGCCGCAGCTCGCCCGCCTCGGC…
>OkoT034058.1	ATGCTGGGCGAGGGCTGCTGCACAGCTGGGGGCGCGGGTCTCCAGGAGCTGCTGCATGGCGAGGGTACGGGAGGACTGGACGTCGCGGGCCTGCAGGAGCTGCTGGACGGCGGGGGGCGCGACGAGGACGTGGTCGGCGAGGGACGAGCGGCGCACCTCCAACTGGATGCCACGGCGAAGGGACGACCGGCGCACCTCCAGCTCCACGGCGCTGATCGCGGGCAGGACCTGGGGGCGCGCCTGCGGGGGACGAACTGGTCGCCAAGGACCTGGAGCACGACAGGCTTCGATCTGGTTGCTGGGGAGGCGGCGAGAGCAAATCGGCGACGGGGAAGAGTGCCTGATCTTCGTTGGGATCTCGATTTCAGCGGCGGCGGAGTGACAGGAGACGGTGAATTC…
>OkoT034102.1	ATGAGGTTTCTTCTGCAAGGACAAGAAACATCATCAGTTATGGCAGTAACAGCTATCGTATTTCTCATCCCTCAGGCCCTGACCGTCCCTGTGCTCCTCCTAATTCTCAGAGTCTGCACCGCCGGCATTGCGCCTGACACGTTCTACAACGACGGCAACATCACCGACGGGAAGACGCTGGTCTCTACCGGCGGCTCCTTCACCCTGGGTTTCTTCTCCCCAGCCGGGGTGCCAACCAAGAGATACCTCGGCATATGGTTCACCGCGGACGCGAATGCTGTCTGCTGGGTGGCCAACCGTGACAACCCACTCAACACCACCACCGGCTTGCTGTCCTCGAACGCGACCGGCGCCTCCGCTTCCGCGGTGGTGCAGCTGTATGAGTCTGGCAACCTAGTA…
>OkoT034105.1	ATGGTAGCGCGTCCGAGAGGTCACAGCACCCGCGGATGCACCGGGCTGCGCTGCCAGCCTGGGGGGTTCGCACGCGGACGCACCACCGGGCTGGTTCCAAGAGACGCCAACCACACACCGACACAAACAGAACCATGTGACGAGACTGGGAGGGAGGATAAGGATGAGAGTGATTACTCGCAGAGAGCGGCGGGGCGTCGGGAATGGCGTCGTGTCGCCCCCGCACAGCCGAGGCGAACGAACCCTAGGAGCGAGGGGGTGGAGGATGTGGCGGGGGCCGCAGAACGACGACGTCCCTGGGGCCCTGGAAGAATGTGCGTGGTGGCGTCCCACACCAGGCGCTGCATCACGCCGGAGTCGATGAGCAGCAGGTGGGAGAAGGGCGCGCCGGCCCTGGCG…
>OkoT034106.1	ATGGAAGAATCGACCCGTTTCTGCCAGAGTCCAAAGCTTCTCCTGTTCTTGCTTCTTTCTTCCATGCTGGTGCCTTCGCGCGCCGCAGACACGCTCGGCAAGGGCGGCAACATCACCGGCGACGAGACGCTCGTTTCCACGGGAGGCGCGTTCACCATGGGCTTCTTCTCCCTCGGGCCGGCGTCAAGCAAGAGGTACTACCTCGGCATATGGTTCACCGTGTCTCCTGACGCCGTCTGCTGGGTGGCCAACAATGAGCGCCCGCTACTCGACAACACCGGCGCCGTGCTGGTGGTCCGAGACACGGGGAGCCTTGTCCTGCTAGACGGCTCCTCCGGCCAGATCGCATGGTCGTCCAACTCCACCGGCGGCTCTTCTTCAGTGGAGGCGCAGCTCCTT…
>OkoT034107.1	ATGATGAGCTCAATTGCCAATCATGCTCTTGCTACTTTCGTCATCCTTCTATCTCTCTTGATGTTCCATCTCGGAACAGCACCAGTCACCGGGATTTCTGACATGTTCGACCCGAGCCGCAACGTCAGCGATGGCGAGACGCTCGTCTCGGCCGGTGGATCGTTCACCCTGGGCTTCTTCTCACCCAGCACGACAACCAGGAGATACCTCGGGATATGGTTCTCCGCCTCAGAGTCCGCCGTGTGCTGGGTGGCCAACCGGGAACGGCCACTCAACGACACCTCCGGCGTGCTGGTGCTCGGCGACACCGGCAGCCTTCTCCTTCTAGACAGCACAGGTCAGGTCTTGTGGTCTTCGAACTCATCTGGCGCCACTTCGGCAGTGGCGCGACTGCTCGAG…
>OkoT034169.1	ATGCCGCACCTCCTCCTCCTCCTGCTGCTGCTACACATCCTCACCACTGCCTCGGCTGCTGACCTCGCTCCCGGCGCCGCATCGCACCCGCGGCCCACGCCGCTCCAAGCCGTGACCCAGTCCGCGGCGCCGGCCACGAAGCCGACGACCCCTGCCGCCGCACCGCACCAGCCGCCCACTCTCCCCGCGCCGGTCCAAGCCGAGGCCCCGGCCTCGAGGGCGCCGACAGCCGCCTCTCTCCTGGCCGCGTTCCTCGCCAAGGCCGACCCGTCGTCCCACCTGCGCGCACCACCGCTCGCCTCCCCGTGCTCCCGCCCGGGGGTCTCCTGCACCAAGGCGGGCCAGGTCACCCGCCTCGTCCTCGAGTCGGCGGGCCTCAACGGGACCTTCCCGCCTGAC…
>OkoT034180.1	ATGTTCTTCTCCTCCGGCCGTTCCACAGAAGGAAAGATTAGTGCTGCTAGTATCGGCACGCTATGTTTCCAGATGCTGCTCTTGTTGACAACAGCAATAGCGGCAGCGCCTCCGGTGGCGTTGCCCGGCTGCCCTGAGTGGTGCGGCAACATAACGGTCCCCTACCCATTCGGCACCCGACAAGGCTGCTTCCGCGAGGGATTCAATCTCACGTGTGTCGAGACGCCTGGCCAGCCAGCGAAGCTACTCGCTGGCGACGGCGGCGTGGAGGTGGTCGGCATCTCCCTGCTGGACGGCACGGTGCGGGTCCACAGCAAGATGCTGATCGTCCTGCCGAACGCGACAGCACCCGTGCCGTGGCCCGCCGGGCTGATGGCCACCGGGCGGTTGACTGTGTCA…
>OkoT034199.1	ATGCACCTGGGAGCAGTAAAACGCCTCAACTTGTCCACCATGACGAGGCTACTAATCATCATCCTCACCTCGGCCTTCCTCCTGGTCGCCGCCTTGCCTTCCTCTGCGCTTTCAGCAAGCCCAAGCCAGAGCATTCTATGGCCCGGCGACTCCATCGCCGTTGAGGATGCTTCCAGGCACGCCCTGGTATCGCCAAGCGGCAACTTCTCCTGCGGCTTCCACAGGGTGGCCACCAACGCCTACACGTTCGCCATCTGGTTCACCCGCTCGGCCGACGCCACCGTGGCGTGGATGGCCAACCGCAACGCTCCCCTCAACGGCAGGGGCTCCCGTGCCGAGCTCCGCAAGGACGGGTCCCTCGTGCTCCTGGACTTGGACGGTCGGGTCGCGTGGAGCACC…
>OkoT034215.1	ATGTCATCTGCAAATCCAAACACGGTCTTCCTTGTCTTCATCGTTGTTCTCGCAATAGTGATCGTAATCCTGCTTGGCATCTGCTGGAAGTTCGTCAGACCAGAGATCATGAGGAAATTGATGTGGCCGAGGAGCTCTGCTTCAGAGGTACCTGACTACTTCAGCAGCAATATGAGCGGAAACTTGCGCACCATAACTTACTTCGATTACGCTACACTGAAGAAGGCCACGAGGGATTTCCACCAGAAAAACCAACTGGGAAGAGGAGGCTTTGGGCCCGTTTATCTGGGGAAACTGGACGACGGCAGGAAAGTTGCAGTGAAGCAGCTCAGCGTCGGCAAGTCAGGTCAGGGTGAATCAGAGTTCTTCGTGGAAGTGAACATGATCACAAGCATCCAG…
>OkoT034288.1	ATGGGAGGATTCCGCTGGCTGTTCCTCTTCTCCCTTGTCGCCGTTATGCTCCACGTTCATGGCGCCCAGTCCCTGAACCAGACGTGCCACCCCGCAGACCTGAAGGCGCTTCTTGCCTTCTCCAATGGCTTGGACAGGAAGGGCGAGGGGCTTGTCGGATGGGGCTCCGGCGACGCCGCCTGCTGTTCCTGGACCGGCGTCACCTGCGATCTTGGGAGGGTGGTCGGGTTGGATCTCTCGAACAAGACCCTACATGGCGGCATTTCCTCCTCGGTCGCCGCCCTCGATGGCCTTGTGACGCTAAACCTCTCCAGGAACTCCCTTCGCGGCTCGGCGCCGGCGGAGCTCGGCCAGCTGGCGAGGCTGCGGGTGCTCGACCTCAGCGTGAACGGGCTCTCC…
>OkoT034344.1	ATGATGCGCTGGGCTGGGGCAGCGCCCTCTCTCTTTCCAGTCCTCCTCGCGTTGCAGTGCGGGGTGGTGTTCCTGCAGTGCTCCGCCGCGGCACCCGTGGGCGGCGATGTGTCGGCGCTCATGGCATTCAAACGCGCGATCATCGAGGACCCTCAGTCTGTGCTCTCGGACTGGACTGACGCGGACGGGAACGCCTGCGACTGGCATGGCGTGATCTGCTCCTCGCCGCAGGGCTCCGTCATCTCTCTGAAGCTGTCAAACTCATCTCTCAGGGGATTCATTGCGCCAGCGCTTGGACGGCTGAGTTTCTTGCAAGAGCTATATTTGGATCATAACCTGCTTTTTGGCACTATCCCAAAACAAATAGGTTCATTGAGGAACCTGAGAGTTTTGGATTTG…
>OkoT034383.1	ATGCCGCTCCGCCGCTCCTCCCCCATTCCGCTCCTGCTTTTATTGCTCTCCTTCTCAGCCTCTCTCTTCTCTTCAATCCCCGTAGCAACCGCCGTCGGAGGTCAGTTCCGGAACTTCCCCTTGTATTATGAGATGTTTCAACTGCTAGACCATGATGCGATTTCCATAATGCCCGATTTGATTGTTATTGTTCGAGTAGTCTCCCCCCCTCCTCGTACAGGATGCCCCTTGGATTTTAGCTGGGCAAACTTCACATTAGCATCGGCTGCTTGCTCTGATCCAACCCAGCGGGCAGCTTGCTGCCGCTACATCAATGCATTCGTCGCCATCTCCATTGCTCGGTATGCGAATGCCACCGGCAGGCTTGGAGTCCCACCAGCCTTCGCTGAGATGTGTCTC…
>OkoT034438.1	ATGGCTCGGATTGCTCTCCTTCTCCTGCTGCTGCCTGCAGCTCTCACCCTGTGCTTCCACTCCAATACTGCAACTGCAAGTGACGATCGGCGAAAGCAGCAGGCTGCCGTCTTGGTCGCTGTCAGGGGCTCCTTCACTTCTCCGGTTCCGCCTCCGCTGCAGAGCTGGAGCCTCGCCAACTACGCCTCGCTCTGCTCCTCCTGGCCCGGCGTTGCCTGCGCTCCCGACAACCGCACCGTCATCTCGCTCGACATCTCCAGCTACAACGTCTCCGGAGTGCTCTCGCCGGCCATCGGCGGCCTCCTCCACCTCCAGTCCCTCTCCGTGGCCGCCAATTCCCTCGCCGGTGAGCTGCCGCCCACCATCGCCGCCCTCCGCAGCCTCCGCCACCTCAACCTC…
>OkoT034447.1	ATGCTCCCCTATATTTTCTCTCTATCTTTGATTCTGCTCATCAACGGAGCTATTCCTGCTATGGCAGCTCATGCCAATGAGACTGACATCCCTTTGGGGTCCCAAATTGATGCAGGTGGTGTGCAAAGTTGGGTATCACCTTCAGGTCGCTTCGCTTTTGGCTTCTATCCCAACGCTGAAGGCTTCTCCATCGGAGTTTGGCTTGTCACCGGTGCATCCAGAATTGTTGTCTGGACAGCCAACCGGGATGATCCCCCGGTCTCTGGTGGCTCAATTCAATTAACCTATGGTGGTTCACTTCAATGGATTCCAGCTAACGTGGGAAGCCAATGGAAGTCCATATCTGCCACTGCTACTCAGGCTACTTCTGCGGCGATGTTGGACACGGCAACTTTGTAT…
>OkoT034465.1	ATGCCACGAAGTCGAAGCCAGGATTTGGATGTCCTGAAGCAAGATCACCGTACCATGCTCGTCTTTAGCAATGACACTCACCCCAGCAGTGCCTATCTTCCGTTCGTTTCTGCGGTTCAAGTTGGGCTACCTTTCTTCTGGGCCATAATGGCCCAAAGGCCGATTGATGATGCTACAGCCCATCAATTTTCCTTTTCTTTTTTGAAGGAAGGAACAGCTCAGCGTTATGGCAACCAGATTCAATCGTTGCTACTACCACAGGCAGCTCCTCATACATGTTTTTCTCCAAGAACATTCCTTACTGCTCATGAGAAGAAGGGAAGAGAAGAGAAGGTGCGTGCCGACACGCATGTGCTGAGCGGCGCGCCACGCGGAGACGTGTCTCATGCCCAGCACCGT…
>OkoT034472.1	ATGGCCGTGGCCGTGGCGACAGTGGTGCTACTGCTGACCCTGGCCTCCGTCGCCGCCGCGGAGCCGCCGCAGGCCCAGCGGTCCGCGCTGCAGGCGTTCCTCGCCGGCACAACGCACGAGCGGGCGCTGGGCTGGAACGCGTCGGTCTCGACGTGCGCCTGGATCGGCGTCACGTGCGACAGGTCCAACGCCACGGTCGTCGAGCTCCGCCTACCGGGCGCCGGGCTCGTCGGGCGCGTCCGTCGGGCACGCTCGGGCGGCTGCAAAGCCTCCAGGTCATCTCGCTGCGGTCCAACCGCCTGTTCGGCGAAATCCCCGGCGACCTCTTCTCCCTCCCGCAGCTCCGGTCGCTGTACCTGCAGGATAACCTGCTCACCGGCGCCGTCCCCGCCGAGGTTG…
>OkoT034489.1	ATGAGCAACAAGGCGTTCGATTTGGGGCAGCTGGCCTCCTGCCGGTGGCCGAGACGCCGGCGCACGCCATGTGTTTGCTTCGTTGCCTCGCCCACCCACCCAGTGCCGGCGCAGCAGGCGGTTCCTAGTGCGACCACAGCAAGCCTCCCTGAACGCATTTCTGTTTCGTCGCTGATGGAGGTTGTCTCGGATGACCTACTCAAGCTCAACAACAATCTCAAATCACTTGTTGGTGCAGAAAATCCAGTCCTAGTTTCTGCAGCGGAACAAATTTTTGGTGCTGGTGGAAAGAGATTGAGACCAGCATTAGTTTTTCTTGTGTCCAGAGCAACTGCTGAAGTAGCTGGTTTGTCGGAGCTAACTACTGAACATCAACGCTTGGCAGAGATAATAGAGATG…
>OkoT034665.1	ATGTGCCAGGCGTCCTTCCCCTGCGGCGCCAACGTCAACATTCACTACCCCTTCTTCCTCGCCAACGCGACCACGGCCATCGACGGGTACACGGCGCTCTCCTACTGCGGCTACCCCGGCATGGCGGTCGCCTGCCAAGAGGAGAGCGGCCGCGCGACGCTGCGGCTCAGGGACCGCTGGTACACCGTCCTCGACATCAACTACGACAACCACACCGTGACGCTCGCCGACGCGGACGTGCTCGGCGGCGGCGACTGCCCCAGGGTGACGCACAACGTCAGCGTCCAGGAGGAGATGTGGCTCAACCTCTCCACCACCGCCAACGACAACCTCGTCTTCTTCTTCGACTGCGTCCTCACCGCCGCGGGCCCCAGGCAGCCGCCGGGCGTGCTCCCGATC…
>OkoT034760.1	ATGGCGGCAAGCAGGTCGTGGACGATGCTGCTTCTCTTCCTCGCCGCCGCCATCATCGTTGGCGTGCCCCAAGCTCATGCTCAGCCTGATAGCATCGGTTTCATCAGCATAGACTGTGGCCTCCCGGGGACGGCGAGCTACGTGGACAACACCACCAACCTGCTGTACGTGCCGGACGCCTCCTTCATCGACGCCGGCTCGAACCACAACATCTCGGCCGAGTACAAGTCGCCGCTGCTCGGCAAGCGCTACCACCACGTGCGCAGCTTCCCCGACGGCACGCGTAGCTGCTACACGCTCCGGTCCCTGGTGGCTGGGCTCAAGTACATGCTCCGCGCCACCTTCAAGTACGGCAACTACGACGGCCTCGACCGGCCGCCTGTCTTCGACCTCTACGTC…
>OkoT034762.1	ATGGCGACAAGGTCGTGGCTGCTGCTTCTCTGCCTCGCCGCCGGCGGCGGAGGCGTGCTCCAAGCTCGTGCTCAGCCCGACACAACCGATTTCATCAGCATAGACTGCGGCCTCCTGGAGACGGCTAGCTACGTGGACGAGACCACCAAGCTCTCTTACGTTTCGGACGCCGACTTCATCGACGACGCCGGCTCAAACTACAACATCTCGTCCGGCTACAACACGGGTAGCTCTATAAAGCATTACCTCAACGTGCGCAGCTTTCCCGACGGGGTACGCAACTGCTACACGCTCCAGTATCTCGTGGCCGGGCACAAGTACCTCCTCCGCGCCGCCTTCATGTACGGCAACTACGACAGCCTCAGCCGCCCGCCCATCTTTGACCTCTACGTCGGCATC…
>OkoT034764.1	ATGAGTCCCCGCTGCGCGGTACATGGTTGCCGGAGGGGTCGAACACCTGGGACGCCGCGGCGGAGAACAGAGGAGAAGCCGCCGGTGAGGAAGGGGACGGTGAAGAGAACGGGTGCGGCGGAAGAAAAGGCCAGGGACGAGTTGGATCCACCCCGTGCGCTGGGCCGCTGGCTTGTCGACTGGCTTGACCGCAGAGCGGCCCACGGCCCACGCTCCCCACCCAAGCAGAGGAGCGCGGGAGAGCACCGCGGGGCGCGCCGGGTCGTCGCCTTCGCGCGGCTGAGGGCGAAGCGCGCGCTCGTCGGCGCCGGCGCGCGGGTCCTCTTCTACCCGACGCTGCTCTACAACGTCCTCCGCAACCGGTTCGAGGCCGAGTTCCGGTGGTGGGATCGCATCGAC…
>OkoT034782.1	ATGGATGAGGCGGACTACTCGTGGGTGCGGCGCACCAGGTTCTCGCAAACCGTCATCAGGTCCAGCTCCGGCAGGGAGCAGGTCGGCGCGTTCGTTGATTACTTCAACCGCGGCACTGCACTTACGGAAAATGGGTTCGATTTAGGGTGGAGGATTCCACGTTCGAATCCACGGACCGTCACAAAAGGAGCCGTGGTCTCCAACTCCCCAGGACTGCCCATTCCCAGGGCGAAATCGGCAGTTGGTCAGTCAGAAAGGAAGCTGAAGCATAGTTCTTCTGATGGCCAACTGAATCAGGAGAGCAGAACTGGTGATCGGTCATGGAAAGAAGCATCGGCGAAGCAGGATCGGAAGGGGAACGGCTCGGGCTTGGATGTTCCACAGCGGCATGTGGTTCGG…
>OkoT034802.1	ATGTCAGACGCCAGCCCGCCGCAGCCGTTCGAACCGACTCCTCCGTCCTCTCCATTCACGTCGCCGCCTCCACCTACAAATCCTGATCCTTCACCTCCATCTGTTGACCCGGAAGTGCCACCGCCCCCTGGTTCGACTCCAACAGCTCCGGCTGCTCCGCCGCCGCCGGAGTTGCCGCCTGTTCCGCCGGCATCTCCGCCTCCGGAGCCATCGCCAGTGACGCCAGCTGCTCCTCCGCCATCTTCACCGTCGACGCCGCCTCCAGTGACTCCGGCTGCTCCACCGGAGTTTCCTCCTCCCACGTTGCCTCCAGCGGCCCCTGCTGCTCCGCCGGCTTTTCCTCCGCCCGCGCAACCGCCAACCACGCCGTCTGCTCCGCCGGCTTTTCCTCCTCCTGTG…
>OkoT034874.1	ATGACGGCCAGCTGCCACCTCCGCCTCGCCCTGCTCCTGGTCCCGGTGCTGCTCCCCGCGGCGTGCCGCGCCAGGGATGCCATCGCGCCGGGCCAGCCGCTCCGGGGCAACGACACGCTCGTCTCGGCCGGCGCCGGCATCTTCGCGCTCGGCTTCTTCACCCCGCCGGGCTCCAACGGCACCTACGTCGGGGTCTGGTACGCCAAGGTGTCCCCCCGCACCGTCGTCTGGGTCGCCAACCGCGCCAACCCTGTGCGCGGCGCGGTGGGGGACAACGCCGGCGCGACGTTCTCCGTCTCCCGCGACTGCGAGCTCGCCGTCGCGGACGCCAACTCCACCGTGGTCTGGTCGGTCTCCCCGCGGCCTGGCGCGGCGGATGGCGGCGGCTCGTGCACGGCG…
>OkoT034923.1	ATGAATGGCAGCGCTCTGCCTTACCTTTCAAAAAAAGGATTGGAGCCGCCATGCACAGTCGTCGTCGTCTTCTCCCCGTCGTTCTCCTCAGCCTGTTGTCTCTCTTCGCCAGCACAACAAACGGCGACGATCCCATCCACACCGACTGCTCGAGCGACACGAACTACACGCGCGGCGGCGCCTTCGATGCCAACCTCGGCGCGCTCCTCTCCTCCTCCCGCCGCCGCGGCCGCGTCCTCCGGGTTCGCCACGAACAGCACTGGCGCCGCGCCAGAACAGGCGTTCGGCCTCGCGCAGTGCCGCGCCGACATCGTCAACGCGTCCGACTGCCGAGCGTGCCTCGACGCCTCGGTGCGGAACTTGACGAGTAGGTGCCCAGGCCAGAAGACCGCCCTGATC…
>OkoT034955.1	ATGGTTATTGGTTCCATTGAAGTCCTTCAGGAAGGTCAAATGCAAGGTGTTCAATCCACCAAACGATTCAGTCGTACTAAAACCAAACTTACTGGGAGTAAAATCGCGTCATCGCCAAAGGCTCCAAAAGCGAATGGTGTGGTCGACAAAGCAAAATTTCCAAAGCTAGGTAACTCTGGACCACATCAGAGTTCCTATACAGAATGCAATGCGCCTAGAAAAAAACGTGCAATGTCTGAAGGAATTGAAAGTGATGCAGAATTGAAGAGCATGCCCACTCCAATCAACCTATACGAAGATGAATGTGCTTTCTGCCATTCATTTAGAACTACTCTGATTCATGGTCCGATGGTACGTTACCTGGCAGGAAGAATTGTGTCCAGTGATGAGACCAACCCA…
>OkoT034973.1	ATGAACAACGCCAACGTCGGGAAGCAGATCCAGCAGATGGTCCGGTTCATCCTGCAGGAGGCCGGGGAGAAATCCAGCCAGCGAGATCACGGTGGCCGCAGAGGAGAGAAGCTGCAGCTGGTGGAGTCCGAGAAGAGGCGGGTCAGGCAGGGACTACGACTGGAGGGAGAAGCAGGTGGACGTCCGCGGGAAAGACGTGAGCGGATTATTAGCCCATCCTACAAGGTGCACCTCCCGACGTACAAGGTCAACCACCCCAAGCCCAACACGAGCCCGCCTTTTGCCAGCCACTGCCTCCACCGCTCGCTGCCGTTCCGCGTGCTTCTCACCTGGTTCAGCCACACGCGCGACCTTATCCCGACGACTGGCGGCGACCTCTTCCACTCATGCGTTGCCTGC…
>OkoT034975.1	ATGGCTGCTCCATCACTGCGCCCACTCGCGAGCCGCAACTGCCTAGAGACGGAGGCGGGCAGGGACCAGGGAGGGAGAGAGTGCAAGTGCCCCAGCTGCCGCGCGAGACTGAAGGACCGGAGAAGAGCGGGCGCCGGCGGCAGAGGGCTAATGCTGGCCAATTCCGCTGCGGATCGGGCTGCTTTCTCGGTGCGGCTGGACCTAGGCGGGCGGTCCGTTTCTTGTTTGCTGACGTTGCGGTGGGCGGAATTCTCCTGCCCCCCAACCGGCGCCATCTTTTTTTCGTTTCGGTCCTGGGCTGCCGTAACCGAGAGGAGGGCGCGCAGCGCGAATGAAGCTTGTCCTCTGCCGCCAAGATTCCGGCTTGGGACGGTTCCTTCTTCTGCGAGGGGGTACAAC…
>OkoT034977.1	ATGGACCCGTCCGACCCGGTGGCCAGTGACGCCGGATCTTCTGCTACCCCGGACGATCTTGTGATCGCGTTGCAAGGGCAACTGGATCCGTCCGGTTCGGCGGCGCTCGGAGACACGACCAATGCCGCCGCCGCGGTGGACACGGTCCCGAACGAGCTCATGGGCTTGGACGCTTCCAGCTCAGTTGTCGGCACGGGCGTTATCCCGGAGGAACTCCTGACCGCGCTGCACCTGGACGCGTCCAACCCGGCGGTGCGCGCGGCGGGTGGCGCGCTGTCCCGCCTCGACGCGCTCACCTCGGGGCTGTCGGACGCGCAGCGGTGGGCGCTGGTCGGGTTCCTGGCGGCGGCGTGGCTGTACCTGACGGCGCGGCCCGGGGTGCTGAGCGGCGCCGTGGAC…
>OkoT034979.1	ATGGCGCCGGGCTTCGCCGCCGCACCGTACTCCTCCGTTTGCTTGTTCAGATGCGGTGCCCGCGTCCCCGCGGCGTGCCAGTTCGAAGCGCGGAGCACGGTTGCCGCCGCCAGATTTCTTGGTAATCGGTTTGAAGCAAAAAAACCGTCTGCAGCGGCTTGGCCCTTGAAGGCTGGTTTGTGGGACTCTCTCAGATCAGGCTTGTTAAAAGATAATAACAGCACACAAACAGTAGAGCCACCATCAGAACCACTTGAAGAACCTGTGCCTGACGAACTTGTTCTCCTTGAAAGGACACTACCTGATGGTAGCACAGAACAGATTATATTTTCATCCTCTGGAGATGTTGATGTATATGATCTCCAAGCCTTATACGATAAGGTAGGGTGGCCGCGCCGA…
>OkoT034982.1	ATGCACATTCCTTGTGCCAAAGGTGCTGACCTCAGATCCGATAAGCAGGCTCTTCTTGCATTTTCTGCATCAGTGCCACATGGCAGGAAGCTCAACTGGACCCGAACAACCCAAATCTGCACATCCTGGGTCGGGATTACATGCACACGTGACGGGAAGCGTGTGCGTGAAGTCCGGCTACCTGCAGTAGGGCTCTTTGGTCCTATCCCCCCAGGCACACTTGGCAAGCTTGATGCAATGGAGGCGTTGAGTCTTAGGTCCAACCGTCTTACTGTTAATCTCCCTCCTGATGTAGCATCCATACCTTCCTTGCATTCTCTGTATCTTCAGCATAACAACTTATCCGGAGTCTTACCAAGTTCACTATCTTCCAGTCTAACATTCTTAGACCTGTCATAC…
>OkoT034984.1	ATGGACGAGCTCAAGAGTGCGCTACAAATGGACCCGTCCGACCCGGTGGCCAGTGACGCCGGATCTTCTGCTACCCCGGACGACCTTGTGATCGCGTTGCAAGGGCAACTGGACCCGTCCGGTTCGGCGGCGCTCGGAGACACGACCAATGCCGCCGCCGCGGTGGACACGGTCCCGAACGAGCTCATGGGCTTGGACGCTTCCAGCTCAGTTGTCGGCACGGGCGTTATCCCGGAGGAACTCCTGACCGCGCTGCACCTGGACGCGTCCAACCCGGCGGTGCGCGCGGCGGGTGGCGCGCTGTCCCGCCTCGACGCGCTCACCTCGGGGCTGTCGGACGCGCAGCGGTGGGCGCTGGTCGGGTTCCTGGCGGCGGCGTGGCTGTACCTGACGGCGCGG…
>OkoT034990.1	ATGATCCCGCCGCCTTCCGCCGCCGCAGCAATGGCGGCCGCCGCCCGCCTCCTCCTGCTCCCCCTCCTTGTCCTCCTCGCCGCGTCGGCGGAGCCGCCGGCCGCCGTAAGCGACGACGTGCTCGCGCTGGTCGTCCTCAAGTCGGGCCTCTCCGACCCGACGGGCTGCCTCGCGCCCTGGTCCGAGGATGCAGACCGCGCCTGCGCCTGGCCGGGGGTCTCATGCGACCCGCGCAGGGGGCGCGTCGCCGCGCTCGACCTCCCCGCGGCGTCGCTCTCCGGCCACCTCCCGCGCACCGCCCTGCTCCGCCTCGACGCGCTCCGCTCCCTCGCGCTCCCCGGCAACAACCTCTCCGGCCCGCTCCCTGACGCGCTTCCTCCGGACGTGCGCTCTCTCGAC…
>OkoT035027.1	ATGGGGAGAAGCCGCCGGAGGCTTCCGGCAGTATGGTTCTTGTTCCTGTTCTTGATGGCGTTTCAGCTCTGTGCTTCTCTGAATCAAGAAGGTGTTGCTCTTCTAAGAATTAAGGAGGCGATCGATGCCGACCCATATGGTGCTCTGTTGGATTGGGATGAAGGGGATGTCAGTCCTTGTTCCTGGTTCTGTGTGGAGTGCTCCGATGATGGACGGGTGTTGGCCCTGAATACGAGGTGTACTGTGACAAGAAAACTTCTAGAGAGCAAACAAAAGGATTCCCAAAAGGACAAGATTGATGGTTCTGGAACTCCTTTTGCATCTTCAGTCTCCAACTTTGAAGAAACAGTTCGTGACATTATTCTTCCACCAACATCTTTTCCGAAGGATCCAAATCCT…
>OkoT035163.1	ATGTCGCCGCCGCCTCCACCGCTGCTGCGCGACGAGCTGTCGCGAAGGACGGCGGTGCTGGGGCTGCGCCTGTGGGTGCTCGTCGGCATCGCCGTCGGGCTCGCCTTCCTGCTGCTCCTCGCGCTCGTCTCCCTCCACCTCGCGGCGGCGAGCCGGAGGCGGCCAAGGAAGGGCGTCCCGCACGCTCCGGCGGTGGCGGCGGGGCCGATGTCCCCGGCCACCACCCCGCCCGTGTCCAAGGAGATTCAGGAGGTGGCCGTTCACGTCGGCTCCCTCCGCCACTACCTCGAGATGGGCCACTCGTTCCTCAGGAACGGCAGCGCGCAGCAGCACGACGGCGAGTCCGTGGGGACCGCTACCACCGCGCACGGGTCGCAGCGCGTGTGCATCGAGGCCGGC…
>OkoT035243.1	ATGTTTTCCGATGTGGGTCGCTGGTGCCGCCGCGCCATCCCGTGCATGGGAGAGTGCCAGACGGTGAAGGCACTCCGCCTTAGGTCGCCATCAACCCTTTGCCAAAACCCCTCACCACAGTCCGTTCCGCCCAGGTCCCACCTTCACCGACCACCCAGCAGGATGCTACCACCAATTCTGCGGGTAACAACTCTTATTCATCAGAGGACTGCTCCATCACAACGGAAATCAGTGAAGACGAGCAACGGGTGGGAGGGCAGGCAGATTCGTGTTGACCTTGCGGCAGCTTGCACCGGTATTGGTGGCCGATTCCGTGGCCTGCTGGAAGAGCAGGCAGATTTGTCGCTGATTGGCGACTTGTGTCAGTGCTGGATTGCTGGTGAAGCTTCAGTTGTGAAG…
>OkoT035310.1	ATGCTGCACGGTGCGCGCCTCAGACCGGTGCCAGTGCTAGCTGCCCTACGCCCAGTTCGTCGGAACGCGGCCGGGGTGCAAGTAGCAGCAACAGGCAGATGCTGTTTCATTGGTGCTCGGCTGCTCGGTACATTCCTCGGCGCGGCACAGTTCAGGGAATGCAGCTGCTACTGCCATCCTCGGGGTTTGGGAATGGCGGGCGAGTTCTCCCCGCCGGCGCCTTCCCCCGTCGCAGCGGACGACCTCGCGGACGCGCGGCTCGCGCCGTGGCCGTACTCCCCGTGGCCGGCGCCGCACCGGGACGACGGCGGCCGGGCGGCGAGCCCTCTGTTCACCATACTGCCGGTCTCGGCATTCGGCGTCAGCCTCGTGCTGCTCGTCGCCGTGGCCGTCGTTCTG…
>OkoT035425.1	ATGTCTCCAGATGGTGGTGAAAGAATCCATTGCGGGCAGCCGAGCCGAGCAGAGGCACCCCACCAACTCGTACGGCCCTACGACGGTGCTTGCTCCCGCACAGGCGCACACGCCCCCCGACACGCCCGCACACATGGGGTGATGGACGGGGGCCATGGCGAGGCGATGGCATGGCGCAAGAGCCAAGAGCCCGTTACTTTTGACAAAACGGCCAGCACAGCGCCGCAGCGCAGGGATCCAGCAAATTCGCCATGTGGGGGAGACGAGGGTGGCCTGCCCCCTACACCACCACCACAACGCCCATTTATCCCCTTCTTCTCCTCCTTGGCTGCTGCTCTTCTTCTCTTCATTCTGCATTGCCGAATTGAGGCGCTGGTTTGCAGGAAGGTTGTTGCTGCA…
>OkoT035535.1	ATGGCCGTTCTCCTTGCTGCCATTGCCGTCCTCTCTTTGCTTGCTCCACCCTTGCGCGCCCAACTTCACGACAGCCTACCGGTGAAATCACTTCTCGCCGTCGAGGAGTACGAAACCAAGATCCTGCAGTCGCGGGACGGCACATTCTCCTGCGGCTTCTACCAAATCTACACCCACGCCTTCACCTTCTCGATATGGTACTCCAATTCGGTGAACAGGACGGTCGTCTGGAGTGCGAACCGCGGCAGCCCTGTGCGCTCCTGGGGTTCGGCTGTCACCCTGCGCAAGGATGGAAGCATCGTACTCACAGACTACGACGGCACAGTTGTGTGGCAAACCGAAGGTAACTTCCCAAATGTTCAGTATGCTCAGCTACTGGACACTGGGAACCTTATCCTG…
>OkoT035580.1	ATGACTAAAATTAGCAACCCGGTGGCGGGGCAGCCAACTAACTCGCTCCCAAGGCAATCACGCGCGCGCGCATGCACGACGGGCTCACGACGCCCCCTCCTCCCCATCCTCCTCGATCTTGAAGACCAATCCAAGCCAAGTCGCCGGCGATGTGGTCGCCGTGGGTCCGCCGGAGTAAGGCCTCCGCACGGCTCACACAGTCGCCGTCCTTCTCCTCACCCACACCGTCATCGGACGGCGGCAAGGACTATCCGGGCCTCGGCGCGGTCCTTGACGACGCGGTACCTGGCGCCGGAGCTAGCGACGGAGCTGGTGGCGGCGGCACGATCGTGCTGCACCGCACGCGTTCGACTTCCAAGCTGCGAACGTGCAAGTCGTTCGCAGTGGCCGAGGACGCCG…
>OkoT035655.1	ATGGTGCGCCAAACCTTGCTAGTTATCCTCAGATGCCTCACACTGCTATGCCTCTTGTCACTAGCCGTGGCAGCTGATAACAGCTCCACCGTCTCCGACCTGATCCGCCTAGATTGCGGAGCCTCTGCTCCGACAGGCGTTGACTCTGATAACAGAACTTGGGACAATGACAATGATTCCAAATTCGCACCATCACTGAAAGGCGTTGCGGCCCCTGCTTCATCCCAAGACCCTGCAATGACCTCCCCTGTTCCGTACATGACTGCTCGCATCTTCACTTCGAACTACACTTACTCCTTCCCTGTTAGTCCAGGTCGCTTTTTTGTGCGGCTCTACTTCTATTCCACCACTTATGGCAAATATACTCCTGAAAATGGCTACTTTGCTGTCAAAGCTGGC…
>OkoT035656.1	ATGGCATGCAAGACGTTCCGTGTTACCTTCAGATACCTCACACTACTGCTATGCATCTTGTCAGTCACCACGGCTGAAAACAACAGCTCCACCGGCTCTGGCCAGATTCGCCTAGATTGTGGAGCGTCCACCACGACGGGCCGTGATTCTGATAATCGGGCATGGGACAGTGACAATGGTTCCAGGTTTGCACCATCTCTGAAAGGTCGCATGTTCGTGCGCCTCTACATCTATCCGAGCACTTATGGCAGATATGCTCCCGAGCGTGCCTACTTTGGTGCTTCTTCGGCATTGAACAATGCTGCTTCCTTTGTTCGTGAGTACTCCCGAAATGTTACTTCAGGGAGGCTAGAGCTCACCCTTCGCCCCATCCACACAGCACAAGGGGAAATGGATGTC…
>OkoT035671.1	ATGGAGCTTCATGGAGAAATCAGAGCAAGATCGAAGCTCTGGGCCGGGCGCGAGCCTCGACGGGCTAGCTCGACCGAGCTATTCGCCAGCGTGAGCGCCGGGCGACCTCCGGCCGTGCACGAGCGAGCTCCCGCGCCGAGCTATTATGGCCAGCGCGCGAGCGCCCCCGGGGGCGACCTCCAGCCAGTGCGCGAGCAAGCGCCCCCCAAATCAGGTCCTCGTCAAACATTTCCTCTGTCCCACCCCCTATTGACACGGCACATGGCTACTGACGCGCGGCACCGCGTTTCCTCCCGCCTCGCCGTCGGCCTCCTCCTCGTCTCCATCCTCGCGCCGCTGGCTGCAGCCCAGCCGTGGTGGGACTGCGGGAACAGCTACAACAGCAGCACCTACCAGGCC…
>OkoT035672.1	ATGGACCAGCTTCAGGCGGCGGTGGAGCACCTGGGCGCGAGCCTCCATTTACCCTGCCGAGCCTCCGCCCGTCGCCCACCTGCCATGGCCATGGCCGCGCACCACCACGGCCACCTAGTCACCTACCTCGCCGTGGTCATCGCGTCCGTACTCTTGGCCTTCACCCTCGCGCCGCTCGCCGCAGGCGACCCCCTGAGCCAGATCTGCCTCACCAGCGACAACTACACCACGAACAGCACCTACCATGCCAACATCCAGAGCCTCGCCGCCACGCTCCCCAAGACCACTTCTTCCTCCCAGAAGCTATTCGCGACCCCCATGCTTGGGGCTGTCCCTGATATCGTCTACTCTCTTGCGCTGTGCCGTGGCGACACCAACGCCTCCGCCTGCGAGTCCTGC…
>OkoT035702.1	ATGACGAGGAGGGGGAGGCACCAGCTTCTCTGCTTGCTGCTCCTTTTCTTGTGCGCCGCCGGATCAAGGATCGCCTCCGCCGTCACCAACCCGCAAGATGCCGCTGCTCTTAGATCCTTGATGAAGAGATGGAAAAATGTGCCTGCTAGCTGGGGAAAGTCCAACGATCCTTGCGGCGCAAAATGGGACGGAATCGAGTGCAACGCCAACTCAAGGGTCACCACACTGAATCTGTTTGGCATGGGCATGCAAGGCAGTCTGAGCGATGATATAGGAAGCCTGACAGAGTTAACGGTCTTGGATCTGTCCTCAAACAATCTTGATGGCCCACTGCCAGCTTCTATTGGGAAGTTGGTTAAGCTTAAGATTCTAGCATTGATTCGTTGCCACTTCAACGGT…
>OkoT036003.1	ATGTCATCAAACTCCAGTCTAACTGAATCTCTACATGAGAAAACAATTGTCTTTGGTCTTAAACTATGGGTTGTGATTGGGGTAGCTGTTGGAGCATCCCTCTTGGGCATTCTTCTCATACTCCTCATATGCATCACCATCCAAAGTTGTATCAAGAGGTCACGGAGGACAGTCAAAGACCTTCCAATGACCCAGATACCTTCTGCGAGCAAAGATATCAAGGAAGTAAGGACGGTGGACCAATTTTCAGCCAATGATTTTATTGTACATGATGGGCTTCTACTCGCCATTCAGAATGAGCCTGAGCCTGTGGAGTCAGTCGATAGAGAAGCAATAGACTCGGCTCAGGAGGACAAGTTAAGAAAAAGAGAAGAGAACAATCTTTCTGGCTCATTTCGG…
>OkoT036017.1	ATGTCGGACGGCGGCGGCGGCGACGAGTACAAGCGCGAGGAGTCGGTGGCCCTGCTGGTCATCGTCTCCCTCGCCGCGCTCTCCCTCCTCTCCCTCATCGCCGCCTTCGCCTACTACTGCTACATCACCCGCAAGCTCCACGCAGCCGCGGGCGGATTCGGGCGGACCCACATGGTGGGACAGGGGAGCTTCGGGGCCGTGTACCGCGGGGTGCTCGCCGACGGGAGGAAGGTTGCGGTTAAGCTCATGGACCGGCCTGGGAAGCAGGGCGAGCAGGAGTTTGAGATGGAGGTGGAGCTGCTGACTAGACTCCGATCACCTTATTTGTTAAGCCTGATTGGTCATTGTTCAGAAGGTGGACACCGGCTACTAGTGTATGAGTTCATGGCCAATGGGGGT…
>OkoT036163.1	ATGCAGTGGACGGGTCTGAGGCCGCCGACGGCGGCATGGGTGGGGCGGAAGCCAAGAGCTGCGAGGTGGCCGCGGGGTAGGCTCCTCGCGGCGCGCCGGGTGGTGTTGGCTTCGGCGGCGGCCTCGGATGCGAACTCGAGCTCGAATCCGCCCGGGAGAGACGAGGAGAGGGATGAGGCGGCGCGGAGGGAGAAGGAGGAGAAGGCGGCGGCGTCGCTCCTGATGAGGAGCCAGAAGTACGCCATGCTCAAGCAGCAGCTCGCCGTGGCCGCCCAATTCGAGGTGGGGATTTCGCAAAAGTCAAAGTTCTTTATTGTCGTACATCTAAATTTTGGGCTGTTCGTTCATCTCAAATTGGGATTGGTTGCAGGATTACAAGGAGGCCGCGAGGTTGAGGGA…
>OkoT036164.1	ATGTCCGCAGCCCTCAGGCTTGACCGCGCGGAGCGGCGGCGTTCTCCCATACGGCACACGGCCGTGGCTCATCCGGTTCGGAGGACGACGGAGCCGGTGACCTGCCTGCAGGGAGAACGATCTCACCCTCCGCTTCATAGTTCTTCGGACGCCAAGTACGTATATCTCACAGCTCCTGCTACTCTACTGCAAGTGAAGTCCGGCCTCACCGACCCTGAAGGCGTCCTCTCCGGCTGGACGCCGGAGGACGACGTGTGCTCATGGCACGGCATCACGTGCCTGCCAGGAGAGGGCATTGTGACCGGCCTCAACCTGTCTGGGTACGGCCTGTCAGGCGTGATACCGCCGGGGATCGGCGGCCTTGTCTCCCTGGGCATGCTGGAGAACCTGAAGATTTTG…
>OkoT036185.1	ATGAGTCTTGGTGTTACGATGAGTAAAAGAAGCAGATGGCGGGCAGCGGCGGTGCTGCCCGTGGCGGTGTGCGCGCTGTTCGTGCTCTGCGTGGGCGGCGCCGTCGCCGTTGACGAGCAGGGCGCGGCGCTGCTCGCGTGGAAGGCGACGCTGCGGGGCGGTGACGCGCTGGCGGACTGGAAGCCGGGCGACGCGTCGCCGTGCCGGTGGACCGGCGTGACGTGCGATGCCGACGGCGGCGTCACGGAGCTGAGCTTGCAGTTCGTCGACCTATTCGGCGGCGTGCCGGCGAACCTGACCGCCCTGGGCGCCACACTGACGCGGCTCGTCCTCACCGGCGCGAACCTGACGGGGCCGATCCCGCCGGAACTCGGCGGGCTGCCGGCGCTGGCGCACCTT…
>OkoT036216.1	ATGGCCATGCGTACCAGTAGAACTGTTCAGCCGAAACTAGTCCTACTCCTACGCCTTTCCGTGGCCGCCTGGATCCTCGGCACCTGCACCGCCGGTTTCACCCCCGCAGACAACTACCTCATCAACTGCGGCTCCACGGTCGACGCGATCGTCGGCCGGCGGGTCTTCTCGGCCGACAACAATTCCGGGGAGACGGTACTGACGTCCCCCCAGAGCACCGCGGCGGCGGCCGCCTCGCCGGACTCGGTCCCGGGGTTCGCCGACGACGCGCTGCTGTACCGGACCGCGAGGGTGTTCGCGGCGCCGTCGTCCTACTCGTTCCGGATCAGGGGCCGGGGCCGGCACTTCGTGCGGCTCCACTTCTTCCCGTTCCGGTACCGGAGCCACGACCTCGCCACG…
>OkoT036399.1	ATGCTGCGGCGGGGACCAGCGCGCGCGCGCCACCACCCCGTGCTCTCGGCCGTTCTTGTCTTCTTCGTCGTTGCCGGCGCAGACGACCCGGCGATCCTGGCCACGGTGTGCGGGACCACGCCGGCGGCCAACCCGGAGGCGTTCGACGTGAGCTTCGTCAACACCCTGGAGATGATCTACCAGAACGTCACGCGGTCCGGATTCGGCGCCGCGGCCTCCGGCGCCGGCGACGACACCGTCTTCGGCCTGGGCCAGTGCCTCGCCTACCTCTCCCCCACCGACTGCCAGCTCTGCTACGCGCAGAGCCGCGTCAAGCTGCCCCACTGCCTCCCGGCCACCGCCGGCCGCATCTACCTCGACGGCTGCTTCCTTCGCTTCGGCCCGGACAACTTCACCACC…
>OkoT036414.1	ATGGAGGAGATCTCGGGCTCGAACCCGCCCACCGTCTGCGGCGTCGCGGAATTCAACGGCACCGTCCTCTGCGCGCCGCTCGCCAGCGGCAGCAACGCGTCCGCGTACTCCGTCGCGCCGTTCCTCGCGTTCGCGGAGGTATCCGCCGGTCGGGATTTCGTCTGCGGTTTGAAAGCCGGTGGCGACGCGCTCTTCTGCTGGCCGCCGGCGGCCCCGGGCCAGCTCAGGCGGGTGTACAACGGGCCCGACAAGCTCGCGGACCTCGCCGTCGGCGCCGACCAAGTCGCGGCCTACGACCAAACCGCGCGGAGGGTAGTATGGTGGCGCGACCGGGGAAGGTTCCCGGCGCCGGTCGTCGGCGGGTTCCGCACCCTCGTGTCCGGCGACGGGTTCTCCTGC…
>OkoT036424.1	ATGGCGGTGGTGGACGACGTCGCGCAGGGCGGGGCTGCGTCGGTCCAAAGCGCAAGACACCACGCCCGAGCATTCGCCTTCACCGTCGCCACGCTCAACAAGGGCTCCGTCGGCGGCGGGCTCGCCTTCGTCGTCGCCACCGACGACTCCTCCCTCGGCGAGGCGGGCGCCTACATCGGCGTCGATACGGCCACCGACGCCGCGGCGGTCGAGTTCGACACGCTCATGGACGTGCAGTTCGGGGACATCAACGGGAACCACGTGGGGCTGGATCTTGGGACCATGGTGTCCGCCGCCGTCGCCGACCTCGAAGAGGCGGGCGTCGATCTCACCAGCGGGAGGACAGTCAACGCCTGGATCGACTACAGAGGGGGAATTATGGAGGTGTTCGTATCCTAC…
>OkoT036473.1	ATGACCCGTATTCCGAGGCTTGTGGAAAATGGTGTCGGGGACCTCGCCGCCGGCGGTGGGCCGCAGCAAGCCAGGGCCTCCTCCGGCCACCGCATTCTTCTTTCAGTTAAGAGGCGTTGCATGCGCGCATCTGCTTCAGGGACCTCGGCTGGTGCTGGACTGTCGAGCTTGGACTGGAGATCCGCCCGGACTCGGATCCTTTTCTTCTCCTGCGGCTGGATGCTTACCTCAAGTCCTCAAGATAAACATGCATCATTCTTGCCTAGCAGCGTGCAATTGTACAAAGAAAAAAAGATCCCCTTTTTGAGAGGAGCTTACGGTCTTGCATGGTATCTAAACATTGTGAACATACCTTTTACTCAGGTCAACATCATGATGGCTCCTCCGGGGAGGAAGAAG…
>OkoT036719.1	ATGACTCCGGAAGTCTCCGGCCGATCCCCTAAACCCAGAACCTCGCCACCGCTCGCAACCCTAGCCGCCGCCGCCGCCGCGCGTCGCCGCCACTCCACCACCGCCGTCACAGCGTCCATGGCCGCGCCGTCGGAGGACGCGCTGCGGCGCGCGCTCGCGGAGCGGCAGGCCGCCGTGGACGCGCAGGCCGAGGCCGTGCGCGCGCTCAAGGCCGGCGGCGGCGCCTCCAAGGCAGAGGTGGACGCCGCCGTCGAGGCGCTCAAGGCGCTCAAGGTGGAGGCCGGGGCCGCGGCGCGCCGGCTGCAGCAGTCCGTCGGCGCGGGACCCGGCGGCGCCGCGCGGGAGGAGATGCGGCAGGCCGTGGTCAACACGCTGGAGAGGAAGCTGTTCTACATACCG…
>OkoT036813.1	ATGGCTGTCCGTCTCCTCGTATACCTCCTGCTCTTAGCCGCCGCGGCCGCCTCGTCGAGTTCGTTCGCCAGCAACGCCACCGCGGCTCCCGGCGACGACGACTTCGCCACGTTCAGCTTCTCCAGGTTCGTCCCAGCGTTCGGCGGCGCCAACGTGACGGTGCTCGGCGACGCCAACATCAACCAGGGCGCGCTCCAGATCACGCCGGACTCCCTCAACAACGCCTCCCACTTCCTCACCAACAAGACCGGCCGCGTGCTCTACTCCACCCCGTTCAAGCTTTGGACCCACGAGAAGGACGGCAAGGCCAACGTCACCAGCGGGAAGCGAGTTGCGTCCTTCAGCACCGTCTTCACCCTCAACGTCTACCGCCCGAACGGAACGGAGCCAGCGGAGGGG…
>OkoT036868.1	ATGAGATTGGAAACGGACGAGTGGGATTCAATAACGAATGAGATTGAAGGCCTTGGCTACGGCTTCATTCCGGGGCCGCACTCTGTGTCCCCTCCGTCGTGCCTGCCATCCCGAGTGCTCGCTAGATGTGGCGACAAGGCACTGTCTCGGTCTATACATAGAAGTGGTTTCGAACGAACTATGACCATTGGCGTGCTGCTGCTAATCCCGAGGAGAGCAGAAGAGCTTGCTCAGAGAGAGAGAGAGAGAGAGAGAGTCATCATGGAGAGGGTAGAAAGAAGGGCAGTTATTGTAACTTTGGTTGCCATGCTCGCGCAATCGCAGGGTGTTTCGGCGGCCACCGGCCCGGGCAGCATCTGCACCAGGTGTTGCGGCAGCATCAGCATCCCGTACCCGTTC…
>OkoT036894.1	ATGCCGCTCCCGTCAACCCGCTGCGCGTGGGTCCGGATGCTCGCCACGTCGCTCCCGGGGCCTCGTCCCGTCTGCCGCGATGCCGCCACCTGTCCGCCCGCTCCATCAGAAGCTCGTTCAAACCCGGCTGGTTTAGTTAAACACGAGACGAGCGGAGATTACACGGTGTGTGAGCAATACCAGTCTTCAGAAAAAAGAAATGCGCCGCGGATAGCTCCTGTACCTGATGGGGAAGGTACGTTTGAAAGCAAGAAACGCGCTACTCTGACGATGGGTTGTTGTTACACACGGTTAAAGAATTGGTGGCTAAGCGAGGCGAGATCCTGTCGCGAGATTTTGCTGGTATGGGCGCATGTGGAGTGGAGGCGCTACTCCTACTCCCCCGCAACGGGCGTCCGA…
>OkoT037057.1	ATGACCAGGCCAATGAAAGAAGATTTGACCACGAAAGCTTATGACAAGGACAGTGTACTTGTTCCAGATGCTGTCAATGCTGATGAAGACCTGGCTATCCTCCCAGGTTTCTTGCACAGTGTTGTTTTGAATTTTGATATTCCTGTGCTGGTCCACTATACTGGGACTTTAAACCGCATCCACATTCCTTTTGTCTGGCGTGTTATTATTCAAAAGGTTGAACAGGACCAGGAGCAAAACAAAAGCACCACTTACCTACATTGTTTGCCTTACATGGCGATTTCCCAAGCTCAATGCGCTTCAGCAACCCTTGCACACTCAATGTCACTTCTACCACTTCTTGCTCTTGCCTTGTTGGTTACCACTGCAGGAGCAGACCATCGTTGTGTTTCCCTTAAA…
>OkoT037087.1	ATGGGCGAGGTTGGAGGCGGCCCGCACGAGCTGGAGCGTGGGCAGCGGGGCCGAGGTTGGAGGCAACGGCCGGAGATCTGGAGCGTGGTTGTGGGATCTGGGCGCGGCCTTGCTCCCTCTTCGGATCCCCATTCACCAGTACCTTCGTCGGCGTGGAGCACCGGGTCACTGGCTGGTACACTCTTCTCCCATCTATGCTCGCTTGCGGTTACAGTCTCTACTCCTTGGCTCTCGCTTCCTGCCCCGGTTAGTAGTGAGTGGAGAAGCGATGAAACTCTTGGTCCCGGGGAACAGCCGGCCGCTGCTTCGGCTAGGTTTCAGAGTAATATCCAAGGAGACGCGGGATCGATGCTAGTTTCTGGTCGCACGATGAAGTTACCTTACTTGAGTGCCGGTTTC…
>OkoT037102.1	ATGAACCGAGCGATGAAGCGGACCCTCACCTGCATGTTCACCTTGAGGACATCGAGTGGGGTGATGGCAAGGTGGGTGGTGGCGGCGGCCAGCATCCGCCGCCCGGCACACGCGCGTAGTACTCCGGCGAAACAGCCTCATCCCGTTCTGCTCCCTGCTCCTCCCGGTTGGGGCGTCTTCCGCCTCGCCCACGCGGCCCCATTCGCGGATGCTCTGCTGGCCTCCTACGTGGAGGCGCTGATCGCCGTCAGGGATGGGCTGGTCGACCCGCACGGCGTGCTCAACAACTGGGACCAGTACTCCGTCGACCCCTGCAGCTGGGCCATGATCACCTGCTCCGCCAAGAACCTAGTCATCGGCCTGGTAGCACCGAGCCAAGGTTTGTCCGGGACTCTGTCC…
>OkoT037204.1	ATGCGAGGCGTCTCTGGTGGTTGGTGCCTTCCGCCGCTCCCTTCCAAACCGTCGCGCTTCAGTTCCTTCACCTCTCGTCCTCTCTCTCCCGTATATCGCCCAGCCCGACGTGCAGCTGGAGTGATGGACGGGTTCATTCGCACACCTACAAGAGCGCAAGGAATGACATGCATGGCACCGGATCCTCCGTCGCCTTGGGATAGATCCTCCGCGGCAGCGGCGCCGGCGATGGCGCGGCCGCGGCGAGCGATAGCTAGCGTCCGCGTGGTGCTCCCCCTGGTGGCCTTGCTCCTCGCCGCCGCGCTGCCCGGGGGCGTGTCGCAGAACCTGGCGGCTGACCGCGCGGCGCTGCTGGCGTTACGGGACGCGCTGGACCCAGGACGGCGCCTCCCGTGGGAC…
>OkoT037470.1	ATGGATATATTTGCGGAGTACAATCTTGCACGCAGGCGTGGCTGTGGCGCGCAGCAAGGGAGGGGCGTGCGCGCGGCTCAGTTTACTACGGGCACATGGGCTGCCATTGTTGCCCGGATCGTGAGGTTAGCAGGCGCTGATCGTGACATCGGGCTGGAGGAGTCCGGCCAGAGCAACATTCGATTCGAGCACCATTGCCCTGCAATGGTGCTCCTCCCAACCCCACCCTTTCCCATCAGTATCATAGTGCTCTCCAGACTCCTGCTGCCGGCGTCTACTACCGCTTCTTCTTCCCATGAAAATGGCAACGCCAGCGAGCTCGACCTCTCCACGCTACTAATTTTCATGGCCCATCTCTCTGATCCGCTACGAATCCTGGCCAAGAACTGGACGAACGAA…
>OkoT037595.1	ATGGGCGCTGCTCGCATGGCGGCGCCGGCTGTTACGCTGCTGTTGCTTCTGCTTCACCTGGCGCGAGCATCTGCTGTGGAGCCTGGCGACGAGGCCGCGGCGCTGCTCGCGTTCAAGCGCGCGTCTGTCGCCGGCGACCCGCGCGGCGCGCTCGCAGACTGGGGCAAGGCCAACTCCAGCTCAGCGTCGCCGTGCGCGTGGTCCGGCGTCTCATGCGCGGACGGCCGCGTCCGGGCGCTCAGTCTCAGCAGCATGTCGCTCGCCGGCCGGCTCCACCTCGGCGCCCTGCTCGCGCTTCCCGCTCTTCGGAGCCTTGACCTCCGCGGGAATGCCTTCCACGGCAACCTCGCCCACTGGACCCAGCCGCGGCGGACAGAGAAGCCGTGCGCGCTCGTGGAC…
>OkoT037699.1	ATGTCTTCCGGAAGACATATAGGGACGCCGGGGGGTGGGGGGCTATCACCGCCGCCAGTCATGAGTCGTGATGCGGCCGCTGCTCATCGTCTGCTGGAGATCGAGCCGCCCCCCGTCTGGACTTCGAGACGGGAGGAATCCTTCCTCGCCACGGTCCGTGCCCGCTGCTGCTTCGATCGATTGATCGGTGGGATCATTGGATTGACACGGATTAGCCAAATTCGGCGTTTCGGGGTTAATGTGGAGGTAGTTGAAACGAGTAAATCTGATAAAAATAATGTTTCTGTGCACAATAGTTTCATAAGCATTGACTACTCTGGGTTGATCCATTCTGTCAACCAAGAGAACATGCAGCCGGACGTTGCCCGGAGGTACTCTACTGTTCGCTTCTTCCCCAAT…
>OkoT037760.1	ATGATTGGGCCCTGCAGCGGCGGCAGCTTCTTGCTGCTGCTTGTGTCGCTGCTCGGTGGCGCGGCCCTGCTCGCGGACGCCGCGAGAGTGGCGTTCGCCGACGTGGCAATGTCGTCCCCGCCTGCGCCATCGCCTGCAGCGGACGCGCCCTTTCTTCCCGATGTGGCGTCTCCTCTTGCGGCTATAAGGATCCATACTGCACAAGCTAACCGTTATCAAAAACAAGTCCTCCTTCCTGTCATTTTGGCACTTGTTACGGTCATTGTGGTGGTGGTTTCAGCAATTTTTGCATGGACCTTCTGGAGAAAATCTCAGGAGCCTCTAGACTCGAAGGACTTCAAGACATCAAATGCTACTAAGAGAAACATGCTGTTACCGGTCCCTTGCAAATTGAACTCG…
>OkoT037801.1	ATGGGCGGCAGCGGCCGGGTTCTACTCTTCTTGTTGGTGGCCGTCTGCTGCGCGGCGGCGCAGGAGCCCAATACGGACGCCTTCTTCGTGTCCAAGTTCTTCTCCAAGCTGGGCCACGCGGCGCTGCCGTCGTCCGGCAGCGGCGGGGTGTGCTCGTGGCCGGGTGTCTCCTGCGACGGCGAGGGGCGGGTGGTGACGTTCGTGGCCGCCGGGATGGGCCTGTCTGGCGCAATCCCGGAGGACACCATCGGCAAGCTCGCGCGCCTGGAGCGCCTAGACCTCAGCGGCAACCGCCTCACCGCGCTGCCCGACGACCTGTGGCAGCTCGGCGCCACGCTGCGCGCGCTCAACCTCTCCGGCAACGCCATCCGCGGCGAGCTCCCCGACAACATAGTCAAC…
>OkoT037935.1	ATGCCGTCGTCTCTACTGTTCCTCATCCTCGTGGCGGGGACGGGGAGTCTCTTCACCCTCGCCACCTCCGAGGACAACCCGTTCACGACCGTGTTCCAGTCCAACGTCGTCGCGCTACTGAACGTTCTCCCGTCCGCCGCGGCGCCCACGGGCTTCGCCTCCCTATCCCGCGGCGAGGGCCCCGACCGCGCCTTCGTGCGGGGCATCTGCCGCGGCGACACGACGCCGGACGACTGCACCGCGTACCTGCAGAGCGCCGTGCTGGGCATCAACAGCAGCTGCAACAGCCGCCGCCGCGCCGCCATCTGGTACGACAAGTGCTTCCTCAGCTACGCCGACACCAACGCATCGACAGGCTACGAGGACGCGTTCCGGCGGAAGCTCTACAACACCGGGGTC…
>OkoT038051.1	ATGGGGTGCAGAAGCAGCAGCTGCCATGGGCAGCTGGTGTGGCTGCTCCTCCTTGCATGCTCATGGGTTGCAGCTGCTCAGACTCAACAAGCACCAAGAACCGATCCAATCGAAGCGGCGGCGCTGAACACGATCCTGGGGAGATGGGGCCTGCGCGCCTCGCCGAGATGGAACATCAGCGGCGAGCTCTGCAGCGGCGTCGCCGTGGACACCACCGACGTCGACAACGACCCCAACATCAACCCGGCCATCAAGTGCGACTGCTCCTTCAACGCCTCCACCGTCTGCCACATCACCAAGCTGAGAGTCTACGCCTTGAATGTTGTCGGTCAGATACCCGCGGAGTTGCAGAACTTCACCTATCTGAGTAACCTGAACCTACAGCAAAATTATTTGACT…
>OkoT038115.1	ATGGTGGCGGGTTCCGTGTCTCTCGGCACAGGAAGAGATCACCTTCGGATTTCCTCAGCTCGGGATCGGCGCAGTCCGGGACCGCCTCACCGGCCAGGAATTGTTCCAACGCAGGCATTGGTCGAAATGGCTAGCTTTGCTTGCCTTGCCGAGCGGCATCATATGGTGCTTGGAGTGGTCTGCAATCCCAGTAGTGCTCTAGCTGTGGATGCTGATGCTAACTACATTAGAAGGTCGCTTTTGGTGTATCCAAGCATGGGGGAGATGTGGATCGCTACTTCCACTGAGGCTTACATCTCTTCGGTCGTCAATTGCACACTCATGAGTTATCAGGCTGCCGTCCCCGAACATGATAGGATTCGCAATTGCGATGGGTGTCTGGAGATTGCGCACATTTGC…
>OkoT038128.1	ATGGCATTTGATTTGTGTAACACATGCAGCAGTTCAACTCCGATCCTTGGCTTGGAAGTAGTACTTAGCAGGCTGCTGCTCTTTGTCCTGAAGGTACTGTATTATCCTTTTGTGACTGAGCACCCGGGCAAGCCCGGTGTTGAACCAGCCGCACGGGATCCCGTCCGCCTCCACCTCCACCTCCACCTCCACGGGCGCCGTTCCGTTGACTCCGTTCAATTCGCGATCGCCACCACCCCTGCCTCCCGTCGCGGAAACGCGAGAAGGGGATCGGTTCGGGGGGTGAAGGGACTCCGCACGCGGACACCGGCCTTCGAATCTTCCTCGTCCGCTGCCACCGCGCGTGGTGTGGGCGGGTTCCGGCCGGGCCGGCTCCCCCGCGGAGGAGGGAGGCCCGCG…
>OkoT038133.1	ATGGCGCTCCTCCTGTTCCTCCTCCTGCTGCTGCTTCGCCCGGCCGCGCGCGTGCTCGCTAACATGGAAGGTGATGCGTTGCATAGCTTAAGGACTAACTTAAATGATCCTAATAATGTCCTGCAAAGTTGGGATCCGACCCTTGTCAATCCGTGCACTTGGTTTCATGTTACCTGCAATAATGACAACAGTGTTATCAGAGTTGATCTTGGAAATGCTGCTCTATCAGGAACTTTGATCCCGCAACTTGGCCAACAGAACTTGCAGTACCTTGAGCTCTACAGTAATAACATCAGCGGCACAATACCTAGTGAACTTGGGAATCTGACAAACTTGGTCAGTTTGGATCTATACTTGAATAACTTCACTAGTCCAATACCGGATTCATTGGGGAATCTA…
>OkoT038277.1	ATGGCCTCCACGGGCACCGCCGCCTCGTCGCCGCTCCCGCTGCACGGCGGCATCCTGCTCCTTATTCCTCTACTAACCATCACCTCCGTCGCGTCGTCTGCGCCGCTGCCGCTCCTGGCCCTGCTGACTTTGAAATCTTCCCTGAACGACCCGGCCGGCGCGCTCCGGCCGTGGACGTACGCGTCGGCGGCGTCCGCGGGTGCCACGCGGTCGCTGGCGCCGCCGTGGTGCTCTTGGCCGGGCGTGGCCTGCAACACCACCACGGGCGACATCGTCGGTATCGACCTCTCCCGGCGCAACCTCTCCGGCACCCTCTCCCCGACATCAGCGAGGCTGCTGGCGCCGACGCTGACGTTGCTCAACCTCAGCGGGAACGCGTTCACAGGGGAGCTCCCGCCG…
>OkoT038305.1	ATGCCAGGAAAGGCAGAGAGCAGCGCCGACATGCCGCCCGATAATCGTCTCGATCCTTACCCACGGCATTCCTGTCTTCCCCCGCGAGACGCGAAATCGGGATCCGCCTCACGCGGGCGATCCGAACGAGCCCAGATTCGCCCGCCGTCGGCTCCATCGCCCCGCCGCATTCGGGTAAGGCTTTCTTGTGAGCTCGGCTCTGATCTTCAGGGTTCCATTTTGATGTGCATGCTTGTCACATTTCGAGGGATTTCGTGGTGTGTATGTAGTTCATCTAAAGCTTTTCGTTTGACTATCGTTAAGGACGGTAATGAAAGCGATGTCTCTGTTTCCAAGTTTGTTCACCAACAATACCCAACTTGTTCATCTCCAGCAGTGATTTCGTACTATCTGAGAAGT…
>OkoT038362.1	ATGTCAGTCAGACTGGGCCCGTGGGCTGAAATAAAAGATCCAGAAGAAATTTGGAAGGCGCCACCCAGCGGCCCGTCAGCACATGCCTCCTCCTCGTGGCCCGAGATGGCCCACCTCGTTAGTGTTTGTCCCTCGCGGCTCGATGCGGTGCCACGCGGCACGGCTCAGCTTAATTTAATGCGCTCACGCTGCGACGACGCTCCTAATTCGAAATTTGAATCAAGCTGCAGCTGCCGTGGTAGGTCAGGTGGATCAGGATCAGTTCCATGCAGCAGGATGCAAGAAAAGTTTCGTTGCCTTTTACTGTATTTGATGGCGGCATGGAGCTCGTTTGAATCAGTTACCGCAGCAATGTTCTTTTTTTTTCTTTTTTTTTGTTACAGACGGATCTGTCGCTGG…
>OkoT038399.1	ATGCCAGTTCCTTTCACTGCAAACAGATGGCCAGTAGCATACAGTTTCGAGAAGGCGACATTCACTAATTCTGGGAAAGGCAGAACGAAAAGAATCTTGAGACACATGTTCATGTTTCAGTTATCTGAAAGTGCCTGCCAAATTTTCTGCAGAACGAAGGAAAAGCAGACCTCCCTCCAAGCATCACTTTCAGGAAAAAGACCGAAGTGGACTCGAGGTTTTTCAGCTGGAGCTCCAATAGGCCCAATAGAACACAAGGCGTATGAACTGCTACCGACAGGTGTCTGCCCATTGATCTCTTGGTGTATCAAGCGCTTGAGCTTACTGTCTATACTGTATCTATCTTCTACTTTCAATGGAATGAGCTTGGCAGAGGCCATGAATAAGAGCTCGTCATCA…
>OkoT038441.1	ATGCGTGATCACCACTCCATCCGCTGCTGGATCCAAACCCTTTTTCCCTCTTCCACTCCAGCAGCAGCAGCAAGCAAGCAAAGCTCCCATTTTGGATCGGATTACGGTGAGAACGGCCATGGCCCCGACGAGGGCGAGGTCAAGCAGGAGCAGGTGATGGCTGCCGCTGCCCCCACCGCCTCCTCCCCGGCGCCGCAGCCCATCATTGCCACGCCCACCGACACCTCTGCCTCTCCCCCTTCCCTTCCGTCGCCGCCGCCCACTGCTCCTCCCCCCTCCCCCCGGTCGGTTGCTACCTCGCCGCCGCCCACCCCTCCGCGCACCCTTGCTCCTCCTCCCAGGCCCTTGCCTTCGCCTCCGCCGCCGGCGCTCTCGCCCCCTCTCACACCCTTGCCTTCG…
>OkoT038541.1	ATGATGGTTCCTTCGGGGTGGAAGAAGCCGCGAGTTGCAACCTTCATCTTGCTGTGCATCTTATCATCCATTTGCGCCTGCAGAGCGCAATTCAAGCCTGCTGACAACTACCTTGTTGACTGTGGGTCAGCCAAGAGCACGACAGTCGGCCAGAGGACCTTCGCCGCCGATGGCGCGTCTCCGGTGACAGTATCCACCTCCACCTCCCAGGAGATCCTGGCGGGCACCTCGGCCAATGGGGTTGCCTCTTTCCCTAACTCGGCCCTGTACCAAACCGCCCGCATCTTCAACGGACCATCATCCTACTCTTTCCCCATCCAGAAGCAGGGCCGCCATTTCGTCCGGTTCTACTTCTTCCCCTTTACCTACCAGAGTTATGATCTTTCACTTGCCAAATTC…
>OkoT038572.1	ATGCCCATGGCCACAGCGGCGTCGCTGCTGCTCCCCCTCCTCATCCTCCTCCACTTGGGGTCTGAGCCGGCGGCGGCGCTGCGGTTCGACTACGCGACGCTGACGCTGGGCAGCCTCAAGCTGCTGGGCGACGCGCACCTCAAGAACGGCACCATCCGCCTGTCCCGCGACCTCCCCGTCCCCACCTCCGGCGCCGGCCGCGCGCTCTACGCCACGCCCGTCCCGCTCCGCGCCGGCTTCTCCACCCAGTTCGCCTTCACCGTCGCCACGCTCAACAAGGGCTCCGTCGGCGGCGGGCTCGCCTTCGTCGTCGCCACTGACGACTCCTCCCTCGGCGACGCGGGCGCCTACATCGGCGTCGACACGGCCACCGACGCCGCTGCGGTGGAGTTCGACACA…
>OkoT038580.1	ATGCCGCCAGAATGGAAAAAGCGCGGACGCCGAAGCGGTCCCGTCCTCCTCCGTTCCCTTCCCCTGTTCCTCACCTTTTCCGCGCGCTTTAATTCAATCCACGCCGCGGACACTACTGCTCTTCCCATCCCCGCCGCCCACCTGCTCGTCGCAGATGACGGCAGCAGCCGCCGCCATATCGTCCTCCCTCCAATGACAGCGCTGTCCCTCCTCCTCCTCCTCGTCCCGGCGCTCCTCCATCTCGCCTCAGCGTCAACGCTCGCCGTCTCCGGCGGCAGTTCTTCTTCCTACCCGCCCACCGTCTGCGGCGTCACGGAAATCAACGGCACCGTCCTCTGCGCGCCGCTCGCCGGCGGCAGCAACGCGTCCTCCGTCGCGCCGTTCCTCGCGTTCGCCGAG…
>OkoT038596.1	ATGCACGACACGACCATGCGGCGGCGGCGGCCAGCAAGCGCGCGCCACCACCCCGTGCTCCTCCCGGCCGTCCTCTTCTTCGCCGTCGTCGCCGGCGCAAACGACGACCCAGCCATCCTGGCCACGGTGTGCGGGGCCACGCCGGCGGCGAACCCGGAGGCGTTTGACGTCAGCTTCGTCAACACCCTGGAGATGATCTACCAGAACGTCACGCGGTCGGGGTTCGGCGCCGCGGCATCCGGCGCCGGCGCCGACCCCGTCTTCGCCCTGGGCCAGTGCCTCGCCTACCTCTCCCCCACCGACTGCCAGCTCTGCTACGCGCAGAGCCGCGTGAAGCTACCCCACTGCCTCCCCGCCACCTCCGGCCGCATCTACCTCGACGGCTGCTTCCTCCTCTTC…
>OkoT038746.1	ATGAACGGAGAAGTTGGCATCGGAAACGGGCGGTGTCGTCGTCCGTCCGCTTCTCCCACCTGTTTGCGTGTTCCCGGCTTCAAGAAACCGGCTCCGGCTGGCGGGTGGCGGCGCTTTCCCTCTGCTCCTGCTCTTACCTCGAGTCTCAACTCAAGAGACGAACGAGCTTGCTCGGGTGTCTGCTCCTCCGGCCGGGGTTCATTCTCCGGGGCGTTTCGGATTTCGGTGCTCAAGTTTCGGTTTCCTGCGGAAAGGACTGGAATTTTGCCGAGAAAAGGTATTTCTTCCGCCGACTTCTTCGCTCCTGGATTTATCCTTGCCTCTGTTGAGGAAACTGGGACTGATTACCGCGGCAGCCTGCTGAATTTTCAGGGGCTTCTCTTCCTTGCTTTGCCTGAT…
>OkoT038776.1	ATGCTCGCTGACAAGAGATCGGCCAACGTCGGTTGCTGGTGCTACCGACCAGCGCAGCTTGCCCACGTCCGCTGCGCACGCACGCTGACTCCGCGCCGCTGTTCTGCCGGTGTGCGCGTACGCTGCGACGGTGGAGACGCCCGCCTGCGCGCACGTCCCGATCTGCGCACGCTGCACGCCGCCGTCGACTTCTGCCCTCGGGGAGATCGGGTTTTATCAAATCAGGTTTATTCAACACCAGGCTCACCATATGATCGGCCTCGCCGAGACCAGCATCACCGGTCCCCTGCCGGTGAGCCTCGGCCGGCTCAAGAACCTCACCACGCTGGCCATCTACACGTCGCTATTGTCAGGCCCGATACCGCCGGAGCTCGGCCAGTGCGACAGCCTGGAGAACAT…
>OkoT038902.1	ATGTTTCAATCAATATCTTTGGCACGATTACACAGGCAGTTGAGAGTTGGGAGTTGGGACCCTATATTAATAGACCAGAACAAGAGCAGCAGACTCGCATCCCTCCGGTTTCCAAGAGCGCTGCCTGTCAATACAAGTTCCCTGCAATGCTTTTCTGATATCTATCTGTTCCTTTCGGCAGAAAACTATCTGGTATTGCTTGTGTGCACGCTGATCCAGTTCAAGATGAGAATCTGTGTCCACCTGCCGGTTTTCTTATCCGCTTTGTCTACGGTTTTCCTGCTATGTTTCGGTGAATCAACCCCAAGCAATCATGTGGATCGGGAGGCCCTCCTTGGTCTGAAATCAGTCATCACCAGTGATCCCTCGGGGGCGCTCTCATCCTGGGGGAACGGCTCC…
>OkoT038921.1	ATGTCGGACGGCGGCGGCGGCGACGAGTACAAGCGCGAGGAGTCGGTGGCCCAGCTGGTCATCGTCTCCCTCGCCGCGCTCTCCCTCCTCTCCCTCATCGCCGCATTAGCCTACTACTGCTACATCACCCCCAAGGTCTCCCGTCGCCTGGACTCTCTCAACCTCCCCAAGCGCTCCTCGTCCCCTCCCCCTCCCCCACCGCGGTCGCCACCGCCCCAGGGGAAGGAAAGCCCGTCCAGCAGCTCCGCCAGCGGCAGCGGGGCCGGGACAGTGGCGGTGGTGGTCGGCGGGGAAAGGGGCGTGCAGGTGTTCAGCTACCGGCAGCTCCACGCGGCCACGGGCGGATTCGGGCGGGCCCACATGGTGGGGCAAGGGAGCTTCGGGGCCGTGTACCGCGGG…
>OkoT038941.1	ATGTGCTTTACTTTACGTTTACCAGATCACCACCTGGCTCCTCCCTCACTCCCAAAGCCATCTCGCGTCCAAGCTTCACACTCGCAGCAGCCTGTGCTGAGGAAGTGGCTGCAATCGACCCGCCAACCGCCCCACGCCGCGCACGCAGCAGCCAAAGCCTCTAAAAATTCCAAGGCACGCACGGCCGACCACGAGGTTGCCAGTGCCGGTCCCTCGCTCTCCCGTCTGGTGCCGGTCTGGATCCTCCGCACGCCGCTGCCGAATCCCCTGCCGCCGCTCCGCTCGCTCGTCCGGTGGAAGGTGGAGTGCAGATCCGTCCGTCCGGACGCGGATTATTTTGTCTCTTTTCTTCTGCTTGCAAGATCCATATATTGTTTCTTCTCTCTTTCCGCTCGGTTC…
>OkoT038953.1	ATGGTATGGATCCCTCCCAATCCGATTGGCGCTATTTTCCTCTTTCTGATTGCTGTGGTATCTAGCACCTCATCTTATGACACTCTGCATCTGAAATCCTCAATCTCAGTCGAAAATTACCAGAGCAATATTTTGCAATCACAAGATGGCACTTTCTCCTGTGGCTTCTACAAAATCTACAGTAATGCCTTCACATTATCCATTTGGTACTCCAACGCAGCAGAAAAGACCATTGTTTGGAGTGCCAATCGTGACCGCCCTGTTCATGCTAGGAGATCGGCACTTACATTACAAAAGGATGGCAGCATGGTTCTCACGGACTATGATGACACGGTGGTTTGGCGTGTTGATGTCGGCTTACCAGAAGTTCGGTATGCTCAGCTCTTGGATACTGGAAAT…
>OkoT039030.1	ATGGTAAATTGGCGGCTAACGCCCCGCTGCTTTTCTTCCCACCTCGCCGTCGTCGCCGCAACCTTTCTCCTTGCCGCTCCGCTCGCGCCTGCACAAGAGCAACCCCCGCCGTGGCTACTCTGCGGCCCTGCACCCGTCACTAGCAACTACACGGAGAACACCACCTACCCAGCCAACATCAATCGGCTCGCCGCCACTCTCCCCACGAACACCTCCTCCAGCCCTGTCCTCTACGCCACGGACAACGTCGGCTCCGTCCCCGATGTCCAGGGGTGCCCGCTGTTCAGGGACGTCATGATCTTCTACGACCTCTGCCAGCTCCGTTTCTCCAACCGCAATTTCCTCCGGGACGACGACTACTTAGTAAACACGTTCTACTTGCAGGGTTCTCGGGTCGTG…
>OkoT039031.1	ATGATGACCACGCGATGCCATGTTACACTACCCTGCGGCCTCGCCGCCGCCGTCCTTATCGCCTTCCTCCACGGAGTGCCGCTCGCCACCGCGCAACCGATACCATGGCAGCTGTGCAACGACACCGCCGGGAACTACACGGAGGGCAGCGCCTACCAGGCCAACATCCGCCGCCTCGCCGCCGCGCTCCCGACAAACGCGTCATCCACCGCGTCCCTGTTCGCCACCGGCACCGCCGGCACGGCGCCGGACGTCGTCTACGCCCTCGTGCTCTGCCGCGGGGACACCAACTCCTCCTCGTGCGCGGGCTGCGTCAACAGGGCGTTCCAGAACGCGCAGCAGCTCTGCGCGTTCAACAAGGGGGCCACCATGTACGACGACCCGTGCATCCTCCGCTAC…
>OkoT039151.1	ATGGCTGCGAGGCGTGCTATCTTTCTCTCTGCCATCGTTTTCGTCGGGGTCGTTCGGTTCGCTGAAGCGGAGAAGTACAAGCCTCCAGAATCCATACTTGTGAACTGCGGCTCGGCGAAAGAGGGCCAAGATGCCGACGGGAAGAAATGGCAGAGTGACCAGGACAGTAAGTGGCTCGTTGATGGCGGGAAATCGTCCATCATGGCTGATGCAGAAGTCCAAGACCCGTCGCTGCCGTCACCGGTGCCGTACATGTCTGCGCGTGTGTTCACAAAGGAGACCGTGTACAACTTCTCCATCGACGGAAAGGACAGGCACTGGGTCCGGCTTCACTTTTACCCGGCAGCCTACCACGGCCTCCCGGTGGATCAATTCTTCTTCTCCGTGTCTACCTCCACC…
>OkoT039236.1	ATGACGGGCACGCCGTTCCTGAGCCGTCTCCTCTTCTCGAGCCTGCTGGTCGTCACCATCCTCGTCCTGCCGCTGCTGCCGATCAGCCATGCGCGCGTGTGCCCGCCGTGCGGCTCGACGGCCGTGCCGTACCCGCTTAGCACGGCGGACAGCTGCGGCGACCCGGCGTACAAGGTCCGTTGCGCTGCGAACTCCTCCACGCTCTTCTTCGACGCGCTCAACGGCACCTCGTACCCGATCACCTCCATCTCGCCGGCGGCGCAAAGCCTCGTGGTCTCGCCGGCGCCGTTCGCGCCCCAGGGTGCCTGCATCTCGCAGGGCGCGCCGGCCGCGCGCGGGGTGCAGCTGAACTCGTCGCTGCCGTTCAACGTCAGCTCGTCCAACACCGTCATGCTGCTC…
>OkoT039353.1	ATGGCCCTTTTTCCTCGCGTTCCCCTCCTAACTACACTGGTCACATATTTGCTAACGGCGGCAATCACGGTGGCACACAGCCCATCACCAAGCAATGGCACCGACCACGCGGCGCTGCTTGCCTTCAAAGCGCAGATCGCTGACCCTCTTGGCATCATTGCCAATGGCTGGACTGAAAATGTGTCCTTCTGCAGCTGGGTCGGCGTCTCGTGCAGCCGCCGCAGGCAGCGCGTCACCGCTCTGGTTCTGCCGGACATTCCCCTCCAAGGACAGATCACACCGCATCTCGGTAACCTCTCTTTTCTCTATGTCCTCAACCTCACCAACACCAACCTCACAGGCTCCATCCCATCGGATCTGGGAAGGTTGGCTCGCTTGCGATATCTTCATCTCGGCACC…
>OkoT039386.1	ATGGATAAGTTGAGGCGTGTGGTGGTGGTGGTCGTGCTGCTCTCCTCGCTCACTGATCTTGGCACCTGCTACGATGCTGAACAAGGAACATCCAACAGAGACGAAAATCTGCCTTCCAGCTCCGTGGCCCGGGTAATTCAAGGTGACCGTCCCAGAAGGTTTCTACAGGAGCATAACAGATACTGGTCCGGGCATTTTGGCAATAAGGCGGGATGGCCGGATTTCATCAACAACCCTCCATCGGCATACAGCGATGGAGACAGTTTTCAGGGGAGCTCCATCCCGCCGCCGTCGACGCCGAACCAGCAGCAACATTTTCCGCAGTGGCCACCAGCATGGCCATGGACACCCAAGGCTCCGTCGCCCACGAGCTTCCCACCGTTGCATGCTTCTGCGCCT…
>OkoT039510.1	ATGGATGGTGAGCCTGAAAATGAGGAGTCGAGGACTAAGGGAGTGGTGGCGACGAGCCTGTGGGTGAGGGCACGACGGCAGGCGAGGGATGACCAACCTAAGCTGAAGGGGGTGTTGAACGGCTGGAGTGACGCTGCAACAACAATGGTGTGGAGGAAGCGGCGAGAAGTGGTTGCGGCATGGCCTGGTCTGCGAGGGTGGTGGAGGGTGTGTGCTGATGTGGGCGAGGGTGGTGGCAGATTCAAGTTTCTGAGGTGGGAACAAACTTACGTACTACTCCGTCAGTCCCTTAAAGACTGTCGCTTTAGGAATTTTCACAGGAACCAAGACGTGATGGCTAATGACACTGGTGCCCCCTTGTTCAATGCATTACAGGCTTGGTCCCCACGCTGTCTGGGT…
>OkoT039732.1	ATGGAAGGGCCGTCCTATCGCGCGAGCAGGTTGACGAGCTGTGCCATCGCCATGGCGCTATGGGTGAAAGAGGACACAGGGAGCTCGCCACCGCCACGGGTGCAGGTGCAGGAAGGAGGTTGTCGCAGTCTGGGGAGATGCAAACTCGCAGGTGCTTGGGATGGTGGAAGCCATGAAGGGGAACGCCTGCGCATGACAGACGTATACATGCAGTCATCTTCTTTGTCTCTCACAGATGTCATGTTTCGTTTGCAACTCAGCCGTTGGATGCCTGCCTTGACTTCGCTTGGACCAGGGCTTTCTCTCCTACCTCGCCGCCCGTCTTCCATACCAACCCAACCAAATTATTGGAGCACCGGTCAAGGCTCCGCTACGGGTCAATGCCGACATGTCGATCTG…
>OkoT039959.1	ATGAGGAGTGCTTCGACCAGAAAACTTCTAGTGAGCAAACAAAAGGATTCCCAAAAGAACAAGATTGATGGTTCTGGAACTCCTACATTTGTACCTTCAGTCTCCAACTTTGAAGAACTTGCCATTATTTTTCCACCAACACCTTTACAGAAGCGACCAGTAATACCACGTTCACACCACAGAGAGTCTCCACAGCGACCAAATCCTCCTCCACCACCATCTCCTGAACCCATTCCACCCCCTCCTGTACCTTCGGATAAAACTGCAGACCAAGAGAACAAGGGCAGGAGTTCTTCAACAATATATGCACTGATTGGAGCAGCAATTATTTTTGTGGTGGTAGCCTTGCTAGCCACATACTTCTTTTGCTACTGCCGCAGAAACACTAGTGCTGTTGTG…
>OkoT039997.1	ATGGGCGCCTGCTCACTCGCCGCGCTCGTCGTGCTCCTCCTCGCTACGACCCTGCTCCCTGGCGCTGCTTCCTCCAGGGTTCTGGAAGGCGAGGTCCGCTCTGGCAAGGGCGCTCCAGCACCCACACCCACCGTTGCCGCAGGTGGATCACCGAAGATTGTCAGCCTGAAGGAATCTGGCCAGTCGTCAGCTGCGGGGCAGCAGGTTGAGAGCAAGACGCAAAAGGAAGCGGTCCCGCCGACAACGGCAGCGAAAGATTCGAAGCAGCCGTCGACAGGCGAGGAAGAGAAAAAGGGACAGGAGGGGGGTGGGGCTCAGACCTCTGCAACATCACCTCCTCCGCCACCGCCGGTGCCGAAGAAGGATACACAGAAGGAGAGTCATTCTCCGCCGCCGCCG…
>OkoT040003.1	ATGCACATTCCATGTGCCAGAGGTGCTGACCTCAGATCTGATAAGCTGGCTCTTCTTGCATTTGCTGCATCAGTGCCCCATGGCAGGAAGCTCAACTGGACCCGAACAACTCAAATCTGCACATCCTGGGTCGGGATTACATGCACACGTGATGGGAAGCGTGTACGTGAAGTCCGGCTACCTGCAGTAGGGCTCTTTGGTCCTGTCCCCACGGGCACACTTGGCAAGCTTGATGCACTGGAGGTGTTGAGTCTTAGGTCCAATCGTCTTACTGTTAATATCCCTCCTGATGTAGCATCCATTCCTTCCATGCATTCCCTATATCTTCAGCACAACAACTTATCTGGAATCATACCAACTTCACTATCTTCCAGTCTAACATTCTTGGACCTGTCATAC…
>OkoT040022.1	ATGACTTTAGTGGGCCCACTTCCTGCCAAGAACCAGCGGCTGCTCATCACAAGTCGACTCGGTGTGGATCTCCAATCCGTCTCGCGAGATCGGGGAGGGGAAGAAGACGACGACGAAGCAGAGCAAAACCCTAGTGCTGCTGCTGCCGTCCTGCCCGCCTCCCCCTCAGATCTGCGTCCCGTTACACGCGAGAAGATGGCGAGCACAGGGCGATCGATGCTGGTGTCGCTTCTGCTCTTCGCGGTGACGCTGTCGCTGCTCGAGATGTACAAGGTCAAGTTCGCCTCATCGGAGCTCATGACCATCGCCGGCGGACTCGTCTGCTCCCTCCTCTTCCTGCTCCTACTCACTTTTATTGGAAACTACCAAGAATCTAACGGCGATAGAACTGGGTGGGGT…
>OkoT040048.1	ATGGACAGCCTCCTATACATCCTCCTCTGCTCGCTTCTCCTCGCCACAGCGACCAACGCCGACAACCCACGCCCAAGCTTCGTCGACTGCCCGAGCAACACGAACTACACGCGCGGCAGCGCGTTCCAGGCCAACCTCGACGCGCTCCTCTCCGCCCTCCCCGGCGCGGCGGCCGCGTCCTCCGGGTTCGCCGAGAACGTCACCGGCGCCGCGCCCGACCAGGCGTACGGCCTAGCGCAGTGCCGCGCCGACGTCGACGACTCGGCCTGCCGCGCGTGCCTCGACACCTCGGCGCAGGACATGGCCAGCAGGTGCCCGGGACAGAAGGACGCCATGCTCTTCTACGACGCCTGCCTGCTGCGGCACGCCAACGCGAGGTTCGCCGGCGCCGTCGACACG…
>OkoT040049.1	ATGACAAAGCCCCCGCCGCTTGTGGTCCTCTTTGCCGGGTCGACCTCCGTGGGGGTTTGGCGGAGGCGGAGAACCTCTGCCTCTGCGGCGTCGACTGGGAGGTCAGGGAACAGTGACGTCAAAGAACATTTTAACGAAAACCGCATACATGCTTGTGACTTCTGGGTTAACAAGTGGCTTGAAAGGTGTAACTACTCTCCCAGCGGTGAGGGAAAACCCCGCATCCGTGCCCTTTCTTCATCACGGTATATATATGGAGCAAGCAGCATTAGCGTTGTAAACGCGGTAGCCGGAAGTGCGCTTCTCCGTCCACGAGCCATGCGCGGGCTTCTTCCCCTCCTGCTCATCTGCTCGTCGTCCCTCCTCACCGCAACGAGCTACGTGGAAGACATCTACTTC…
>OkoT040194.1	ATGGCGGGCGGTCGACGTCGAGCGGCAGGAGACGCAGCCGTCGGCGGGATGAGGTCGGGTGGCAATGGGAACCAGGGAGGTGCAGGCGCAGGGCACGCAATGGGAAAGAAGTCTGCAAAGCCAGCTGCCCAGCTCGCGAGGCCCGTCTCTGGCCTTTTCTTCTGGCGCCACAGCTCCTGCTCTGACCGGCGCGCCCCTCCTGCTCTCACCGGCGGCGGCGGTGGCCCAGAAAAGTTCGACCTCTCCGGCCACCATATATGGCGTGCCGCGGCAGCGGGAAGCCACCGTTGCGCACTCGAGATCCCGCCCTCGTCATCAAATCACAACCCCGCGGTGGGCCGGTGGAACAAAATGCAGGGGCGGTCAATTAGTCTGACTTGTGGAAGCTCGTACCTGCGT…
>OkoT040219.1	ATGGCGCCATGTCCGGCGCGCGCGGCGCACATGGCGTTCGCTTGGTCGCCTTTGCGAGGCCACGGGCGTGAGATGACCGGTCACCTCAGCCAGCGCCCTCTGCTTTCCGGTAAACTTTTACTACCCCGGCGTGTCCACTCCACCGCGACCAGCCTACCGATATCGGAGGGAGGGGGCTGTCAGGTATCTTTCGTCACATCACCTGGGAGGTGTCGCTACCTGATCGATCGATGGAGTACTTGGATCCATGCATGGCATGATGATGCCATTATGGCCCCCTCCCCTCCTCTCTCGACCTCGCCCGGACGCACTTGTTCGCGCTCAGTCTCTGTGTTGAGACTGACCCTGTGCTCTGAACATGGCCGACGCCCGGGCAGGCAGGGCAATGCACCACTCACC…
>OkoT040354.1	ATGTCGACGATGTGCGCATCGAGTTCGTTGGCGCTTGTGGCGTTGACGCTTTACGCCGTCGTCAGCGGCTCCTCGTCGTTGGACCTGCCCGCGCAGCCGAGCCATCGGAGACTACTGCAGGGCGGCAGCAACCTTGGCGCACCTTCACCAAACGTTCCTGTTCCTGCTGCTGCTCGTGTCCCTTCTGCTGGAAGCGGGTCGCTCCCAGCGTCAAGGCAAGGGCGAAATGACCCCGCCCAGATGGCGCCTGCTCCGGCTACCCCGCCCAAGTCTCACGATGTGTCAAGACCCATGAAGTGGCTGTACATGGTTGTTCTTCCAGCGGCTGGCCTGTTGTTGCTCACTGGCGCAGCATGCTTCCTTTCGCCATGTCGCGAAACTGCAGCTGCAACGATAGGT…
>OkoT040429.1	ATGAAGGACGGCGGGGACGCGGGGTTCGTGCGGGCGGACCAGATCGACCTCAAGAGCCTGGACGAGCAGCTGGAGCGCCACCTCAGCCGCGCCTGGACCATGGAGAAGAAAAAGGAGTCGTCCCGGCAGCGGAGGGAGGACTGGGAGATCGACACCGCCAAGCTCGTCGTCAAGGGCGTCATCGCCCGCGGCACCTTCGGCACCGTCCACCGCGGCATCTACGACGGCCAAGACGTCGCAGTGAAATTACTTGACTGGGGAGAGGACGGACATAGATCAGAGCAAGACATTGCGGCTGTAAGAGCAGCTTTTTCGCAAGAGGTCACTGTTTGGCATAAGCTTGACCATCCGAATGTGACTAAGTTCATAGGAGCTATCATGGGCGCAAGGGATCTAAAT…
>OkoT040466.1	ATGGCTGCCTCCTCCTCCACCGCCGACACCTACGACATCCCGTGGGTCATCGCCCGCGACGGGAACATGCCCAACCTCATCCTCTCCGGGCCTCCGGGGACTGGGAAGACGACGAGCATTCTCGCGCTGGCTCACGAGCTGCTCGGCCCAAGCTACCGCGAGGCCGTGCTCGAGCTCAACGCCTCCGACGACAGGGGTCTGGATGTGGTGCGGAACAAGATCAAGATGTTTGCGCAGAAGAAGGTCACGCTGCAGCCAGGGAGGCATAAGATCGTCATCTTGGATGAGGCTGACAGCATGACATCAGGAGCACAACAAGCTCTGCGGAGAACTATGGAGATCTATTCCAACACCACAAGATTCGCACTCGCGTGCAATACCTCATCTAAAATAATTGAA…
>OkoT040507.1	ATGCCTAAAAAAATAGTTATCCTTCAGTCATTGGATAACAACAACTTGGATGGCTCCGTTCCATCTAATATCTGGCAAAATATCGATCTCAGTGGAAATAGATCTCTTATACTGGATTTCCGGAACAACTCCCTCTCCAATCTGTCAAATCCTCTTTTACCGCCTGCTAATGTTTCCATCCTGTTATCTGGAAACCCTGTGTGCACAGTTCAAAATCAACAGAATATTTCTCAGTACTGTCAAACAGCGTCAGTTGTTGCACGTGGAGGTTCAGCAAATAACAGTACACTTTGTCAACCATGTTCTACTGACCTTCCTTACGAAGAAATACCAATGTCACCAATACGATGCCAATGTGCCATTCCACTTTATGTGGATTACCGGCTTAAGAGTCCAGGG…
>OkoT040647.1	ATGCATCGATCGGTGCAAGAACCCATTCATCATCCACCTCCTCCTGCAACAAGCAAGCAGGCGGCGGGACACAAGCAAACACCTTTGAGGGTTTTGAGGAAGAGAGAGAAACTAGACAGGAGAGCGAGCGAGCGAGCATTGAGATTGAGTCCGTTTCTTCTCCATAGAGATCATCGCCACTCTCCCCCGGCAGCAAGCAAGCAGCTTGCCTGGTGGGTTGTTGTGCCCTGCCCGAGCCCCAAAAACCGCGCAGTTTTTCATGCGGCTGCCGTTGCCATTGCCATCGTCGCCTTCCTGACGGCATGGCTCAACACTACGGCGACGCGGCCGCCGGACTGGTCGCCGGCGGCGGCGTCGCCCTGCAACTGGTCGCACGTCGCCTGCGACGGCCGCGGAGGG…
>OkoT040895.1	ATGGCGTCGCAGAGACTAGCAGAAGTGCTATTGCTCCGCGCAGTGGTCGCGGCGATGCTCGCATCTGTTGGAGCACCGCCGCCGCAGCCTAGCAGCAGCTGCCAGAGGAAATGCGGCGATGTAGACATCCCATACCCTTTTGGTATTTCGTCAGGATCGCATGACAACTGCTCTATTCCTGGCTTCAATCTGACGTGCAATATCAACAGTGGTGGTGTCTACAAGCCAGTTGAGTTCGATGCCATCTCGCTGCAGAAAGCCCAGGCCCGGCTCTTCTCCGACACCAGCAACAAGTTCACGATCATAGGATGCCAAGCACTGGCGTACATCGAAGACGATGGCAGTCGCAACACAGGAAGGTATATGAGTGGGTACGTGGCCATGTGCCGGGGTGGCAAC…
>OkoT040898.1	ATGGTGAGGCTCATGAATTGCTCAGTACTAGTAGGCCCAAGAATCTCTCCATTGATCCTCCTTGCTCTACTGGGGGGACATTTGGTGCCCGCATCCAGCATCCTGAGAAGCCAAGACGGCAACGGTCCGCTTCCATCCGCTGCCACCCTGGCCGGTTGCCAAACGAGTTGCGGTAACCTGACCTTCAACTACCCCTTCGGTACAGGCGGCAGCCATTGTTTCCGGGCGCCTGATTTCGAGCTCACCTGCAATGAAACTGTGCATCCCCCTAGGCTTTTTTACGCGATGGCATCACCCAGGTTACCATATAATATTGTCACAACTGATACTGGGTCTCCATACAGCGGAGATGATGATACTGTTTATATTGCCTTAACCTATACCATACCTATGAGACAC…
>OkoT041380.1	ATGTCGGACTCTGAGCTGTCCCAGGACACGCTAGTGTTCGGGCTCCACCTGTGGGAGCTCGTCGGCATCGGCGTCGGCACCGCCTTCGTGCTCCTCCTCGTCCTTCTCTCGCTGCTGTGCCTCCTCGCATCCCGCCGACACCGGCGTAGCGTCCAGGCCACCCCCGTCCTCCACCTCCCCCTCACCGTGCCCAAGGACCCCGCCAAGCCACCCAAGGACATCCAAGAAGTGCCCTCCCGCGGCGCCGCGGCTACCGCCCCTCCGGCCAAAGCGCCGCTCGCGCAGGTGGTCCAGGCGCCGCCGCCGGACTCCATCCAGATCGATACGGGGAAGGAGCACCGCATCACGTTCCCCGAGCAGCCGCCGCCTCCGCACCACCAGCGGAGCGGTGGGGCGTCG…
>OkoT041382.1	ATGCGGCCGCGGCTCGCACTGCTGCTCCTCTGCGCCGCCGCGCTGCTCCCGCCACCCGCCGCGAACCACTCCCGGCCACTCTCGTCTCGGCTCTCCCCTTCCGCCCCAGAAGAGGCTTCCGTGCTCGCGGCGACCAAGGTTGCTGGACCTGGTAATGTGGCCTCCCTTAAGATGACTGATGCTTCCCTTGTTGGGAGACGGTGTGAATCCAGCGCTGCTGCTGTTGACTCTTCAGACATGCCACCAGCTGAAAAGTACGAGTACCAGGCTAAGGTCAACAGGCTCATGGATTTGATCGTGCACAGCTTGTACAGTAACAAGGAAGTTTTCCTCCGTGAGTTGGTCAGCAATGCACTTGATAAATTGCGTTATTTGAGTGTGACTGATTCTAATCTTACG…
>OkoT041468.1	ATGTCTTCACCTCCACCCCACCACCTCCTCCTAAGCTTCCTCGCTCTCCTCGTGCTCCTCCCGCCTCTCCACCTCGCCTCCTCCTCCTTTCCCCTGCCCACCATCGCCATCGCCGCCGTCCGCGCCAACACCTCCTCCCCGCACAACGTCGCGTGCGCGCTCGTGCCCACCTCCGGGGCGGAGTACGAGCTCTCCTGCGCAAGCCTCACCAACCGCTCCGCTCAACCGCACAACTACTCCTACGGCGGCGGGACCACGCCGTTCTCCGCCGTCGTCGCCGGCGATGGGTACCTCTGCTCAGCAGGACCGACCGTTACTCGGCCGATGTCCATGCGATGGTGGGACCTTAATCACAGGGAGGAGCCGTCAAAGCGGGTGTACTATGGCGCGCCACTGTCC…
>OkoT041484.1	ATGGGAGCTGGTCCGCAAAGAGGTGGCGGGATGTCGGCGTCGGCGGTCGCGCCGCGGACGAAGTGGCGCTACTGGTGGTTGTGGGCAGCGATCTTGGCGGTGGTCGGCGTGAACATGGTCGCCGGCAACTCCGAGGGTGATGCTCTTTACAGCCTAAGACAAAGTCTGCGGGATAACAACGATGTAATGCAGAGTTGGGATCCAACTCTGGTTAATCCGTGCACATGGTTCCATGTTACTTGTAACCGTGATAACAGTGTCATAAGAGTTGATCTTGGAAACACACAACTATCAGGTGAACTGGTGCCACAGCTGGGAGATTTAAAAAATCTGCAATATCTGGAGCTTTTCAATAACAACATAAGTGGCCCAATCCCTGACGAACTGGGGAACTTAACT…
>OkoT041545.1	ATGATGGTGATGAAAAGAGCTGCCGTCGTGCTCGCGTGCCTCGCCGTGATGGCCGCGCTGGCGGACGGCGCGCTGATACCGTGGTTCGGCAGCGGCAAGCGCGGACGCGACGATGCCGCGTCGTCGGCGGCGGCGGCAGCGGCAGTGTCGCCGCTGTCTGACGTGGGCCTCCTCGCCGACCCGTTCCGGATCCTGGAGCAGATCCCCTTCGGCTTCGACCGCGACGACGTGGCCATGGTGACCATGGCCCGCGTCGACTGGCGCGAGACCCCCGACTCCCACGAGATCGTGGTCGACGTGCCGGGGATGAGGAAGGAGGACCTCAAGATCGAGATTGAGGAGAACCGTGTGCTGCGGATCAGCGGCGAGCGGCGGCGCGAGGAGGAGCAGAAGGGCGAC…
>OkoT041596.1	ATGCTCCATCCGCCGCGCGCCGCCGTGCTGGCGCTGCTGCTCCTGACCCTGGCCGCCGGCGCGGCCCGGGCCGCAGACGACCTGGCGTCGGACGCCGTGGCGCTGCAGGCCTTCCTCGCGCCGTTCGGGTCGTCGCTCGTGTCCTGGAACTCGTCCCAGCCGGCGTGCTCCTGGACGGGCGTCGTCTGCACCGGCGGACGCGTCACGGGGCTCCACCTCCCGGGTGACGGTCTCCGGGGCGCGCTCCCCGTCGGCGTCCTCGGCGGCCTCACCAAGCTCGCCGTGCTGTCGCTGCGGTTCAACGCGCTCTCCGGCACGCTGCCGCCCGACCTGGCCTCCTGCGTCGAGCTCAGGGTGATCAACCTGCAGTCCAACCTCCTCTCCGGCGAGCTGCCGGCC…
>OkoT041615.1	ATGCAAAGAGGATATGAAGCCCTTTTAGGATGTCTCGCTGCAGCGGTCATAGTTGGCGTTGTTGCAGTTTTCTGCCACATCAGGAGACGAGCATACAAGTTCAAACCATCAAGAAGGGATAATGATGTCACATTTGCATCTCTTGAGTATGAAGAGACTACCTGCAAGCAGATGTCGATCAAAGATATATATGCTGCAACTGAAAACTTGAGTCCATCAAATGTCATTGGACAGGGTATTGCAGGGAAAGTTTACAGAGGAGTGCTTGCAAATGGCTGGCCTGTTGCAGTGAAGCACATTGTCAAGAATGAGCATGCAGAAACCTTCCTAAGAGAAGTTACAAGCTTATCACATATCAGGCACCCGAATCTTGTGTCATTAAGAGGTTACTGTGACGGG…
>OkoT041712.1	ATGGGGAGACCGGCGGCGAAGGCGCGGCCGGCAAAGCACCTGGTGGCGCTCGCCGTCGTCGCCGTCCTGGGCATCTTCCTTGTAGCCGACTTCCTCTGGGCCTCCTCCTCCTCCCCATCTTCCCCGGCCATCTGGTCCTCCAGGCTCAACCTCGGCACCGGCCCCGCAGCAGCTGCGCCGCCCGCCGCTAAGGTCACGCTTATCTCACTCTCAATGCTTGGGTTGTCGGATTGCTGCCACTGTCGAGAGAGCCATTGCGTTGTAGGTGCACAATTAGGCAGCGATGATGGCCAATTCGATTTCCAAAATGAAGGACAAGAAATATGTAGGTTCCATGGACATCAATGCAACATTTGCAGATTTGCGGCACCAGAATTGAAATGGGAGGAGATGGCTGAA…
>OkoT041807.1	ATGAAGGTCATGGAATCAAAAGTGCCGGGTGGGGCCGGCCGGATTAGGACGAAAAGCAAAGGCAGAGAAAGCAAAAGAGGGGTGAGGAGAGAGAGAGAGGCTAGATCGAGGGAGAGAGGGACCGCCCGCGATTGCTACGGCCTCCTCCGCAACGAGCTTCAAAGCGTGCTTGCCTGCCATTTCCACCTTCCAATTCCTTTTCTCCTTCCTCTTCCTGGTTCCACCGCTTGCACCCTCTCCCCGTTTTCGCCACCTTCCCTCTCCTCTCCCCCTCCACGACGACGACGCGCATCGGTCCGTCTCGCCCGTTTCCCGACTGACTGTGGATGCGACCGTGCAGGCCGAGCCGCCGCCGGCAGCATCAGCACTTCAGCGGCAGAGCGCGACCAGCCGGCGCGG…
>OkoT041828.1	ATGCTCCCTCGGGGCCAGCGCCTCACTTCAATGCGAAGAACCAAAAAGGACTCGAGAAAAAAAAAGTTGAAACAAAGTAAGAGGTCGGGAGCAGCAGCAGCAGAGCGCGAGGAAGAAGCCGGACTGGCTGGGATCCCCCGCCCGGCGTCCACATGGCATCGGCGCCTTGAGTCTGGCCAGCCCACCGGAGCCGGCGCCGGCGCCTCACCGTCCCGAGATGCCGCCGCGGTTAGCGGCGCTCTTCCTCCTCGTGGTTTGTGTGCAACTGGGAACATCGAGCTCAACAAGTATTGCAGCAATCTTTTTTGGACACTGGAGTGGAACACATCATCATGGTCTTGCTGCCCTAGCCCCGGCACCTTCTCCTCATCCTCAAGGCCCCATTATTGGTCACCCAGG…
>OkoT041866.1	ATGGGAGGATGCACGGTGCACAGGAAGGATGGATCTTGCCGCAGACTCCAGGCTGGTGCAGGCCCTGCCGTGGACAGGCCCAAATGGGGCATGCCGCCGGCATTTGAGCGGGACACGGCCACAGACCTCATCGCCAAAGCCGCAGACGCCGGAGCGCCGCCGCCGCCGCCAAGGGAGGCCGGGGACGGATCCCGCCGCCGCCGCCGCCATGGGAAGCCTAGTCTCATGCGGTGGGGCGCTGGATCTCGATCCACCAACGCATCGGCTGGCGCACCACACGAGGAGGAGAGGGTTGACGGTGCGACGGAGAGGAACTGGATCTGCCTGCCATGGATTTGGGAGAGGTCGCCGATTTGGGGGAGGGCGGGGCGAGGGCGGGGCGCCGATTTGGGGGAAGAC…
>OkoT042172.1	ATGAACAAGCCCACCAAATATGAGTTCGATCATGGCCTCATCATCATTGCTGAATCGAAATTAGTCCCTATCTGGAACATGGAAATTCATAGAAGCTCTGTACTGACTGTGCTGGTGTTCTGCAAAAGCCCTACGTTAATCCATAGTGCACTAAAATTGCTCTACTACAATGATGGATCGAGCACTGGCAATGTTTTGCTGCTGAGTGATGCTTCATGGGACAAGGGCCGGTGGAGAACGGGGGGAGCACGTACCGCGTCAGGAAATCGTCTGGTCTCAGCAGGCAGCAGCCGTCGTGCCCGTGCTACCCTGCTGCTAGCCACCGGTCATGGGCACGAGTTTTCCCCTAGAAACCCAAAGGATGTCACTATGCATTTTCATATAGAGACGGGAGGTCAT…
>OkoT042196.1	ATGACTCCTCCTCTGCCGCCGCTCCACCTCTTCCTCCTTGCGGCTCTCCTAGCAGTCGCAGCCTCTGCCGCGCAGGCCGTCGACTCCAATGACTGCGGCGGGGCAGACCGCTGCGGCGACCTCGTCATCCCCTTCCCGTTTCATCTCAACTCCTCCTGCAGCAGCCGCGCCGTCACCAATTCGTCAAGCTTCCGCCTCTCCTGCGACACCAACGCCACCCTCACACTCCCGCTCGGCTCGACGAACTTCCGCGTCCTTGGGTTTCAGCCCTCCGGATCGCTCCTCCTCGACTACGCCCCCGCGTCGCCGTCGGCGTGCGACGCGGCATACGCCGCCTTCTCCCGACCGACCTCTCCGGCGGCCGCGCTGGACGCCGCGCCCTTCCTCGCCGTCACGCCG…
>OkoT042217.1	ATGGCAGCCCATACCGGCATCAGGTGCTCTGCTCTGCTAGCTTCTGCAATCCTCCTATGCAGCACCTGCAGTTGCTTGCAGTTCAATTACCCCACATTCGATACAGCCAACAAGGTTGATTTCAGCTTCAGTCCAGGCTCAGGAATCGCAAACGGGTCCCTGCAAATCACGCCAAACACCGGAGACATCGGCCACCGATCGGGAAGAGTCCTCTACGCGAGGGAAACACTCAAGCTGTGGAACAGGGATCGAACGGCGCTCACTTCGTTCGAGACAAAGTTCATACTCAACATCCGCCCCCAGAACGGGACAGGAGAAGGTATGGCCTTCATATTCACCAACAAGCCATCGCTGCCGACCAACAGCAGCGGGCAATGGCTCGGCCTGGTTGACAACCAG…
>OkoT042268.1	ATGATTCTTCTTCTCCTGCAATTGATCCTCCTCACATGCTTCTCTCCATCCTTTGTTCATTCTAAAGACTTGAGTGCCTCCAAGTGTTTCAATGTTTCCATTCCTTATCCTTTTGGTATTTCTGGCAAGAGCCCCGCCTGGTCCCAAGGGTTTGAGGTTACATGTAACCCATCTGGAGTTGTTCCTGTCCTTCCTATTGGAAATAGTGTGTTTGAGATTTCTGACATCTCATTGTTGGATGGTTATGTGAGCATATGGGCTCCTGCCAATTCTCAGCAGTGCAAAGGGAACTCTAGTTTTAACCTTCAGCAGACTATCTTCACATTCTCAGATACAAGAAACAAGTTCACAGCTCTGGGTTGTAATGTGGTGGCTATGCTGTTAAATGGTAGTGGTGGG…
>OkoT042356.1	ATGAGGATGAAGCCTAGGCTGAGTCGCTGCAGCAGCTTCGTCCATGGCGTCCCTGCCGTGCTGCTGTTCTTGCTGCTGCTTCTGTGCCGTTCTTGGAGGGCGGTTGCACAGGCTCAGCAGGTGCCGCAGACTGATCCGGTTGAAGCGGCGGCGGTGAACGCGATCCTGAGCAAGCTGGGGCTGAGCGCGCCGGCGTCGTGGAACATCAGCGGCAACCCGTGCAGCGGCGCGGCGACGGACGACACACCGCTGGACGACAACCCGGAGTTCAACCCGGCCATCAAGTGCGACTGCTCCGATCAGAACAACACGCTCTGTCACGTCATCAGATTGAAGATAAACATGCTGGACGCGGTTGGTCCGATCCCAGAAGAGCTGCGGAACCTCACTCACCTCAGA…
>OkoT042357.1	ATGCCTGGGTCGAGCTCTTCCCGCCATGGCTCTGCGCTCGTCACGCTTCGAATGCTGCTGCTGCTTGTTCTTCTGGTAACAGCTGCGCGAGCGCAGCAGGCAACGAGGACTGATCCAGCTGAAGCGGCGGCGGTGAACGCGGTGTTCGCCAAGCTCGGCCAGAAGGCGTCGTCGGCATGGAACATCAGCGGTGACCCCTGCACCGGCGCCGCCACGGATGGAACCACCATCGACGACAACCCCAACTTCAACCCGGCCATCAAGTGCGACTGCACCGACCAGAACAACACCGTCTGCCACGTCACCAGGCTGAAAATATACTCGATGAATGCAGTTGGCCAAATACCAGAAGAGTTGCGGAATCTCACGCGCTTGACCAATCTGAATTTAGGACAAAAT…
>OkoT042428.1	ATGGCAGCACCAACGGAATTTCGCAACCTTCAGGCGCTTGTCTTTTCCGTGCTCACCCTTTTTCTCCGAGCATCCGCCGCCGGCATTGTAACCGACAGGCTCAGCAACAGCGGCAACGTCACGGATGGCGAGACGCTGGTCTCGTCTGGCGGCTCTTTCACGCTGGGGTTCTTCTCCCCGACGGGGGTGCCAGCCAAGAGATACCTTGGCATATGGTTCACCGCGTCCGCGGGCGCCGTCTGCTGGGTGGCCAACCGCGACGTCCCGCTCAACACCACCACCGGCGTGTTGGCGATCAGCAGCGGGGGAAACCTTCGCCTCCTCGACGGCTCCGGCCGGACCGCGTGGTCTTCCAACACCACCGGCGCCTCTGCTTCCGCGGTAGCGCAGCTGCTTGAG…
>OkoT042431.1	ATGGGTAAGGGCAAGGTTTGCATTCCCGTTTTCATCCTCCTGATCTTGTGTTCTACTAGCCATTCAGAGGACCAGTTAACACCGGCAAAGCCTCTCTTCCCCGGCGACAAACTCATCTCCGAGGGCGGGGACTTTGCCCTCGGCTTCTTCTCCCCGACGAACAACTCCAACAAGAGCTTGTACGTCGGAATCTGGTACCACAACATCCCCAAGTGCACCGTGGTATGGGTTGCGAATCGCGATAGCCCAATCGCCACTCCATCATCAGCGCAGCTCGCCATCACCAACAGTTCAGAGCTGGTGTTATCCGACGCAGCGGACCGCACCCTTTGGAGGACGACGGCGAACAGCGCCACATCCGGAGCTGTCGCGGTGCTACTCAGCTCGGGGAGCCTCGTC…
>OkoT042434.1	ATGGAGGCAACGACCTACGGCGACATTATCAGCCTTCTCCTATTCTCATTCTTCCTGCTTCTTTCTCCCAGATCAGCCATCGCCGTCGACAAGTTCAGCAAGGGCCGCAACATCACCGACAACGGGACGACTCTCGTCTCGGCCGATGGCGGATTCACTATGGGCTTCTTCTCCCCCGGGGTGTCAACAAAGAGGTACCTCGGCATCTGGTTCACCGTGTCCAGTGACGTCGTCTGCTGGGTGGCCAATCGTGACCGCCCTATCGACGGCAAGTCCGGCGTGCTGTACGTCAGCGACACGGGGAGCCTTGTCCTGCTGGACGGCTCCGGCCAGGTGGTGTGGTCGTCCAACTCCACCAGCGCCTCACCGGTGGAGGCGCAGCTCCTCAACACCGGCGAC…
>OkoT042507.1	ATGCCGCACCGCCGCCGCCACCGCGTCCCTGTCCTCCTCCTCCTCCTGCTACATCTTCTCACCACCGCCACCGCGGCGGGCGTCGCTGCCGGCGCCGCATCGCACTCGCAGCCCACGCTGCCGACGCCGGTCCAGGCCGTGGCGCCGGCCAAAAGTCCGCCGACCGCTCCAACACCGCACTCGCTGCCGACCCCTGCCGCGCCGCGCTCGCGGCCCACGCTGCCCGCGCCAGTACAGGCCGTGGCCCCGGCCTCGAGGGCGCCGACGGCCGCGGCTCTCCTCGCCGCCTTCCTCGCCAAGGCCGACCCCGACGCGGGCCAGGTCACCCGCCTCGTCCTCGAGTCGGCGGGCCTCAACGGCACATTTCCGCCCGACACGCTCTCCCACCTCGCCGACCTC…
>OkoT042516.1	ATGGCCGCCGCCGTCGTATTTCAGGTCCTGACATCGGCGCTGGCAGGCCCGATGGCCCTGCCTGGTTGCCCGGAAAGCTGCGGCGACATCAGCGTGCCGTACCCCTTCGGCATCGGCGAAGGCTGCTTCTACGAGGGCTTCAACCTCACCTGCGACCGGACGCATCGCCCGCCGAAGCTGTTCTTGGGTCACGGCCTGGAGGTGCTCGACATCTCCTTGCCGGACGGCACGGTACGCATCGTCACCAGTCTTTTCCAATCAGACACCGAAGAGTTCTATAGCACATGGTCCGGTTCACCAGCCGACGGCCCTTTCATGGTATCGAGCATGTACAACTGGTTCGTGGCCTACGGTTGCAACATATTGGCACAGCTCATCCCCCTCAACCCTCACGACGGC…
>OkoT042528.1	ATGCATGGAGACGAAAAGAACTCAAACGCAGAATGGTACCAACTCGTTCCAAGAGTGAGGAAAAACAACAACAGCGATGGCGACACGGGATTGTTTGGCCATGCAATGTCTCGCATCCAGTTAACTGATCCTGTCGTTTCCAAGACGGAGATATGGGCCCAGCCCGATGTCATTAGAGAACGCAGGATACAAATCCGTACGGCCCATATAGCCCAATTGAATCTAACCCGCGAATTGCGAAGGGATCGCACGGGAAGCGTGGCTCCGCTCGGTCCACAAAGACCAGGTTTTGCCCGCCGCGGCGCCGCACACCACCGCAGCGCGATGGAGGCCTCCTCCTCGTCGGCGATCGCGCGACAGACCTGGGAGTTGGAGAATAACGTCCCCTCGGCGGCCTCC…
>OkoT042549.1	ATGTCGTCTGCAAATCCAAACACGGTCTTCCTCGTCTTCATCGTCATTCTTGTCATAGTTATCGTAATCCTGCTTGGTATCTGCTGGAAGTTCTTCAGACCAGAGATCATGAGGAAATTGATGAGGTCAAGGAGCTCTGCTTCAGAGGTACCTGAGTACTTCAGCGGCAATATGAGTGGAAACTTGCGCACGATAACTTACTTCGATTATGCTACTCTGAAGAAGGCCACGAGGGATTTCCACAAGAAAAACCAACTAGGAAGAGGAGGCTTTGGGCCCGTTTATCTGGGGAAACTGGACGACGGCAGGAAAGTTGCAGTGAAGCAGCTCAGCGTCGGTAAGTCAGGGCAGGGTGAATCAGAGTTCTTCGTGGAAGTGAACATGATCACAAGCATCCAG…
>OkoT042573.1	ATGTCGTCTGCAAATCCAAACACGGTCTTCCTCGTCTTCATCGTCATTCTTGTCATAGTTATCGTAATCCTGCTTGGTATCTGCTGGAAGTTCTTCAGACCAGAGATCATGAGGAAATTGATGAGGTCAAGGAGCTCTGCTTCAGAGGTACCTGAGTACTTCAGCGGCAATATGAGTGGAAACTTGCGCACGATAACTTACTTCGATTATGCTACTCTGAAGAAGGCCACGAGGGATTTCCACAAGAAAAACCAACTAGGAAGAGGAGGCTTTGGGCCCGTTTATCTGGGGAAACTGGACGACGGCAGGAAAGTTGCAGTGAAGCAGCTCAGCGTCGGTAAGTCAGGGCAGGGTGAATCAGAGTTCTTCGTGGAAGTGAACATGATCACAAGCATCCAG…
>OkoT042650.1	ATGGGAGGATTCCACTGGTTGTTCCTCTTCTCGCTTGTCGCCGCTCTGCTCCACGTTCATGGCATCCAGTCCCTGAACCAGACGTGCAACCCCACGGACCTGAAGGCGCTTCTTGCCTTCTCCAATGGCTTGGACAAGAAGGGCGAGGGGCTTGGCGGATGGGACTCCGGCGACGCCGACTGCTGTTCCTGGACCGGCGTCACCTGCGCTCTTGGGAGGGTGGTCGGGTTGGATCTCTCCAACAAGAGCCTCCATGGCGGCATCTCCTCCTCGGTCGCCTCCCTCGATGGCCTTGTGACGCTAAACCTCTCCTGGAACTCCCTTCGCGGCTCGGCGCCGGCGGAGCTCGGCCGGCTGGTGAGGCTGCGGGTGCTCGACCTCAGCGTGAACGGGCTCTCA…
>OkoT042717.1	ATGATGCGCTGGGCTCCGGCGGCGCACTGTCTCTTCCCATTCCTCCTCTCGTTGCAGTGCGGGGTGGTGTTCCTGCAGTGCTCCGCCGCGGCACCCGTGGCTGGCGATGTGTCGGCCCTAATGGCATTCAAACGCGCGATCATTGAGGACCCTCAGTCTGTGCTCTCGGACTGGACTGACGCGGACGGGAACGCCTGCGACTGGCACGGCGTAATCTGCTCCTCGCCGCAGGGCTCCGTCATCTCTCTGAAACTGTCAAACTCATCTCTCAAGGGATTCATTGCGCCGGCGCTTGGACGGCTGAGTTTCTTGCAAGAGCTATGTTTGGATCATAACCTGCTTTTTGGCACAATCCCGAAACAAATAGGCTCATTGAGGAACTTGAGAGTTTTGGATTTA…
>OkoT042734.1	ATGCCGTCTTTACCAAGCAGCAGAGGCAGCCCCACATTCCTTCATCGGGGGGAGGGAGGGAGGGAGCCTCCATTCCGCCGCTCATCATCCACCTTGCTAACCATCCAGTCTACTCCACTGAGAGAGAGACAGAGAGAGATTTGCAGAGCAGAATCACAAAGAACCGCCCCGCTCTTCAATGCTCCCCCCGTCCTCCGCATCGCCGCCGTCATGCGCCTACTCCTCCTCCTCATCCTCGCCGCGCTGGCGGCGGCGGCCACGCACCCGGCCGACCTCGTCGTGCTCCGGGACTTCCGCAAGTCCCTGACCAACGCCGACCTGCTCGGCTGGCCGGACGACGACGACGCCTGCGGCTGGCGGCACGTCTCCTGCGACCAGTCCGGCCACGTCGACAACCTC…
>OkoT042747.1	ATGTCTGAACCTTACGTGGGCCACAATTACTGGACTGAGTCTGAACCTTACATGGGCCGCATTTACTGGACTGGGTCTGAACCCTACGTGGGCCAGATTCACTGGACTGGGTCTAAACTCTATGTGGGTCGCATTCACTGGACTGGATCTGTACCGTATGTGGTTCCCGACCAAAAATTGTTGAAGAAGCTAGGCGGGCCAAGGGCCTGGTGCGGCGGTGGTCGGAGGCGAGCACCCCCTGCCTGGTACCGGTTGTTGAAGGCGTCCGGCGTGATGACGTTCCTGATTGCCGACGCCGGAGAACACGAAGAAGATGCGGAGGAGAGAGTCCATGTCCACGCCGGTGGAGGATGCCGATGCAAGGGAAAGCGTGTAGGAGACGGTGGGTCCGCAGGCGGC…
>OkoT042784.1	ATGGGGGCCCAGGTAAGGTCCGAGATATTCCGGCCCGTGGGTTGCGTCCGTTGGCAACTAGCCGTTGGTGTGCCGCCAACACATCCTCGTGCTCTGCTCTCGCTTTCTGCTTCCCTACTAGCCGTTGCCTGCATTACCTCTTCTCTAACCTCTCTCTCTCCTCAATGCTTCCCGCTTCTTGCAGCAGCACTCCAAACGCTTCTCCTAGCTTTGGTCCCAGCCTGTTCTTCGATCCAAAATGATCTGCTTCCTGCAGCGGCGGCCTCCGTCGCGCCTCCTCCAGTGCTACGCAGTAGCAGCCGCGACGCTCCTCTTGCTCCACCCACTGGCCACCGCCACACGGCACCACGCGACCGGCGACGGCATCGTCATCAGCCAGGCCGACTACCAGGGCCTGCA…
>OkoT043015.1	ATGTGGCGGTGGCGACGAGGTCGAGGAGCGCGGAGGCGCCGGAGAGCGGGAGGGCCGCGTCACCCCGCCGCCTCCACCCAGAACCGCGTTTGCAGCGATGGCACCAACTCTATAGGCCATGAGCTTCAACGTTTGCGGCGGTTAAATCCTGAACTGGCATCAATTTCCAGGTGGAGTGCATTTTTATGGCAATGGATGGATGTAGCTGCCGTGGTTAACGGGTTGATGCATTTGCCTTGTGATTTTACCAATGTTCCCGTGAGCTTCAATAATGTGCGGACCGACCAACATTTGCATGCAAGTGAAAAGGAAATTGTAAAACCCGATAAAAACCATGGATCTAATACCACAGAGGGGCTGGTTCATACAAGTTACCTGAACAAAGGCTCCTCCCTCTCT…
>OkoT043031.1	ATGTGTGTAGGCAACCATGGTCCAGCTTTTTGTGTAGCTACTGATTTTCAGCTCCCAACAGCTGCCTTTGTGTGGGTCTCATTCACACACAAGAGTGGAGCATACATTACGTCAGTCAGTCAACCCTGGACCCAACGCAAGCCCAAGAGGGAATCCATCCATCACAGCCTCTGCTCTGTTCTCTCTCTGAAGCACCGTGAGTTTGAAGAACAAAACCCGAGAAAGCCATGGCCGAGCACACCCAGAACCCCAGAACCTAGAGAAAGGAGAAGGGAAAAAAAAATCTCGTCTTTTGGGCCTCTGTTACTTCAGCTCGTGAGGATCGGAGGGAGTTCGGGGGAGTGGGAGAGGCGAAGCAGTCAGGAGGAAGCAAAGAGAAGATTCAATCAGGCAGCCATG…
>OkoT043112.1	ATGCTGCTTCCTCCCCTACCTTACATAACAACTGATATGGTCCATTGCGACGCATCCGGAGCTTCTGACCTTGCAACTGCAAAAGATGAACAACTAAGAGCAGCTATTGTCACCTCGGCTGTTACAGATGCGCAAGATGCTGCTGGACTGAATGGAATCGCAGAGTCCTGGAACAAGAAGCCATCAAACTGGAATGGCATGGACCCATGCGGAGACAAGTGGATTGGGATAACCTGCACCGAGAACCGGATCATATCCATACGACTCTCAAGCTTCGGATTGGCAGGGACCATTTCAGGGGACATTCAGGCTCTGACTGCATTGCAGAATTTAGACTTGTCGTACAACAAGGACTTGGGCGGTCCTCTCCCTTCAGATATTGGAAAATTGAGCAACCTC…
>OkoT043209.1	ATGAGCTCCGTCACTGCCGTCACGACCACACTGCTTCTGATCCCCCTAATTAGCCTCAGCTTGCTCCTCCTGCCACTGCCAGTGGCGACGGCTCGCACGAGCCTCACCCGAGGCGAGGCCATCGCCGTCGAGGACCACGCGACCGACTTCCTCGTCTCCCCGGACGGCACGTTCGCCTGCGGGTTCTACAATGTCTCCTCCACTGTCTTCACCCTCTCTGTCTGGTTCACCCGCGCCGCGGACCGCACCGTGGTCTGGACCGCGTCCCCCGCGCGCCCCGTGCACAGCAGGGGCGCCCGCCTCGCCCTCGACCCGCTCGGCGGCGTGCTCGTCCTCACCGACTACGACGGTACGGTGGTGTGGAACTCCACCTGCACCACCGGCGGCGGCGGCTCCGTC…
>OkoT043602.1	ATGGAGAGTATGAACGCCACGCGGTGGAGTCTGATGACCCGGCTCGTACCGGAGGCCGCGACCTCCTCGCTGCTGTTCGTCAATGGCAGCAAGGAGTACACGGATTCGCAGGGCAACTCGCAGGTGATCCACGGACTCGTGCAGTGCACGAGGGACCTCAACGCCAGCAAGTGCACCAGCAATTCTTCGGCGGTACTGATTGCCAGCATGACTGTTGGTTCACCGGTGCTCATAATCTGCAACGGCATCTTGGTTGTGTACCTGTTGCGCCACCGCAGGAAGAAGGAAAGACAGCTCTTGCTCCAACAAGATGTTACAGGGGTCGTGCGTCTGGAAGATGAGTTTGAGAAACGGGCAGGGCCTGGGCCATTCCGCTATAGCGAGCTGGAGCTTGCAACC…
>OkoT043608.1	ATGGCGCCGCGGTGCTTCTTCATCCTCCTCCTCGCCGTCGTCTCGTTGCTCACTGGAGGTTTACTCGTGGCTGGCCAGATATGCTCGACCACGGACAACTTCACTACCGGCAGCCAGTACCAGGTAAACCTCCTCAAGCTCATCGGCGACCTTCCGCCGAGCACCATTGCCGGCGGCGGCTTCGCTGAAGCCACGGCTGGCAGTGCACCGGACAGGGTATTCGGCCTTGCCATGTGCTACGCGGACCGTAACTTGGCCCAGTGCCAAAAATGCTTTCGAGACGTGTCTAGAGATGTGCAGCAGAAGTGCCTCTTCAGCCGGGAGCTGAAGGCCTGCTACGACGAGTGCTTCGTCCGCTACTCCGACCAGTCGTTCTTCTCTGTCGCCGACCTTGATATC…
>OkoT043852.1	ATGGATCCAACAACCTCTATCCCTCCATCTCTCTTCATCGGATCTCTGCGAGCACCGTGGAGGAGGTATCACCTAGGAGTGTACGATTGGGAAGTCGACGACGACCAAGAGGATGAAGCAGTCATGAGGGGATGGAGATCCGTGGCACTATATTGCATGTGCCATGCCAGATGTTTGCTCCATGGCGGTGAGCAAGGGCAGCAAGAGACACCGCACCTAGGGAGAAACATCATCTTGTCCCATGTCCTGGGGCCCAAGCCATCTCCTCCATCCGTGCCAGTGCCATCACTTCCTCTCGTCAAAGATCCGCTGCCACCGCAGATGCCCGACCGGGAACCCAACTATAAACAAGCACCTGAGCTTCTTCTAATGGCCGCTGCATGCTCACCAGTCTCTCTA…
>OkoT043856.1	ATGCTCACCAGTCGCTCTAGCTATCTTCTTGCTCTCAGCACTCTCCCTTGTGTTGCTTCTTCTTCCTCTCTGAAACCGATTCCACCCAGTGCTAATGGCAGTGTCACTGACCTCGCCACGCTGCTGGCTTTCAAAGCCCAGTTCTCCGATCCTCTTGGCGTCCTTGCCAGCAGCTGGACAACCAATGTGTCCTTTTGCAACTGGGTCGGTGTCTCGTGCCACCGTCATCGGCAGCGCGTCACCGACCTGATTCTGCGCAACACACTTCTCCAAGGGGAGCTCACCCCGCACATTGGTAACCTTTCTTTCCTCTCTCGGCTGGACCTTAGAAACACAAGCCTCACAGGCTCCATCCCTGCTGATATTGGCACTCTGCAACGGTTTAAATACCTATTTCTT…
>OkoT043858.1	ATGAGCAGATGGAGATCCATGGCACTATATTGCATGTGCCATGTCAGATGTTTGCTCCATGGCGGCGAGCAAGGGCAGCAAATGACACCGCATCCAGGGAGCAACATCATCTTGTCCCATGTCTTGGGGCCCAAGCCATCTCCTCCATCCGTGCCAGTGCCATCACTTCCTCTCGTCAAAGATCCGCTGCCACCGCAGATGCCCGACCGGAAACCCAACTTGACAAGCCAGATAAACAAGCACGTACCTGAGCTTCTTCTAATGGCCGCTGCATGCTCACCAGTCGCTCTAGCCATCTTCTTGCTCTCAGCACTCTCACCTTGTGTTGCTTCTTCTTCCCCTCTGAAACCGATTCCACTCAGCGCTAACCGCAGTGACACCGACCTCGCCGTGCTGCTG…
>OkoT043860.1	ATGGCCGCTGCATGCTCACCAGTCGCTCTAGCTATCTTCTTGCTCTCAGCACTCTCCCCTTGTGTTGCTTCTTCTTCCTCTCTGAAACCGATTCCACCCAGCGCTAATGGCAGTGTCACTGACCTCGCCACGCTGCTGGCTTTCAAAGCCCAGTTCTCCGATCCTCTTGGCGTCCTTGCCAGCAGCTGGACAACCAATGTGTCCTTTTGCAACTGGGTCGGTGTCTCGTGCCACCGTCATCGGCAGCGCGTCACCGACCTGATTCTGCGCAACACACTTCTCCAAGGGGAGCTCACCCCGCACATTGGTAACCTTTCTTTCCTCTCTCGGCTGGACCTTAGAAACACAAGCCTCACAGGCTCCATCCCTGCTGATATTGGCACTCTGCAACGGTTTAAA…
>OkoT043982.1	ATGGCGCCATCCACTGCTATGACGTTCTTAGTCCTCGCATGGTTGGCAGCAGCATCCGAGCTTATCACTATCATCCATGGCCAGCCCGATTCTCTAGGTACGTACCTCAAGGCTCAAGCTTCTTCAAGAACTCCTCCCCCCTCCTCCTCCACGCCAGCCGAGAGCTCTGTGCTGATCGCGTCTCCACGGCTCTCACCAGGTTTCATCAGTATCGACTGCGGCATCGCCGCTGACGCGGCCTACCCCGACCAGAACACCCGTGGCCTCCTCCACGTCCCCGACACCGACTTCACCGACGCGGGGCGCAACGCCGGCGTCAGGCCGCCGTACGACAACCCGGACCGGTACGAGCTGTACCGAACCCTTCGGTACTTCCCTGGCGAGCGGAGCTGCTACACG…
>OkoT043985.1	ATGGCGCGTACAACGGCCATCGGGACTCGCGAGATGACATTCTTGAGTCTGGTGTGGTTGCTGGCAGTATCCTCCGAGCTTATCACTATCACCCATGGGCAGCTCAATCCAGAATTCATCAGCATCGACTGCGGCATCGACGCCGGCTCCACCTACGTCGTGCAGTCCAGCAGGCTGCGCTACGTCTCCGACGCCGGCTTCACCGACGCCGGGCTCAACGCCCGATTGGAGCAGCCGAACCCGGATTTCGCCAGGCGGTACCTCACCGTCCGGTACTTCCCCGACGGCGAGCGCAGCTGCTACACGCTCCGGCCGGTCAAGCCGGGCGGCAAGTACCTCGTCAGGGCGGCCTTCCGCTACGACAACTACGACGGGCTCAACAGGCTCCCCGTCTTCGAC…
>OkoT043987.1	ATGGCGCCATCCACAGCTATAGAGCTCGTATTCCTAGTGTGCTTTGTAGCATCGTCGGAGCTTGCCCATGTCATCCACGGCCAGCTCGATTCAGACTTCATAAGCATCGACTGCGGCATCGCCGCGAACCGGACCTACTCCTCCGATCTCTCCCGCGGGCTGAACTACGTCTCCGACGCCGGCTTCACCGACGCGGGGCTCAACGCCGACGTGAGGTCGCCGTACGATATCCGCCGCCAGGATTTCGCTGTCCGGTACAGGACTGTTCGGTACTTCCCCGAGGGTGGCGGCGGAGCGCGCAGCTGCTACACTCTCCGGCCGGTGTCGCCAGGCGGCACGTACCTCGTCCGGGCCTCCTTCTATTATGGCAACTACGACGGGCTCAACAGGCTCCCCGCC…
>OkoT044072.1	ATGCATCATCTCCTCCGTCTCCTCCTCCTCTTGCTCCCCCATGCAGCAACCTTCTCCGCCGCGGACGGCGGCGGTCGCTGCGACCGCCAGTGCAACGGTGTTGTTACCCCTTACCCTTTCGGCTTCTCCGGCGACTGCCCCATCATCCTGACGTGCGACGCGACCATCTCCAGCATGCCGCTCCTGCCGCACAGCACGCCGGCCCAGGCGTACCCGATACTCTCGTTCAACTCCACCGCCTCCACCCTCCTCGCCACCGTCGCGCCGTCCTGCAACCGCACCGTCCGCGCCGCCGAGGCGTCCCTCGTCGGCCCCGGCTACGCTGTCTCCTCCCGCACCAGCCTCTTCCTCCGCGGCGGCCGCGCCTGCCGCGCGCCGCAGACGGGGTTCAACTGCACC…
>OkoT044120.1	ATGGCGCCACGTCGTCTCCTTATCGTCTTCATCGTCGTCTACGTACTCACGTCGCTCTGCGGCACGACGGTTGGTCAGAGCGACAAGGGCCTGCGGGCGTTTAATCCATTCTGCTCGACGACGAACAACTACACCGTCGGCAGCCAGTATAAGAAGAACCTGGACCAGCTCCTCGCCGCGCTCCCCGCGGCGGCCGGCGACCACGGCTGGTTCAAGGGAAGCGCCGGCGTGGGGCCCGACCAGGTGTTCGGCCTCATCATGTGCTTCGCGGACCGCAACGCGACGCAGTGCCGTGACTGCCTCGCCGGGGCGCCCACCGGGATCACGGCGGACTGCCCCGGCAGCCGGAACGTGAGCGCGGCGTACGACGCGTGCGTGCTCCGGTACTCGGACACGTCC…
>OkoT044148.1	ATGCAGGTGGGAAAGGCAAAGCCTGTCTTCGCCTCCTCACGTCCGACTTCGAGTCCCGCGCCTACGACTGTTATTAACAGCTTCTCCATCTCCGATTCCTCCATTGCGGTGAAACTGCTGACGCTGATGTGCGATGCGATGACACAAAGGGTGTCCGAGAGCAGCGCGCCGGAGGTGAGGAGGAGCGCGTGCACCTGGAGGCAGGAGGCGGCGGGGGAACGGGAAGCGCTCGCGGAGGAGGCTCTCGAGGACGGGGAGGCCCTCCGCATGGGCGCATCATACGCTCTTCGGCCAACTGTGACTCCGCCACTCCGGCCGCCGTCGCTTCACGTCGCCGACAGCTACTTCAACCTCACCTGCAACACCACCTTACATCAACCGCGGCCAACAGTTGGGGAT…
>OkoT044227.1	ATGTTGCACACTGGACAGCACTGCATGCTGCAGGTATCAGTCAGCAGTGTGGTTGTCACTGGCAGCAATGAGCAACCGGGCGGGCATATATCCCCGGCCAGGAGCAAAAGGCAAAAAGCCATGCATCTCTCTCTCTCTGGTGCTGCTTTCTATCATCAGCAATACCAATTCCAATTCCCTCCACAGATTCCCCCTCCACTTATATACTCCCTCCCAGCAAGCACAAGGCCAAGAAGAAACAAATCGCTGCTTCGTTCTGTCGATCTCCTACCTGCTGGTGCTATTATGGTGGTCACTCTTTCTTCTGTTCCGACGTTGCTATGGTGTTTCGTCCTCCTCCTCTTTGCAGCCGGTGATGGCGGCGGGGCATTGGACACGCAGGCCGCGTACCTTTCCAAG…
>OkoT044255.1	ATGGCGCAAAACGGGGTGGCCATGGTTCTTGGTTGCGCTGGATTGGGTTGGTGGGAGTTGTGGATGGCTGGATGCATACTTGAAGACGAGAATGCGTGTGTGGACGCGTCAGGAGGATTTGGGCGACGTGGAGATCCGGGAGCGGTGACGAACGGGCTCGGTGAGGCGGGTCTGGCGACCAGCGACGTGGAGACGTGGGTGCGGCGCGGTGAGCACCGGGCGCGGCGAGCGTCGAGTCGGGGCGACGCGGAGGCGGGCGGGACTAGCGGCGCCTGCATAAACCGAGATCTAGCTACTTTAGGGAGGCCAGCCATCATGGAAGACACCAACAAGCAGGAGGAGGAGGAGCACAGGGCCGCCGTGGACGGCAAGACGCAGCAGCTGACGGTGTCCGCCGCC…
>OkoT044269.1	ATGACGGCGCCTCTCCTTTTACGCGCCGCCTGCCTCCTCCTGGTCGCCGTCGCCGCGGCGGCCCGCATCGTGCCGGTGGAGTACCTGTACCCGCCCTTCAACCTCACATACTTCCACTTCATCGACACCAACGGCGTCTTCCTCCTCTCCCCCAACGCCAACTTCTCCGCCGCCGTCTACAACGCCGGCTCCATCGCCGCCTCCGACACCCAGTCCCGCTTCTTCTTCTCCGTTTTACACAGCGCCTCCCGCACCCCGGTCTGGACAGCCACCGCCGCCGGCTCCACCATCCTCGAGTCCGTCGTCCTCTCCCTCTCCGCGCGAGGCCTCTCCCTCTTCGACCCCTCCGCCGCCCTCCCCGACCCGGCCTGGTCCACGCCTCGCCTCCGCCAGCCCGCC…
>OkoT044287.1	ATGGCGTCGCCGCGCCACATCCCCGCCGCCGGATCCGGTAACAAAGAGAACATCTCTGGACATGGAGGCCCTCTCCCACAGGTGGCCTCCTCAGCAAAGGAAAAGAAGAAACCTGCAGGTTTCAACTTGAGGAAAAGTATCGCATGGAACCCTGCATTCTTCACCGAAGAAGGTGTTTTAGATAACTCGGAACTTTCTGTGCTTACTGGCTCCGAACTGATGTCAAATGGGAGTCCTTGCTCGAGTGTCAATGGTACAGTACCGCCGTTGTGTCGGTCTGGGAGATATAATTACACATATGTACTCAAGGAAGTTGCAGGTAACTCATGTGGAAAATCGTCTGCAAAATATCACTCCACAGGCAACCAGGGAAGGAGATTGTTTTCTTCAGCGAAAACT…
>OkoT044307.1	ATGTGGCGGCACCTCCTCTTCCTCCTACACTGCTACGCCGCGACGCTCCTTCTCCCGCCGGCCGCCGTCGCACAACCACACCACCACCGCCACGCTTCAGCACGCGACGGCGTGGTGATCAGCCAGGCGGACTACCAGGGCCTGCAGGCCATCAAGCACGACCTCTCCGACCCCTACGGCTTCCTCCGCTCCTGGAACGACTCCGGCCTCACCGCCTGCTCCGGCGCCTGGGCCGGGATCAAGTGCGTCCGCGGCAGCGTCGTCGCCATCACCCTCCCCTGGCGTGGCCTCGCCGGCCGCCTCTCCCAGCGCGGCATCGGCCAGCTCGCGGGCCTCCGCAGGCTCAGCCTCCACGACAACGCCATCGCGGGGCCCATCCCCGCCGCGCTCGGCTTCCTC…
>OkoT044350.1	ATGGGCAACTGTGGGACGAGGGAGGAGAATGCCGTCGTTCCTGCGCACGCGCACGTTCAGCAGTTCCACTTGTTACAAAATCCTATCAAGACCACAAATGCAGATAGGAAACACACCCGCACCTCATCAGATACAAGTGATCCTTCAACACCTAGGAAAATCGAGGACACCAAGAACATTTGCATTTATAACAATGTGATCTCCTTCACATTGTTTGAGCTCGAGACAATCACAAAGAGCTTCCGTGCTGATTATATTCTTGGTGAAGGAGGATTTGGGACCGTTTACAAGGGTTACATTGATGAGAATGTCAGGGTTGGTCTGAAGTCATTGCCTGTTGCAGTCAAAGTGCTCAACAAAGATGGACATCAAGGGCACAGAGAATGGCTTACTGAGGTT…
>OkoT044712.1	ATGCCAAATCATTACCAGATTCTCCATGCTATTTGCGGAGTACTCATCATCGCTGCTGCAGCAGCTCAGGCGATCAACAATGGGAAGAGTGATAAAGATGTTCTCCTGGAGCTCAAGGACTTCCTGCGGGCACAAAACCCAATAAATGGAGGAGCATACGAAGGCTGGTCGGAGTCGGATGCCTCACCGTGCCACTGGAAAGGAGTCCGGTGCGACTCTGCCGGGCACGTCGACGTCCTCGACCTCTCAAGCTCAAACATCTCTGGCCCGTTCTTCGGCAATTTCTCTCGGCTCACCAGCCTCACCTATCTGGACCTTTCAGCAAACAGCATCATTGGAGAACTCCATCCTGACCTCAAACATTGCCGATCACTCCAGTACCTCAACATATCAAACAAT…
>OkoT044726.1	ATGCAAGGCACCCTCCGCAATTCACAAACCATAAAGGACCAACAAGCCAAAATGAGGCCTTCACCACCATCAGCGCAACTGATCTTGCTCCTCGTGTTCTTGCATTTCGCTCTCTTGCTCGTCAATGGCGTCGCGGGTGGCAACAGCGATGCCCTGCGCGGCGACGCGATGGCGCTGGTGTCACTCAAGGCCGCGCTCAACTGCCACCAGCACGCTCTGCGGTCGTGGTCGGCGGACAATGCCGAGTCGGTGTGCGCATGGACCGGCGTGCGGTGCGCCGGCGGCCGCGTGGTCGCCGTCGACATCGCCAACATGAACGTGTCCACGGGCGCGCCCGTGTCCGCCACGGTGACGGGCCTCGACGCGCTCGTGAACCTCTCGCTCGCCGGGAACGGCATC…
>OkoT044729.1	ATGAGAAGACACATCCTTGCTTGCCTCCCTCTGATCACACTCCTCACCCTCTCTGTAAACTCCAGCTGCCGAATCGATCCACAAACACAAGCCCTTCTTCAATTCAAGGCCAGCCTGAACGACCCCCTGAACCACCTCCAGTCATGGACGAACGCCACCTTCGCGTGCCGGTTCTTCGGCGTCCGGTGCAGCAAGGATTCAAGCATGGTCACCGAGGTAGCGCTGTCGAACTTGAACCTTTCCGGCAGGATCTCGCCGTCCATCTCCACCTTGCAAGGCCTGACACGGCTTGAGCTCGACTCCAACTCGTTGTCGGGCCCCGTGCCGCCTGAGCTCAGCAGGTGCACCCAGCTCAGGTTCCTGAATCTGTCAGTCAACTACCTCACCGGCGAATTGCCG…
>OkoT044738.1	ATGCGTTTGCACGCCCCGATGCCGCCGCAGCCGCGCCGGCTCCATGGCCGCCGACTCTTGGTCCTCCTCTTGCTGTTTTCGCTGCTCATGCTCGAGAGGTGGAGCCCGGCGTCTGCGTCAGCGCTCTCGACCTTCGCCTTGGCCAAAGCCGACGATACGACCATAGTGTGCGGCCTTCTGCCGTCCGATGCGTCGCCGCTGCTCGTGGACCTCAACTGCACGGCGGCCGGCGGCGATCACGCGCGGCAGGAGACGTATCCGTCGTCGCAACCGTTCTCCGCGCTCGCCGGCGGGGAGGAATTCCTCTGCGCCGTGGGGCCCTCCGGCTCAGGCGCCGGCGCCGTGGACATGCGGTGGTGGGATCTGTCAAAGGACGGCGACCACAACAGGTCCAAGAGG…
>OkoT044904.1	ATGGCTTTGCAATTCCGTATACTTGTCATGGTCACTACCTGCTTGATGCTATTCCCAACAAGCGAGCAGTCTTCACAGAGTGAGCTCCTGCAACAGCTCAGGAAGCAGCTGGAGTACCCAAGGCAGCTAGATGCTTGGAGCAGCTCAAGCAGTGATCCCTGCTACACTCAGCCCACTGCGGTGCTCGCTGTGACCTGTGAGGGAAATGTCATCACGGAGCTTAAGATCGTCGGTAACAGGATTACCAAGCCACCAAAGTTCAGTGGTTATCCTGTTCCAAATGTCACCCTATCAGAAACTTTCGTTCTTGACTCGTTTGTTACAACGCTAACAAGGCTAACTACCTTGCGAGTAGTGATCCTAGTGTCTTTGGGCCTATGGGGTCCACTTCCTGAGAAA…
>OkoT044919.1	ATGCACAACTGGGATTACACCCCTACCAAACAGCCCACTCAACCTCTCGCCTTGCCCGCCCCGCCATCATCATTTCCGCCACCTGCTCGAGCGCGCGCACTACACAAATGCACAAGCCGAGCGCTTTGCTTTGCTTCGCTTCTACGCCCCTCCACCGCTCTCTCCCCTCCCCCTTCTTCCCCACCTGGCCGCCGCACCGCCATTAAAATGAGGCGCCTACTCTACCCTTCACTCGGCATCCTCCTCTCGCTGTTCATCGCCCCGGCCGCGGCGCTGACGGCCGACGGGCAGGCGCTGCTGGCCTTCAAGTCGGCGGTGACGGACGACCCGGCGTCGGCGCTGTCCGCGTGGTCGGACTCCGACTCCGATCCGTGCCGCTGGCCGGGCGTCACGTGCGCG…
>OkoT045436.1	ATGATAGGGAAAAACATCTACGCAATCAATCAACAACTCAGAGGAAGTGAGTGGGTTCAGGGACGGGGGGATGGCTGGCCGCCATCGCCGTGCGCCGCCCCTGCTAGTTTCTCCGTCGCCGCCGTGCGCAGGTCGAGCGAGAGAGAGGAAGGGCAGTTCGGTGACAGAGGGAAAGAAGGACGCGGTCGTCCCTACATCTACGTCGGCGCGCAGCCGCGGTGCTCAAGCTTAGAAGAACAAGTGGAATCAGAAGCGAGATGGCTGAGGTGGAGATGGAAGCTACCTGCCTGCAGAGAAAAGTACATTGAACATATGCAGTATTGCAGCCACCATCTACTTTGCCCCAAATATGATTCTCCTATGCTATCATGGCGTTTGCATGAAGCGATGAGGTACGGC…
>OkoT045525.1	ATGAAGCTCTTATCGTTGGTCTTTGTATTATTGGGATGCCTACAATCGTTTGTTGCTGCAGACTTCCAAGTTGACGCACTGTATGAAATGAGGATGCAACTCAGTGACAGCCGTGGTGTCCTCAAAGATTGGAAGGATAATCAAATGAGCCCGTGCTATTGGGTTAACATTAACTGTCAAGACAATAAAGTTGTATCAATAACTTTGAGCTCATCTGGATTATCAGGAGTCTTGTCGCCCAGCATTGCAAAGCTAACATCTTTACAACAGCTGTTATTGGACGGCAACAGCATAACTGGACAAATTCCTGACGAGTTTGGGAACCTATCAAGTTTGACAACTCTAAAATTAGGAAGAAATGGTTTAAATGGTTCAATACCTGGCTCTCTTGGCCGCCTC…
>OkoT045535.1	ATGGCCGAGCTTTCAAGCATTCCTCACGCAAGCGAGCAAAGATTGACGCAAACACACAGAGTCGCTGGGCCAAGACCCCAGTCGCTCTCCGCACTCCGTCAAAGACCCACGACACAGCACAACAGCAAGGCGGAACGGAGAACAGGGGGAGATGGATCCCTAACCGTCGTATCTCTCGGCCTGTTCGGCGAGCTTGGCCAGGCACACGACCTTCTCCCTCTCCTCCATCTCCTCCGCCACCGCCGATCCCTTCCTGCGTGTTGGCTTGTTGACTCCACCCTCTCCCAACTCCCAGTTCCCCTCTTCACCTTCCTAAAACGGAAGGGAAGGCATCACATCTTCGTTAAACTTTTCGCGGTGCATTGGGTGATTGATGAACAGGAAGTATCTCAAGGCACA…
>OkoT045572.1	ATGAAGAAGGAATTTGAACTGGTGAATCCTTCCACTGACAGTATAACTGTAGCGGTTTCAGTATGTGGGGCTATTGTGATAACAATATTCTCTGGATCACTATTGGATTGGCTCGGCAGACGTGCTGTACTGGTTCACTCATCTCTGCTATTATTTTTCGGCGGTGCTCTGATGTTATGGTCTCCAAACATCTACATTCTACTTCTAGCTAGGCTAATTATGGGATTAGGGAGTGGTTTGGTTTTCACCTCTGTCCCAATTTACATATCTGAAACATCTCCTCCAAATATGAGAGGATCATTGGGAACTATGCCACAGTTCATGTTCTTCATAGGAATTATCTTCTCCTATTGCCTTATATTTTGGTTGACACTAATGCCTTCACCCAACTGGAGAATA…
>OkoT045806.1	ATGTACAACGGCAACAACAGTCTACCCATAGACTTCGTCAAGTGCTGCAAGGAGGAGGGCAATGGAAGGAAGATGTACGACACAGACATCTTGATGAATGATGGTGAGGCTCAATCATCTCAAGTTTACGTTGAGTGTCTGGACAAGATTCGTGAACTCGCGGTGCGATGCCTAAAGGAAGTCGACGTGGGTGAGAGACCGACCATGGAAGCAGTGGTGGAGGAGCTTAAGTCGTTAATGGCGGCAGCCACACCGACCTCGCCGCTGCTGGCTTTCCAAGGCGAGCTCTCTGATCCTCTCCGATTCTTGCGAAACCGGACGACAAATGCGTCCTTTTGTCACTGGATCGGCGTCTCATGCAGCCGCCGTCGGCAGCGCGTCACAGCTTTAAACTTGCCA…
>OkoT045810.1	ATGTTTACAACTTATCACATAATTTCCCATGTGGTGGCCTCTGAGTCTGCAAGGCCGGGCTGCCCTACCAAGTGCGGAGACGTAGAGATTCCCTACCCATTCGGCATCGGTGAGGAATGTGCGTGGCTTGGCTTGGATGGTGAGTTCATGATCACCTGCAACCAGAGCTACAGCCCTCCGAGACCATACTCAGGCGAGCTAGAGGTCATGAGTATCACGGTGGACTCCGGAGAGATGCGCTTCGCCAGTCCCGTGTCGTACATCTGCTACGACTCGTACAACACCACAGAATCCGCCGGAGCGGCCTGGTCATTCGAACTCGCCTGGTCGTTCCGGATCTCGAAACGGTGCAACACGTTTACGGCCATCGGCTGCAGCACGGTGGCTTATCTGGCGGGC…
>OkoT045820.1	ATGGCTCTACTTGTGTGGTTTGTGCTTTCTGCCGCCCTAGTAAGTTCCCATGTGGTGGCCGCTGCCGGCGCCTCTGAGTCGCGGCAGATGGCAGCTGCAAGGCCGGGCTGCCCTACCAAGTGCGGAGAAGTTGATATTCCCTACCCATTCGGCATCGGTAAGGAATGTGCGTGGCTTGGCTTGGATGGTGAGTTCATGATCACCTGCAACCAGAGCTACAGCCCTCCGAGACCATACGCAGGCGAGCTAGAGGTCATGAGTATCACGGTGGACTCCGGAGAGATGCGCTTCGCCAGTCCCGTGTCGTACATCTGCTACGACTCGTACAACGCCACAGAATCCTCCGGAGCGGCCTGGTCATTCGAACTCGCCCGGTCGTTCCGGATCTCGAAACGGTGC…
>OkoT045951.1	ATGATCTGGGCGTATCGGGTGGAAGAAGAAAAGGGAGACCGGAGACGGCGGATATCTATATTGTCGCTCTGTGTGACCCCTGCTGCGGTGTTGGCCTGTGGAAAACTTGGAGGAAATTTTACACAAATCAATGTGAAGCGCCTCCTCAGACAAAGAGAGGACGGCCCGGATGCACCAGATATCCGACCCCGGGAACGTCAAGTCGTTCGTTGGGCAGGTTGCACCCCGTCGCCAGCGCATGCACAGCCAGGAACACCAAGGCCCGTTCGCAGCTCCGCCACCAGCACGTGCACAATCAGGAACGCTAAGGTCCTTCACGCATGTTCGCCTCCGCCACCAGCTCTGCACAGCCACGTACTCATCAATCCTAATCTAATCATCATCATTCCCAGCTGCTGC…
>OkoT045975.1	ATGAAGCCCTTGTCGTTGGTGTTACTATTGTTGGGATGCCTACAATCTTTTGTTGCTGCAGACTTCCAAGTTGACGCACTGTATGAAATGAGGATGCAACTCAGCGACAGCCGCGGTGTTCTCAAAGACTGGAATGATAATCAAGAGAGCCCATGCTATTGGGTTAACGTTAACTGCCAAGGCATTAATGTTATATCAATAACTTTGAGCTCATCTGGATTATCAGGAGTCTTGTCGCCGAGCATTGCAAAGCTAACAACATTACAACAGCTGTTGTTGGATGGCAATAGCATAACTGGAGAAATTCCTGAGGAGTTTGGGAACCTATCAAGTTTGACAACTCTAAAACTAGGACGAAATCGTTTAAATGGCTCAATACCTGGCTCCCTTGGCCGCCTC…
>OkoT045977.1	ATGGCTCCGGGGCACTCGGGGAAGGCATGGGCCTTGCCTGGGAAGCTTCTCACTGGTCTTCCTTCAGTGAGAGGTAGTGAAAGCTTTCATCTGCACCCTGCAGAGACGAAATGGAGAGGAAAGGCCATCATTCCATCTTTCTTCGAGTTGAGCGATCATCTATCTCGCTTCAAGAGGGCTTTCTGCTTTGAGTCAAGCAAACAGATTCAGAGTACACTCAGCAGTGCTTCAGTTCCTGAAAGCACTTCCAAGGTAAAGTCTTCTCAATATTTTCACATCATAAATCAGATATTCTTCTTAGCAGTTGACGCACTGTATGAAATGAGGATGCAACTCAGCGACAGCCGCGGTGTTCTCAAAGACTGGAATGATAATCAAGAGAGCCCATGCTATTGGGTT…
>OkoT045980.1	ATGAAGCTCTTGTCGTTGGTGTCACTATTGTTGGGATGCCTACAATCTTTTGTTGCTGCAGACTTCCAAGTTGACGCACTGTATGAAATGAGGAGGCAACTCAGCGACAGCCGCGGTGTTCTCGAATACTGGAATGAGAATCAAGTGAGCCCGTGCACTTTGGTTAACGTTAACTGCCAAGACAATAATGTTATATCAATAACTTTGAGCTCATCTGGATTATCAGGAGTCTTGTTGTTGGATGGCAATAGCATAACTGGAGAAATTCCTGAGGAGTTTGGGAACCTATCAAGTTTGACAACTCTAAAACTAGGACGAAATCGTTTAAATGGCTCAATACCTGGCTCCCTTGGCCGCCTCTCAAACCTCCAAAATTTGGATCTAAGCGAAAATATCTTA…
>OkoT045982.1	ATGAAGCTCTTTTCGTTGGTGTTACTATTGTTGGGATGCCTACAATCTTTTGTTGCTGCAGACTTCCAAGTTGACGCACTGTATGAAATGAGGAGGCAACTCGGCGACAGCCGCGGTGTTCTCAAAGAATGGAATGATAATCAAGTGAGCCCATGCTATTGGGTTAACGTTAACTGCCAAGGCATTAATGTTATATCAATAACTTTGAGCTCATCTGGATTATCAGGAGGCTTGTCGCCGAGCATTGCAAAGCTAACAACATTACAACAGCTGTTGTTGGATGGCAATAACATAACTGGAGAAATTCCTGAGGAGTTTGGGAACCTATCAAGTTTGACAACTCTAAAACTAGGACGAAATCGTTTAAATGGCTCAATACCTGGCTCCCCTTGGCCGCCT…
>OkoT045985.1	ATGAAGCTCTTGTCGTTGGTGTCACTATTGTTGGGATGCCTACAATCTTTTGTTGCTGCAGACTTCCAAGTTGACGCACTGTATGAAATGAGGAGGCAACTCAGCGACAGCCGCGGTGTTCTCGAATACTGGAATGAGAATCAAGTGAGCCCGTGCACTTTGGTTAACGTTAACTGCCAAGACAATAATGTTATATCAATAACTTTGAGCTCATCTGGATTATCAGGAGTCTTGTCGCCGAGCATTGCAAAGTTAACAACATTACAACAGCTGTTGTTGGATGGCAATAGCATAACTGGAGAAATTCCTGAGGAGTTTGGGAACCTATCAAGTTTGACAACTCTAAAACTAGGACGAAATCGTTTAAATGGCTCAATACCTGGCTCCCTTGGCCGCCTC…
>OkoT045986.1	ATGAAGCTCTTTTCGTTGGTGTTACTATTGTTGGGATGCCTACAATCTTTTGTTGCTGCAGACTTCCAAGTTGACGCACTGTATGAAATGAGGAGGCAACTCGGCGACAGCCGCGGTGTTCTCAAAGAATGGAATGATAATCAAGTGAGCCCATGCTATTGGGTTAACGTTAACTGCCAAGGCATTAATGTTATATCAATAACTTTGAGCTCATCTGGATTATCAGGAGGCTTGTCGCCGAGCATTGCAAAGCTAACAACATTACAACAGCTGTTGTTGGATGGCAATAACATAACTGGAGAAATTCCTGAGGAGTTTGGGAACCTATCAAGTTTGACAACTCTAAAACTAGGACGAAATCGTTTAAATGGCTCAATACCTGGCTCCCTTGGCCGCCTC…
>OkoT046093.1	ATGTGGATCAGGAGATGCTGTGAATGCAAGCGGGTTGACGTTGAATTTGACCGCTTCAGCCATATAAGCAAAGCCGAAACCAAGAACTGCAAGCCAAATGCTGCCGCAATGGCTTCACCATCCCACCATGCCCCGATGATGACTGCCACCACCTTCATGTTCATCGCGCTCTTCTTCCTCCTCTCCGGCGGTGTTGTACCGCAAGCCTGGGCGCAGCAGCCCTACGGCTCGGCGGTCGCCGACTGCAACAAACAGCACAACGACACGGGTTTGCTCGGCTACTTCTGCAGCAGCGGCAGCGCGCCGTCGTGCGAGACCTACCTCACCTTCAGCGCCCGGCCGCCCTACGCGGACGTCGCCTCTATCGCGTCGCTCCTCGGCGTCGACGCCGCCAGCCTC…
>OkoT046266.1	ATGGCTGCCGTAATCTCCGTGATCGCCGTCTATCTCCTACTGGCTCTCTTCTCCGGCCGCAGCCACGCGTTCAACCTCATGGACTACGACTGCAACAACGGCAGCTCCTACGGCCTCAGGACCACCTACCACTCCAACGTGGTCACCCTCCTGGCGTCCCTGACAACCAACGCGTCCAGCTCCGCCGTCGGCTTCGCGGCCGGTACTCTCGGCACCGCGCCTGACAAGGTATGGGGCCTCGCTCTCTGCCGCGGCGACATCAACGGCACCGACTGCGCGTCCTGCCTCAAGCTCGCCTCGGACATCGCCTTCGGCAAGTGCAGTGGCGTCAAGGACGTGTCCATCTACTACGACCGCTGCCGCCTGACATACTCCGGCAAGAACTTCCTAGCCAGCCCG…
>OkoT046397.1	ATGAGAAAGGCGTTAGTTCAAGTGGTTCTGATTTCGGAGGCCGTACTTCGATGCATGGCTGATAATGATTTTATCCCAGAAGGTGAATACATCAAGGTCAAACGTATCTCATTTGCTGTTCTACTAGTTTTCGCATTCCTGGTGTTTGGCCTGGCCATTGGGATTATCAGATACTTGAGAAACAAGATCACAGCCAGAGAGACCACCACCGAATCTTTCAAATCGTCACAAGGAAACAAAGTGCACGGGGAGGTGATTAACAGATGGTCGGGGCTGTACAAGTTCACCAAAGCCGAGATCGAAAGGGCGATCAATTACGCGAATAGCAGGATCTACCTTGGGTCCGGTAGCGCAGGCCAGGTGTACCAGGGGGTGCTACCGAGCGGTCAGCTCGTCGCC…
>OkoT046398.1	ATGGCACTGGGGCAAGGTCGCCAAGGGCACGCCGACTGCCGGGGAGGGGCGCCAGGGCGGGGGTGCACCGGGGAGACGGCTGCCAGGATGGGGGCGCCAAGGAGGAGGCTGCCAGGGCGGGAGCGCTCCGGGGAGGCGACGTCGGGGCGGGCGCGTCGGCACCGGGAGAGGCGTCGGGCGGGGTGCGCCGGGAGGCGGTGCGGGTGGGGCGAGGCGAGGAGGTGCCGCAATGCTCAGGCGAGTGCGGGAGGCGGTAGCTGGGCGCACTGCCGGGCAGGGGGCACCGGGGAGGCGGCTACCGGGTGGGGCGTCGGGGGGGCTCGCGCTCGGCTGCCTACGGCCTCGGCTCCTTCTTGGCCGCGGGGAGGGGGCACTCACACTCAGCTGTCTGACGAGGCT…
>OkoT046711.1	ATGCGTTTGCGCTCTCCGATGCCGCAGCCGCGCCGGCTCCATGGCCGACTCGTGGTCCTGCTGCTGCTCCTGTCGCTGCTCCTGCTGGAGAGATGGAGTCCGGTGACGGTGTCGGCGTCGGCGCTCTCGACCTTCGCCTTGGCCAAGGCGGACGACACGACCATAGTGTGCGGCCTGCTACCGTCTCCAGCGTCGCCGCTGCTGGTGGACCTCAACTGCACAGCGGCCGGCGGCGATCACGAGCGGCAGGAGACGTACCCGTCGTCGCACCCCTTCTCGGCGCTCACCGGTGGGGAGGACTTCCTCTGCGCCGTGGGGCCCTCCGGCGAGGACTCCGGCACCGTGGACATGCGATGGTGGGACCTGTCCAAGGACGGCAGCAACAGGTCCAAGCGGGTG…
>OkoT046723.1	ATGAGAAGGCACATCCTTGCTTGTCTCCTTCTGGTCATATTCCTCACCCTCTCTGTAAACTCCAGCTGCCAAATCGATCCACAAACACAAGCCCTTCTTCAATTCAAGGCCAGCCTGAATGACCCTCTGAAGCACCTCCAGTCATGGACGAACACCACCTCGCCATGCGGCTTCTTCGGTGTAAGGTGCGACAAAGACTCCGGCATGGTCACCGAGATTGCGCTGTCGAACTTGAACCTTTCCGGCAGGATCTCGCCATCCATCTCCACCTTCCATGGCCTCACAAGGCTGGAGCTCGACTCCAACTCGTTGTCGGGGCCCGTGCCGCCTGAGCTCAGCCGGTGCATCCATCTCAGGTTCCTTAACCTTTCAGTCAACTTTCTCACCGGCGAATTGCCG…
>OkoT046729.1	ATGAGGCCTTCACCGGCACCACTGTTCTTGCTCCTCGTGTTCTCGCATTTCGCTCTCTTTCTCGTCAATGGCGTCGCGGGCGGCAATGTCGATGCCCTGCGTGGCGACGCGATGGCGTTGGTGTCACTCAAGGCGGCGCTCAACTGCCACACGCACGCGCTGCGGTCGTGGTCGGTGGGCAATGTCGAGTCCGTGTGCGCGTGGACAGGCATTCGGTGCGCCGGCGGCCGGGTGGTCGCCATCGACATCGCCAACATGAACGTGTCCACTGGCGCGCCTGTGTCGGCCACGGTGACGGGCCTCGAAGCGCTCGAGAACATCTCGCTCGCCGGGAACGGCATCGTGGGCGCGGTGGCGGCGTCCTCGCTCCCCGCGCTCCGGCGCGTCAACGTCTCCAGC…
>OkoT046840.1	ATGGCAGGCATTGTCGCCGTCATTGCGACGACGCTCATCCTCTCGCCGCTCGCCGGCGCCCAGCCATGGCAGTACTGCGGCAGCAGCGCCCGGTACTCGCCCAACAGCACGTACCAGGCCAACCTCGACGCCGTGTCGGCCGCGCTTCCGCGCAACGCCTCGTCCTCGCCGGCGCTATTCGCCACGGCGGCGCTGGGCGCCGCGCCCGTCGACCGTGTCTTCGCGCTCGCCCTTTGCCGGGGGGACGTCGACGCGCCGGCCTGCCTTGGCTGCGTCGCCGGCGCCTTCCAGTACGCGCGGGGCTCGTGCTCGTACGACAAGGAGGTGGCCGTCCTCTACGACGCCTGCTTCCTCTACTTCTCCGGTCAGGACTTCCTTGCCACCACCGCCAACGTGGCG…
>OkoT047071.1	ATGGACGACGCGATCCTGGCGGTGATCATCACCGCCGGGGCCTCCCTCGCCATCGCGGTCCCCTGCCTCCTCGTCGCCTTCCTCTGCCACCGCCGCGAGAACCTCAAGCCGCGCAACAGGCAACGCTGCTCGTCGTCGTCTTCCGGGCCGCCGCAGCTCCCGATCTCTGCCCCGGCCGCCGGACCGCAAGACTCCTCGTCGTGGTCCTTCTACGGCTCGGCCGCGGACTCCGCGCTCGCGAAGCTCTCGCTGGCCGACCTCGCCGCCGCGACCGGGGGCTTCTCCCCGGACAACATCATCGGCGACGGGAGCTTCGGGTTCGTCTACCGCGCCGTGCTCCCCGATGGCGGCGCCGTCGCCGTCAAGCGCCTCGCCACCCACGGCGCCGCGGGGAACCGC…
>OkoT047128.1	ATGGCGGTGCTGCGGAGCGGCAGAGAGGAAGGGGAATGGCGCCGGTGGGCGGTGCTCGTCGCGACGGTGTGGATCCAGGCGGTCACGGGGACCAACTTCGACTTCTCGGCCTACTCGTCGGCGCTGAAATCCTCCCTCGGCGTCTCCCAGGAGGCGCTCAACTACCTGGCCACCGCCTCCGACCTCGGCAAGGTGCTCGGCTGGTCGTCGGGGCTGGCGCTGCTCTACATGCCGCTCCACGCCGTGCTGCTCCTCTCCGCCGCGCTCGGCCTCGCCGCCTACGCCGCGCAGTACTACTGCCTCGTCTTCCTCCACGGCACCCTCACCGTCCCCTACCCTCTGGTGTTTTTGGTTTGCCTGGTAGCAGGGTGCAGCATCTGCTGGTTCAACACAGTATGC…
>OkoT047154.1	ATGGCTTCCGCCGCCGCCGTCGCCCTCCTCCTCCTGCACTTCCTGTTCCTTTCACCGTCCTCTGCCCAGCCCGGTTTCATCAGCTTGGACTGTGGGGGAGCTCAAGACCACACAGATGCCATCGGGATCCAGTGGACTTCTGACGCTAGCTTCGTCTCCGGCGGCCAGACTGCGCAGTTACTGATCCAAAACGACCAGCGCAAGCAGCAGTTCACTACCGTGCGCTATTTCCCCGCGGACAACAGGAAGTACTGCTACACCATGAACGTCAGGAACAGGACGCGGTACCTCGTCAGAGCCAGCTTCGTCTATGGCAACTTTGACAACAGCAATGTCTACCCAAAGTTCGACCTCTCCCTCGGTGCGAGTCCCTGGTCCACCATAGTAATCGACGATGCG…
>OkoT047185.1	ATGAACAAGAACGAGAAGAAGAAAGAGGGCGTCACCCATGGTGTGGGTCGAGAGGTGGGCCTGCGCGCCGCGGCCGTCGCCATTGTCGCCCTCCTCTGCTCCACGGTCTCCCTGGCCCTCACCCCGGACGGTACGGGGCTGCATTTCTGCTTCAATCGATTTGCAATGCACTCCCGCCTCTTACTTACCAGTCAGAGGCTTGCAGGCGAGGCTTTGCTCGAGCTGAAGCTGGCCTTCAACGCCACCACCCAGCGGCTCACCACCTGGAGGCCGTCCGACCCCAACCCCTGCGGCTGGGAGGGCATCTCCTGCTACCTACCCGACCTCAGGGTCCAATCCATAAATCTACCCTACATGCAGCTTGGCGGCATCATTTCGCCCAGCATTGGCAAGCTCAAC…
>OkoT047205.1	ATGGTGGTGGTCACTCTTTCTTCTGTTCCGGCGTTGCTGTGGTGTTTTGTCGTCGTCCTGTTCGCAGTCGTCGGTGATGGTGGCGGGATGACGGCGGCGGCATTGGACACGCAGGCCGCGTACCTTTCCAAGATGAAGGAGGAGTTCGCCGGGCCGGGCATGTCGATGTGGAACTTCTCGTCGCTGGCGCCAGACTACTGCAGGTTCCAGGGCATCACTTGCGACCAAGGCGGCAACGTCACGGGCATCGATGTCACCTCGTGGAGGCTGATCGGCAGGCTCCCGCCGAGCGTGTGCGATGCTCTGCCGGCGCTCCGTGAGCTGCAGATGGCGTACAACGACATTCGCGGCGGCCTCCCTGTCGGCCTGCTCAACTGCACCCTCCTCGAGGTGCTCAAC…
>OkoT047206.1	ATGAAACGGCTTTGCACTTGTGTCTCCATTGCTCCTATGCAAAGGAGAGGGCAGCGCGTCAGAGGAACCGGCTCTAGCAGTGACGGCCAACCTGCCTTAAAACCTCACACACTGACTCCAAGAAGGAAAGGAACCTACCAAGCGTCCTTCCTCCTCCATCCCCCGCCATGCCATCCGCCCACCACCTCCTCCTCCTACTCTATCTCCTCGCCGTCGCGTCCACCGCCGGGGCCGCCGAGGTGGACGCGATCCTCGCCTTCAAGCGCGCCCTTACTACCATCCCCACCGAGGCAGCGGGCGTCTTCGCCACGTGGGACGACGCGGCGGCTTCCCCCTGCAACTTCACCGGCGTCTCCTGCGACAACCGCGGCCGCGTCACCGCCATCTCCGTGCGGGGAC…
>OkoT047255.1	ATGAAAGAATTGATAGTTCTGCTGGTGCTCATCGTCGTCTTCCTCGTTGTGGCAGCACCGGCGGCCTCTTCCGGGCTCGCCATGTCATTGCCGGGGTGTCCCGACAAGTGCGGCGATGTGTTCATCCCGTACCCATTCGGGATCGGCGCCGCCTGCGCCGCCACCAGCCTGAACCCCCACTTCGCCGTGACCTGCAACACCACCTTCCAGCCACCTCGACCTATGATTAACTCCCCTTCACCACACACGGAGGTCCTCGACATCTCCCTAAAGCATGGCGAGATACGTGTCTACGGCACCGTGAGCTACAAATGCTTCACTTCGAACACCACGATCTCGGACAACTACACCTTAGCGCACAACCTGCAAGGCACGCCGTTCATTCCGTCGACCACCCGC…
>OkoT047257.1	ATGAAAGAATTGATAGTTCTGCTGGTGCTCATCGTCTTCCTCGTTGTGGCAGCACCGGCGGCCTCTTCCGGGCTCGCCATGTCGTTGCCGGGGTGTCCCGACAAGTGCGGCGATGTGTTCATCCCGTACCCATTCGGGATCGGCGCCGCCTGCGCCGCCACCAGCCTGAACCCCCACTTCACCGTGATCTGCAACACCACCTTCCAGCCACCTCGACCTATGATTGGTTCCCCTTCACCACACACGGAGGTCCTCGACATCTCCCTGGAGCGCGGCGAGATACGTGTCTACGGCACCGTGAGCTACAAATGCTTCACTTCGAACACCACGATCTCGGACAACTACACCTTAGCGCACAACCTGCAAGGCACGCCGTTCATCCCGTCGACCACCCGCAAC…
>OkoT047448.1	ATGAAGGTGCCGATGCTGCTGCTGCTTCCACTGCTCGTCGCCCCGTGGAATCTGCCGGCCGCGGCGGCGTGCCAGCGGCAGTGCGGCGGCGTGGACATCCCGTACCCGTTCGGCATCGGCCGCGGCTGCTACCTCGACACGGGCGACGGCGGCGACCGGCCCTTCGAGCTCACCTGCAGCAACCGCACCTCCGACGGCGCGCTCCGGCCCGTCACCGCCGCCGACAGCTTCGAGGTCCTGCGCATCGACGCGCTCCGCGGGAAGGTGCGCGTCCGCAGCCCGGTCAGCTCGTGGTGCCCGGGCCCCGGCGGCAACCGGTCCACGCTGACCTACAACTCGTCGGTCTTCCGCGTCTCCGGCGCCGACAACATGCTCGTCGTCGTGGGGTGCAACGCTTCC…
>OkoT047658.1	ATGGCAACGCACCTAGTCCTCTTCCTCCTCACCGTCATCTTGTGGTTCGCCGGAGCTGCCGTAGTAGTGATTGGCCAAAACAGTGTACAAGTGAATAGCTACACAGCAATTGGGCTGTTGACCATTGGTTACTGCTCGACCACGGACAACTTCACCGCCGACAACCAGTATCAGGCGAACCTCGTCGACCTCATGGATGATCTTTCGCGAAGCGCCATCGCCAACGGTGGTTTCGACAACGCCACGGTTGGCAAGTCCCCCAACAAGGTATTTGGTCTCACTATGTGCTACGCCGACCACAACTGGACCATGTGCCAGCAATGCCTCCGAAACGCACGCTATGAGGTACAGCATGACTGCCCGTTCAGCCGAGAAGTCAAGGCCATCTTCGACGCCTGC…
>OkoT047685.1	ATGGAACATCTATACATCTTTGCCATGGCAATTCTCAGCAGCTTGCTGCTGAACCTGGCCATGTCAGCTTCTCCATCTGTTGATGCTCGGAGCAACAACAATACCGACCTTGCAGCGTTGCTGGCCTTCAGATCTCAGCTAGAAGATCCCCTCGGCGTCCTTGCGACTAACTGGACAAGTGACACGCCCTTCTGCCACTGGTCCGGTGTGTCATGCAGCCGGGGTCGGCAGCGGGTCACCGCGCTAGAACTGCCGGGCGTGCCTCTCCAAGGAGAGCTCTCTCCGCACATCGGTAACCTCTCTTTCCTCCGTGTGCTCAACCTCACGGGCACACACCTTGTTGGCTCCATCCCAGATGATTTGGGTCGTCTGCCTCGTCTTATAGTTCTTGATCTTGGC…
>OkoT048096.1	ATGGCCATTATTCTCCTCCTCCTCTTACTTCTAGTCCTTGCATTGCTGCCACCGGCGGCCGTGGCGCTCACCGCCGATGGCCTGGCGCTGCTGGCGTTCAAGCAGGCGGCGACCGACGACCCGTACCAGGCGCTCTCGCGGTGGTCGGAGTCCGACACCGACCCGTGCCGGTGGCCCGGCGTCACGTGCGCGAACGCCTCGTCGCCGCCGTCGCCGCGTGTGGTGGGGCTGGCCGTGGCGGGCAAGAACATCTCCGGGTACATCCCCTCGGAGCTGGGCTCGCTGCTCTTCCTCCGCCGTCTTAACCTCCACGACAACCGCCTCACCGGCGGCATCCCCGCGTCGCTCTCTAACGCGTCGTCGCTCCACTCGGTCTACCTCTACGGGAACCGGCTCACC…
>OkoT048165.1	ATGGTCCATTGCGAAGCATCCGGAGCTTCTGACCTTGCAATTGCAGAAGATGAGCGACTAAGGCATTGCAGGGAGACCTCGAGAAACTGTCCAAACATGGAGCTTTCTCCATGGCTTGTCTTCTCGTTCGGTGTTCTTGTGCAGGCTGTTCTCATCTCGGCTGATACGGATGCGCAGGATGCTGCTGGACTGAATGGAATAGCAGATTCCTGGAACAAAAAGCCATCAAACTGGAATGGCATCGACCCATGCGGAGACAAGTGGATTGGGGTAACCTGCACCGGGGACCGGATCACATCCATACGACTCTCGAGCTTCGGATTGTCGGGGACCCTTTCAGGGGACATTCAGTCTTTGTCCGCACTGCAGAACTTAGACTTGTCCTACAACAAAGACTTG…
>OkoT048256.1	ATGGTGGGGAGGAGGAGGTATTGTCCCTGCACCAGCCATGGCTTCTTCCTTCTAGTGCCTATCTTCTCCCTGTTCTTGTTTCGCGATGCATCGGTGGCCGCCGCGGCCGACGCGCCGTCATCGGCACCGCTGGACGAGAAGCAGGCAAACATCATGGCGAATCTCTCGCGCATCGTGGGTAACGGTTGGAACCCCAGCTCGAGTCCGTGCCACTGGAGAGGAGTCACCTGCTCGTCTTCCGGCTCCGGCTCCGGCTCCTCCTCGGTTGTCACCAACCTCACCCTGCGTGGCTTTGGCATACCCAACTCCACCGTCTTCGCCTTCATATGCCCCCTCGAGACCTTGGAGTTTCTTGATCTATCGAAGAATTCCATTCCCAGTTTGCCTGATCAATCCTTC…
>OkoT048268.1	ATGCACCCAGTGCACGGGAGCAGATCAAAGGTCATGCTGGAAAAGGGCGGTGCCCTGGTTCTAACGGACTATGATAGCACGACTGTATGGCAAACCAACACGAGCTCCACAGAAGTTGATCATGCAGAGCTCATGAACTCTGGGAACCTTATTATGAGGGATCAACATGGCAACATCCTTTGGCAAAGCTTTGACCATCCGACTGACACACTGCTGCCAACACAACCCGTGACAAGCACAGCAAAATTGGTATCGACTGATCTCTCACACCCATCAAGCTACTATACTTTACGCTTTGATGACCGATACATCTTGTCACTTGCTTACGATGATCCAAAGATTTCTACTCTTTACTGGCCTAACCCTGATATCAGTAGCTGGATGAATTACAGGATTAGT…
>OkoT048417.1	ATGGGCCAATGCTGCTCCAAGGGCACCGACCAGGCCGCCGGCGGCGGCGACGACGACAAAGCCCCAGCGGCGGAGCCGAAGCCGGAGGGGCCGAGCCGCAGCGCGTCAGCGAACAATGCCCCGCGACCGTCGTCGACCAAGCCGGACGGCAAGCCGCCGGCGGCCATGGGGACGGTGCTGGGGCGGCCGATGGAGGACGTGCGCGCGACGTTCTCGGTGGGCAAGGAGCTGGGGCGCGGGCAGTTCGGCGTGACGCACCTGTGCACGCACAAGGCGAGCGGGGAGAAGCTGGCGTGCAAGACGATCGCGAAGCGGAAGCTGGCGAGCAAGGAGGACGTGGAGGACGTCCGGCGGGAGGTGCAGATCATGCACCACCTCTCCGGCCAGCCCAACGTCGTC…
>OkoT048511.1	ATGGATGTTGCTCCAGGAACTGAAAGAATATCAACTACAAAACCCATATTCGTCAGTACCAACGATGAGCCACCTGAAAAGGTCATGCAAACAGCAGTAGTTGGCCAGGATGGATCCTTGAACTACCGCCTTGATTTGAAAGGCTTCCCGGCAAATGCATGGGCGGTCTCCTATTTTGCAGAAATTCAAGATTTGGCATCAAATGAAACTAGAAAATTTAAGTTGGTGATCCCGGGCATGCCAGCATTCAGCTACACGAATGTGACACTTCCATTTGTTTTCTCCTTCGGGTTCAAGAAGACGAATGATTCTTCAGAGCGGCCTATCTTGAATGCTATGGAGATTTATAAATATTCCCAGATTACTATGGGATCTCAAGATCAAATACCATGGTTAGCT…
